# Supplementary material for: Bioinspired Synthesis of Platensimycin from Natural ent-Kaurenoic Acids
Source: Org Lett. 2023 Jun 20;25(29):5401–5. doi: 10.1021/acs.orglett.3c01470 (PMC10391625; doi:10.1021/acs.orglett.3c01470)
Supplement: Supplementary file 2 — ol3c01470_si_002.zip [file ol3c01470_si_002.zip]

Archive with 3,260 entries (2,891 files):
- 10/
- 10/13C/
- 10/13C/acqu
- 10/13C/acqus
- 10/13C/adcInfo_TRX2.xml
- 10/13C/audita.txt
- 10/13C/cpdprg2
- 10/13C/fid
- 10/13C/format.temp
- 10/13C/pdata/
- 10/13C/pdata/1/
- 10/13C/pdata/1/auditp.txt
- 10/13C/pdata/1/outd
- 10/13C/pdata/1/proc
- 10/13C/pdata/1/procs
- 10/13C/pdata/1/title
- 10/13C/prosol_History
- 10/13C/pulseprogram
- 10/13C/scon2
- 10/13C/shimvalues
- 10/13C/specpar
- 10/13C/stanprogram14962
- 10/13C/stanprogram27257
- 10/13C/uxnmr.info
- 10/13C/uxnmr.par
- 10/13C/vtc_pid_settings
- 10/1H/
- 10/1H/acqu
- 10/1H/acqus
- 10/1H/adcInfo_TRX1.xml
- 10/1H/audita.txt
- 10/1H/fid
- 10/1H/format.temp
- 10/1H/pdata/
- 10/1H/pdata/1/
- 10/1H/pdata/1/auditp.txt
- 10/1H/pdata/1/outd
- 10/1H/pdata/1/proc
- 10/1H/pdata/1/procs
- 10/1H/pdata/1/title
- 10/1H/prosol_History
- 10/1H/pulseprogram
- 10/1H/scon2
- 10/1H/shimvalues
- 10/1H/specpar
- 10/1H/stanprogram14962
- 10/1H/stanprogram27257
- 10/1H/uxnmr.info
- 10/1H/uxnmr.par
- 10/1H/vtc_pid_settings
- 10/DEPT/
- 10/DEPT/acqu
- 10/DEPT/acqus
- 10/DEPT/adcInfo_TRX2.xml
- 10/DEPT/audita.txt
- 10/DEPT/cpdprg2
- 10/DEPT/fid
- 10/DEPT/format.temp
- 10/DEPT/pdata/
- 10/DEPT/pdata/1/
- 10/DEPT/pdata/1/auditp.txt
- 10/DEPT/pdata/1/outd
- 10/DEPT/pdata/1/proc
- 10/DEPT/pdata/1/procs
- 10/DEPT/pdata/1/title
- 10/DEPT/prosol_History
- 10/DEPT/pulseprogram
- 10/DEPT/scon2
- 10/DEPT/shimvalues
- 10/DEPT/specpar
- 10/DEPT/spnam5
- 10/DEPT/stanprogram27257
- 10/DEPT/uxnmr.info
- 10/DEPT/uxnmr.par
- 10/DEPT/vtc_pid_settings
- 10/HSQC/
- 10/HSQC/fid
- 10/HSQC/log
- 10/HSQC/procpar
- 10/HSQC/sampling.sch
- 10/HSQC/text
- 11/
- 11/13C/
- 11/13C/acqu
- 11/13C/acqus
- 11/13C/adcInfo_TRX2.xml
- 11/13C/audita.txt
- 11/13C/cpdprg2
- 11/13C/fid
- 11/13C/format.temp
- 11/13C/pdata/
- 11/13C/pdata/1/
- 11/13C/pdata/1/auditp.txt
- 11/13C/pdata/1/outd
- 11/13C/pdata/1/proc
- 11/13C/pdata/1/procs
- 11/13C/pdata/1/title
- 11/13C/prosol_History
- 11/13C/pulseprogram
- 11/13C/scon2
- 11/13C/shimvalues
- 11/13C/specpar
- 11/13C/stanprogram14962
- 11/13C/stanprogram27257
- 11/13C/uxnmr.info
- 11/13C/uxnmr.par
- 11/13C/vtc_pid_settings
- 11/1H/
- 11/1H/acqu
- 11/1H/acqus
- 11/1H/adcInfo_TRX1.xml
- 11/1H/audita.txt
- 11/1H/fid
- 11/1H/format.temp
- 11/1H/pdata/
- 11/1H/pdata/1/
- 11/1H/pdata/1/auditp.txt
- 11/1H/pdata/1/outd
- 11/1H/pdata/1/proc
- 11/1H/pdata/1/procs
- 11/1H/pdata/1/title
- 11/1H/prosol_History
- 11/1H/pulseprogram
- 11/1H/scon2
- 11/1H/shimvalues
- 11/1H/specpar
- 11/1H/stanprogram27257
- 11/1H/uxnmr.info
- 11/1H/uxnmr.par
- 11/1H/vtc_pid_settings
- 11/DEPT/
- 11/DEPT/acqu
- 11/DEPT/acqus
- 11/DEPT/adcInfo_TRX2.xml
- 11/DEPT/audita.txt
- 11/DEPT/cpdprg2
- 11/DEPT/fid
- 11/DEPT/format.temp
- 11/DEPT/pdata/
- 11/DEPT/pdata/1/
- 11/DEPT/pdata/1/auditp.txt
- 11/DEPT/pdata/1/outd
- 11/DEPT/pdata/1/proc
- 11/DEPT/pdata/1/procs
- 11/DEPT/pdata/1/title
- 11/DEPT/prosol_History
- 11/DEPT/pulseprogram
- 11/DEPT/scon2
- 11/DEPT/shimvalues
- 11/DEPT/specpar
- 11/DEPT/spnam5
- 11/DEPT/uxnmr.info
- 11/DEPT/uxnmr.par
- 11/DEPT/vtc_pid_settings
- 11/HSQC/
- 11/HSQC/acqu
- 11/HSQC/acqu2
- 11/HSQC/acqu2s
- 11/HSQC/acqus
- 11/HSQC/adcInfo_TRX1.xml
- 11/HSQC/audita.txt
- 11/HSQC/cpdprg2
- 11/HSQC/EA
- 11/HSQC/format.temp
- 11/HSQC/gpnam1
- 11/HSQC/gpnam2
- 11/HSQC/gpnam3
- 11/HSQC/gpnam4
- 11/HSQC/pdata/
- 11/HSQC/pdata/1/
- 11/HSQC/pdata/1/auditp.txt
- 11/HSQC/pdata/1/clevels
- 11/HSQC/pdata/1/curdat2
- 11/HSQC/pdata/1/outd
- 11/HSQC/pdata/1/proc
- 11/HSQC/pdata/1/proc2
- 11/HSQC/pdata/1/proc2s
- 11/HSQC/pdata/1/procs
- 11/HSQC/pdata/1/title
- 11/HSQC/prosol_History
- 11/HSQC/pulseprogram
- 11/HSQC/scon2
- 11/HSQC/ser
- 11/HSQC/shimvalues
- 11/HSQC/specpar
- 11/HSQC/spnam18
- 11/HSQC/spnam3
- 11/HSQC/spnam7
- 11/HSQC/uxnmr.info
- 11/HSQC/uxnmr.par
- 11/HSQC/vtc_pid_settings
- 12/
- 12/13C/
- 12/13C/fid
- 12/13C/log
- 12/13C/procpar
- 12/13C/sampling.sch
- 12/13C/text
- 12/1H/
- 12/1H/fid
- 12/1H/log
- 12/1H/procpar
- 12/1H/sampling.sch
- 12/1H/text
- 12/DEPT/
- 12/DEPT/fid
- 12/DEPT/log
- 12/DEPT/procpar
- 12/DEPT/text
- 12/HSQC/
- 12/HSQC/fid
- 12/HSQC/log
- 12/HSQC/procpar
- 12/HSQC/sampling.sch
- 12/HSQC/text
- 13/
- 13/13C/
- 13/13C/acqu
- 13/13C/acqus
- 13/13C/adcInfo_TRX2.xml
- 13/13C/audita.txt
- 13/13C/cpdprg2
- 13/13C/fid
- 13/13C/format.temp
- 13/13C/pdata/
- 13/13C/pdata/1/
- 13/13C/pdata/1/1i
- 13/13C/pdata/1/1r
- 13/13C/pdata/1/auditp.txt
- 13/13C/pdata/1/intrng
- 13/13C/pdata/1/outd
- 13/13C/pdata/1/parm.txt
- 13/13C/pdata/1/peaklist.xml
- 13/13C/pdata/1/peakrng
- 13/13C/pdata/1/peaks
- 13/13C/pdata/1/proc
- 13/13C/pdata/1/procs
- 13/13C/pdata/1/thumb.png
- 13/13C/pdata/1/title
- 13/13C/prosol_History
- 13/13C/pulseprogram
- 13/13C/pulseprogram.precomp
- 13/13C/scon2
- 13/13C/shimvalues
- 13/13C/specpar
- 13/13C/uxnmr.info
- 13/13C/uxnmr.par
- 13/13C/vtc_pid_settings
- 13/1H/
- 13/1H/acqu
- 13/1H/acqus
- 13/1H/adcInfo_TRX1.xml
- 13/1H/audita.txt
- 13/1H/fid
- 13/1H/format.temp
- 13/1H/pdata/
- 13/1H/pdata/1/
- 13/1H/pdata/1/1i
- 13/1H/pdata/1/1r
- 13/1H/pdata/1/auditp.txt
- 13/1H/pdata/1/outd
- 13/1H/pdata/1/proc
- 13/1H/pdata/1/procs
- 13/1H/pdata/1/thumb.png
- 13/1H/pdata/1/title
- 13/1H/pulseprogram
- 13/1H/pulseprogram.precomp
- 13/1H/scon2
- 13/1H/shimvalues
- 13/1H/specpar
- 13/1H/topshimreport
- 13/1H/uxnmr.info
- 13/1H/uxnmr.par
- 13/1H/vtc_pid_settings
- 13/DEPT/
- 13/DEPT/acqu
- 13/DEPT/acqus
- 13/DEPT/adcInfo_TRX2.xml
- 13/DEPT/audita.txt
- 13/DEPT/cpdprg2
- 13/DEPT/fid
- 13/DEPT/format.temp
- 13/DEPT/pdata/
- 13/DEPT/pdata/1/
- 13/DEPT/pdata/1/1i
- 13/DEPT/pdata/1/1r
- 13/DEPT/pdata/1/auditp.txt
- 13/DEPT/pdata/1/intrng
- 13/DEPT/pdata/1/outd
- 13/DEPT/pdata/1/parm.txt
- 13/DEPT/pdata/1/peaklist.xml
- 13/DEPT/pdata/1/peakrng
- 13/DEPT/pdata/1/peaks
- 13/DEPT/pdata/1/proc
- 13/DEPT/pdata/1/procs
- 13/DEPT/pdata/1/title
- 13/DEPT/prosol_History
- 13/DEPT/pulseprogram
- 13/DEPT/pulseprogram.precomp
- 13/DEPT/scon2
[truncated: 2,960 more entries]
