# Supplementary material for: Bioinspired Synthesis of Platensimycin from Natural ent-Kaurenoic Acids
Source: Org Lett. 2023 Jun 20;25(29):5401–5. doi: 10.1021/acs.orglett.3c01470 (PMC10391625; doi:10.1021/acs.orglett.3c01470)
Supplement: Supplementary file 2 — ol3c01470_si_002.zip [file ol3c01470_si_002.zip › 10/13C/adcInfo_TRX2.xml]

 <TRX channel="2">
	<summary>Optimal performance achieved</summary>
	<maxAdcModulation>
		<utcDate>25-11:59:22.313</utcDate>
		<adcModulationPercent>9</adcModulationPercent>
		<numScan>2</numScan>
		<numExp>0</numExp>
	</maxAdcModulation>
	<minAdcModulation>
		<utcDate>25-12:16:23.527</utcDate>
		<adcModulationPercent>6</adcModulationPercent>
		<numScan>348</numScan>
		<numExp>0</numExp>
	</minAdcModulation>
	<adcOverflow>no</adcOverflow>
</TRX>
