# Supplementary material for: Bioinspired Synthesis of Platensimycin from Natural ent-Kaurenoic Acids
Source: Org Lett. 2023 Jun 20;25(29):5401–5. doi: 10.1021/acs.orglett.3c01470 (PMC10391625; doi:10.1021/acs.orglett.3c01470)
Supplement: Supplementary file 2 — ol3c01470_si_002.zip [file ol3c01470_si_002.zip › 10/13C/pdata/1/auditp.txt]

##TITLE= Audit trail, TopSpin 4.0.7
##JCAMPDX= 5.01
##ORIGIN= Bruker BioSpin GmbH
##OWNER= root
$$ C:\Bruker\TopSpin4.0.7\data\root\nmr/APR-284-3A-HPLC10/11/pdata/1/auditp.txt
##AUDIT TRAIL=  $$ (NUMBER, WHEN, WHO, WHERE, PROCESS, VERSION, WHAT)
(   1,<2019-11-25 17:11:37.277 +0000>,<root>,<BladeEpu>,<go4>,<TopSpin 4.0.7>,
      <created by zg on 'AvanceNeo500' (CZC7378Y5M) by user 'CZC7378Y5M\root'
       on data set with UUID '0070ac30-0f7b-11ea-94fc-001395266838'
       started at 2019-11-25 11:59:15.162 +0000, POWCHK enabled, PULCHK disabled,
       completed at 2019-11-25 17:11:37.276 +0000
       configuration hash MD5:
       DE 97 0F FD F7 01 09 02 A0 B3 E5 F2 EA 6C 43 24
       double data hash MD5: 32K
       C3 6B 2B 41 6B 86 31 D4 AD 31 90 66 AD CF A3 F4>)
$$ C:/Bruker/TopSpin4.0.7/data/root/nmr/APR-284-3A-HPLC10/11/audita.txt
(   2,<2019-11-25 18:10:38.696 +0100>,<root>,<CZC7378Y5M>,<xwish3>,<TopSpin 4.0.7>,
      <ICON-NMR User ID: root
       double data hash MD5: 32K
       C3 6B 2B 41 6B 86 31 D4 AD 31 90 66 AD CF A3 F4>)
(   3,<2019-11-25 18:29:01.643 +0100>,<root>,<CZC7378Y5M>,<proc1d>,<TopSpin 4.0.7>,
      <Start of raw data processing
       efp LB = 1 FT_mod = 6 PKNL = 1 PHC0 = -48.20066 PHC1 = -76.39779 SI = 32K 
       data hash MD5: 32K
       41 E0 10 81 37 95 52 99 31 0D C5 A1 1A 95 C5 D1>)
$$ C:\Bruker\TopSpin4.0.7\data\root\nmr/APR-284-3A-HPLC10/11/pdata/1/auditp.txt
(   4,<2019-11-25 18:29:05.403 +0100>,<root>,<CZC7378Y5M>,<proc1d>,<TopSpin 4.0.7>,
      <apk 
       data hash MD5: 32K
       ED 9C EA AE A0 0B D0 77 0C D1 3B B3 F1 97 7B A7>)
(   5,<2019-11-25 18:29:08.908 +0100>,<root>,<CZC7378Y5M>,<proc1d>,<TopSpin 4.0.7>,
      <abs n ABSG = 5 
       data hash MD5: 32K
       A9 59 C5 E6 ED 69 59 BF 07 01 13 36 E6 EC 5D FE>)
##END=

$$ hash MD5
$$ C9 FC 88 CF EC C2 1B 0F 6F 99 4D BC F2 17 F6 32
