# Supplementary material for: Bioinspired Synthesis of Platensimycin from Natural ent-Kaurenoic Acids
Source: Org Lett. 2023 Jun 20;25(29):5401–5. doi: 10.1021/acs.orglett.3c01470 (PMC10391625; doi:10.1021/acs.orglett.3c01470)
Supplement: Supplementary file 2 — ol3c01470_si_002.zip [file ol3c01470_si_002.zip › 10/1H/audita.txt]

##TITLE= Audit trail, TopSpin 4.0.7
##JCAMPDX= 5.01
##ORIGIN= Bruker BioSpin GmbH
##OWNER= root
$$ /root/.topspin-BladeEpu/local_acqu/APR-284-3A-HPLC10/10/audita.txt
##AUDIT TRAIL=  $$ (NUMBER, WHEN, WHO, WHERE, PROCESS, VERSION, WHAT)
(   1,<2019-11-25 11:56:52.897 +0000>,<root>,<BladeEpu>,<go4>,<TopSpin 4.0.7>,
      <created by zg on 'AvanceNeo500' (CZC7378Y5M) by user 'CZC7378Y5M\root'
       on data set with UUID '7aec1388-0f7a-11ea-bb03-001395266838'
       started at 2019-11-25 11:55:31.155 +0000, POWCHK enabled, PULCHK disabled,
       completed at 2019-11-25 11:56:52.897 +0000
       configuration hash MD5:
       DE 97 0F FD F7 01 09 02 A0 B3 E5 F2 EA 6C 43 24
       double data hash MD5: 64K
       BC C2 77 FD B6 28 1D C0 D4 B5 06 5D 09 52 55 7C>)
$$ C:/Bruker/TopSpin4.0.7/data/root/nmr/APR-284-3A-HPLC10/10/audita.txt
(   2,<2019-11-25 12:55:55.245 +0100>,<root>,<CZC7378Y5M>,<xwish3>,<TopSpin 4.0.7>,
      <ICON-NMR User ID: root
       double data hash MD5: 64K
       BC C2 77 FD B6 28 1D C0 D4 B5 06 5D 09 52 55 7C>)
##END=

$$ hash MD5
$$ 18 B9 D6 39 A5 C5 1D 73 BC 9C 45 5A 44 95 29 4E
