# Supplementary material for: Bioinspired Synthesis of Platensimycin from Natural ent-Kaurenoic Acids
Source: Org Lett. 2023 Jun 20;25(29):5401–5. doi: 10.1021/acs.orglett.3c01470 (PMC10391625; doi:10.1021/acs.orglett.3c01470)
Supplement: Supplementary file 2 — ol3c01470_si_002.zip [file ol3c01470_si_002.zip › 10/1H/shimvalues]

# Mon Nov 25 11:56:52 2019
#$$PROBEIDENTIFIER=Z151574_0013
#$$PROBENAME=PI HR-500-S1-BBF/H/D-5.0-Z SP
#$$SHIMID=292722
#
# Active Shim Gradients
#
Z           		-5363           
Z2          		3652            
Z3          		485             
Z4          		-14783          
Z5          		567             
Z6          		5172            
Z7          		2801            
Z8          		-14218          
X           		-933            
XZ          		-3871           
XZ2         		-7455           
XZ3         		1907            
XZ4         		1613            
XZ5         		-1067           
Y           		170             
YZ          		1150            
YZ2         		11484           
YZ3         		73              
YZ4         		1505            
YZ5         		-1586           
XY          		-1916           
XYZ         		-4456           
XYZ2        		-3585           
XYZ3        		9721            
XYZ4        		1015            
XYZ5        		-54372          
(X2-Y2)     		-151            
(X2-Y2)Z    		-260            
(X2-Y2)Z2   		-1233           
(X2-Y2)Z3   		-267            
(X2-Y2)Z4   		4745            
(X2-Y2)Z5   		-3742           
X3          		-8564           
X3Z         		-1485           
Y3          		427             
Y3Z         		2135            
#
# Lock Parameter
#
FIELD		2056.154
LOCKPHASE		  58.414
LOCKPOWER		 -30.000
LOCKGAIN		 126.061
LOCKDC		 -75.000
LOCKSHIFT		   7.240
LOOPGAIN		  -9.400
LOOPTIME		   0.464
LOOPFILTER		  50.000
#
IEEE64_VERSION_CODE 1
#
# Shim currents 
#
SHIM_SETTING [ 1]    -2114.67578138
SHIM_SETTING [ 2]     7144.92887000
SHIM_SETTING [ 3]     -970.17759459
SHIM_SETTING [ 4]    -8610.59949628
SHIM_SETTING [ 5]     3021.83173208
SHIM_SETTING [ 6]     3342.92006547
SHIM_SETTING [ 7]   -17724.03446984
SHIM_SETTING [ 8]   -24856.58652969
SHIM_SETTING [ 9]    -2542.16353428
SHIM_SETTING [10]    -4897.85250592
SHIM_SETTING [11]        0.00000000
SHIM_SETTING [12]    -1708.17600000
SHIM_SETTING [13]     2562.75200000
SHIM_SETTING [14]    -3433.56100000
SHIM_SETTING [15]    -9834.51853211
SHIM_SETTING [16]    -4799.72253211
SHIM_SETTING [17]    -1731.73809994
SHIM_SETTING [18]     6266.57590006
SHIM_SETTING [19]     2661.08517359
SHIM_SETTING [20]     3471.05617359
SHIM_SETTING [21]     -688.32888571
SHIM_SETTING [22]     2431.18011429
SHIM_SETTING [23]    -5259.79600000
SHIM_SETTING [24]    -2726.39700000
SHIM_SETTING [25]     -389.32534725
SHIM_SETTING [26]     7744.49965275
SHIM_SETTING [27]    -4873.68600000
SHIM_SETTING [28]    13217.98107798
SHIM_SETTING [29]   -44732.07565275
SHIM_SETTING [30]    46560.02034725
SHIM_SETTING [31]    -8627.61351000
SHIM_SETTING [32]    11886.57507798
SHIM_SETTING [33]   -17654.20511429
SHIM_SETTING [34]     8945.17088571
SHIM_SETTING [35]   -27796.28900000
SHIM_SETTING [36]    27183.68000000
SHIM_SETTING [37]     -921.26445547
SHIM_SETTING [38]    -3581.39273156
SHIM_SETTING [39]    -8874.16353997
SHIM_SETTING [40]        0.00000000
