# Supplementary material for: Bioinspired Synthesis of Platensimycin from Natural ent-Kaurenoic Acids
Source: Org Lett. 2023 Jun 20;25(29):5401–5. doi: 10.1021/acs.orglett.3c01470 (PMC10391625; doi:10.1021/acs.orglett.3c01470)
Supplement: Supplementary file 2 — ol3c01470_si_002.zip [file ol3c01470_si_002.zip › 10/DEPT/audita.txt]

##TITLE= Audit trail, TopSpin 4.0.7
##JCAMPDX= 5.01
##ORIGIN= Bruker BioSpin GmbH
##OWNER= root
$$ /root/.topspin-BladeEpu/local_acqu/APR-284-3A-HPLC10/12/audita.txt
##AUDIT TRAIL=  $$ (NUMBER, WHEN, WHO, WHERE, PROCESS, VERSION, WHAT)
(   1,<2019-11-25 18:34:09.725 +0000>,<root>,<BladeEpu>,<go4>,<TopSpin 4.0.7>,
      <created by zg on 'AvanceNeo500' (CZC7378Y5M) by user 'CZC7378Y5M\root'
       on data set with UUID 'a841b5d2-0fa6-11ea-8375-001395266838'
       started at 2019-11-25 17:11:45.137 +0000, POWCHK enabled, PULCHK disabled,
       terminated by command 'halt' at 2019-11-25 18:34:09.724 +0000
       configuration hash MD5:
       DE 97 0F FD F7 01 09 02 A0 B3 E5 F2 EA 6C 43 24
       double data hash MD5: 32K
       1F 24 5B 65 D8 A8 2F 0E 81 51 40 CF B1 42 ED C9>)
$$ C:/Bruker/TopSpin4.0.7/data/root/nmr/APR-284-3A-HPLC10/12/audita.txt
(   2,<2019-11-25 19:33:10.930 +0100>,<root>,<CZC7378Y5M>,<xwish3>,<TopSpin 4.0.7>,
      <ICON-NMR User ID: root
       double data hash MD5: 32K
       1F 24 5B 65 D8 A8 2F 0E 81 51 40 CF B1 42 ED C9>)
##END=

$$ hash MD5
$$ 4C 94 6E AC 88 0F 1C 5F EB DB BF 30 EE 44 3B C7
