# Supplementary material for: Bioinspired Synthesis of Platensimycin from Natural ent-Kaurenoic Acids
Source: Org Lett. 2023 Jun 20;25(29):5401–5. doi: 10.1021/acs.orglett.3c01470 (PMC10391625; doi:10.1021/acs.orglett.3c01470)
Supplement: Supplementary file 2 — ol3c01470_si_002.zip [file ol3c01470_si_002.zip › 10/DEPT/shimvalues]

# Mon Nov 25 17:30:36 2019
#$$PROBEIDENTIFIER=Z151574_0013
#$$PROBENAME=PI HR-500-S1-BBF/H/D-5.0-Z SP
#$$SHIMID=292722
#
# Active Shim Gradients
#
Z           		-5371           
Z2          		3648            
Z3          		475             
Z4          		-14783          
Z5          		567             
Z6          		5172            
Z7          		2801            
Z8          		-14218          
X           		-983            
XZ          		-3967           
XZ2         		-7451           
XZ3         		1907            
XZ4         		1613            
XZ5         		-1067           
Y           		104             
YZ          		1162            
YZ2         		11716           
YZ3         		73              
YZ4         		1505            
YZ5         		-1586           
XY          		-1914           
XYZ         		-4456           
XYZ2        		-3585           
XYZ3        		9721            
XYZ4        		1015            
XYZ5        		-54372          
(X2-Y2)     		-179            
(X2-Y2)Z    		-260            
(X2-Y2)Z2   		-1233           
(X2-Y2)Z3   		-267            
(X2-Y2)Z4   		4745            
(X2-Y2)Z5   		-3742           
X3          		-8564           
X3Z         		-1485           
Y3          		427             
Y3Z         		2135            
#
# Lock Parameter
#
FIELD		2054.577
LOCKPHASE		  58.414
LOCKPOWER		 -30.000
LOCKGAIN		 126.061
LOCKDC		 -75.000
LOCKSHIFT		   7.240
LOOPGAIN		  -9.400
LOOPTIME		   0.464
LOOPFILTER		  50.000
#
IEEE64_VERSION_CODE 1
#
# Shim currents 
#
SHIM_SETTING [ 1]    -2119.68543734
SHIM_SETTING [ 2]     7140.92887000
SHIM_SETTING [ 3]     -980.64198191
SHIM_SETTING [ 4]    -8610.55868767
SHIM_SETTING [ 5]     3020.23056512
SHIM_SETTING [ 6]     3344.48317821
SHIM_SETTING [ 7]   -17730.35429383
SHIM_SETTING [ 8]   -24853.72071289
SHIM_SETTING [ 9]    -2545.45357322
SHIM_SETTING [10]    -4896.40646704
SHIM_SETTING [11]        0.00000000
SHIM_SETTING [12]    -1708.17600000
SHIM_SETTING [13]     2562.75200000
SHIM_SETTING [14]    -3433.56100000
SHIM_SETTING [15]    -9971.67243119
SHIM_SETTING [16]    -4744.87643119
SHIM_SETTING [17]    -1830.30371178
SHIM_SETTING [18]     6259.97541196
SHIM_SETTING [19]     2619.20049564
SHIM_SETTING [20]     3463.18199982
SHIM_SETTING [21]     -706.44328563
SHIM_SETTING [22]     2413.06571437
SHIM_SETTING [23]    -5287.79600000
SHIM_SETTING [24]    -2754.39700000
SHIM_SETTING [25]     -400.27820871
SHIM_SETTING [26]     7733.54679129
SHIM_SETTING [27]    -4873.68600000
SHIM_SETTING [28]    13403.28100918
SHIM_SETTING [29]   -44730.51095826
SHIM_SETTING [30]    46561.58504174
SHIM_SETTING [31]    -8836.68258798
SHIM_SETTING [32]    12047.87500918
SHIM_SETTING [33]   -17651.61734288
SHIM_SETTING [34]     8947.75865713
SHIM_SETTING [35]   -27792.28900000
SHIM_SETTING [36]    27187.68000000
SHIM_SETTING [37]    -1024.66552176
SHIM_SETTING [38]    -3680.54248483
SHIM_SETTING [39]    -9094.72825841
SHIM_SETTING [40]        0.00000000
