# Supplementary material for: Bioinspired Synthesis of Platensimycin from Natural ent-Kaurenoic Acids
Source: Org Lett. 2023 Jun 20;25(29):5401–5. doi: 10.1021/acs.orglett.3c01470 (PMC10391625; doi:10.1021/acs.orglett.3c01470)
Supplement: Supplementary file 2 — ol3c01470_si_002.zip [file ol3c01470_si_002.zip › 10/HSQC/log]

Tue Nov 26 12:28:31 2019: Experiment started
Tue Nov 26 12:29:13 2019: BS 1 completed
Tue Nov 26 12:29:14 2019: BS 2 completed
Tue Nov 26 12:29:16 2019: BS 3 completed
Tue Nov 26 12:29:17 2019: BS 4 completed
Tue Nov 26 12:29:18 2019: BS 5 completed
Tue Nov 26 12:29:19 2019: BS 6 completed
Tue Nov 26 12:29:20 2019: BS 7 completed
Tue Nov 26 12:29:21 2019: BS 8 completed
Tue Nov 26 12:29:23 2019: BS 9 completed
Tue Nov 26 12:29:24 2019: BS 10 completed
Tue Nov 26 12:29:25 2019: BS 11 completed
Tue Nov 26 12:29:26 2019: BS 12 completed
Tue Nov 26 12:29:27 2019: BS 13 completed
Tue Nov 26 12:29:29 2019: BS 14 completed
Tue Nov 26 12:29:30 2019: BS 15 completed
Tue Nov 26 12:29:31 2019: BS 16 completed
Tue Nov 26 12:29:32 2019: BS 17 completed
Tue Nov 26 12:29:33 2019: BS 18 completed
Tue Nov 26 12:29:35 2019: BS 19 completed
Tue Nov 26 12:29:36 2019: BS 20 completed
Tue Nov 26 12:29:37 2019: BS 21 completed
Tue Nov 26 12:29:38 2019: BS 22 completed
Tue Nov 26 12:29:39 2019: BS 23 completed
Tue Nov 26 12:29:41 2019: BS 24 completed
Tue Nov 26 12:29:42 2019: BS 25 completed
Tue Nov 26 12:29:43 2019: BS 26 completed
Tue Nov 26 12:29:44 2019: BS 27 completed
Tue Nov 26 12:29:45 2019: BS 28 completed
Tue Nov 26 12:29:47 2019: BS 29 completed
Tue Nov 26 12:29:48 2019: BS 30 completed
Tue Nov 26 12:29:49 2019: BS 31 completed
Tue Nov 26 12:29:50 2019: BS 32 completed
Tue Nov 26 12:29:51 2019: BS 33 completed
Tue Nov 26 12:29:53 2019: BS 34 completed
Tue Nov 26 12:29:54 2019: BS 35 completed
Tue Nov 26 12:29:55 2019: BS 36 completed
Tue Nov 26 12:29:56 2019: BS 37 completed
Tue Nov 26 12:29:57 2019: BS 38 completed
Tue Nov 26 12:29:59 2019: BS 39 completed
Tue Nov 26 12:30:00 2019: BS 40 completed
Tue Nov 26 12:30:01 2019: BS 41 completed
Tue Nov 26 12:30:02 2019: BS 42 completed
Tue Nov 26 12:30:03 2019: BS 43 completed
Tue Nov 26 12:30:04 2019: BS 44 completed
Tue Nov 26 12:30:06 2019: BS 45 completed
Tue Nov 26 12:30:07 2019: BS 46 completed
Tue Nov 26 12:30:08 2019: BS 47 completed
Tue Nov 26 12:30:09 2019: BS 48 completed
Tue Nov 26 12:30:10 2019: BS 49 completed
Tue Nov 26 12:30:12 2019: BS 50 completed
Tue Nov 26 12:30:13 2019: BS 51 completed
Tue Nov 26 12:30:14 2019: BS 52 completed
Tue Nov 26 12:30:15 2019: BS 53 completed
Tue Nov 26 12:30:16 2019: BS 54 completed
Tue Nov 26 12:30:18 2019: BS 55 completed
Tue Nov 26 12:30:19 2019: BS 56 completed
Tue Nov 26 12:30:20 2019: BS 57 completed
Tue Nov 26 12:30:21 2019: BS 58 completed
Tue Nov 26 12:30:22 2019: BS 59 completed
Tue Nov 26 12:30:24 2019: BS 60 completed
Tue Nov 26 12:30:25 2019: BS 61 completed
Tue Nov 26 12:30:26 2019: BS 62 completed
Tue Nov 26 12:30:27 2019: BS 63 completed
Tue Nov 26 12:30:28 2019: BS 64 completed
Tue Nov 26 12:30:30 2019: BS 65 completed
Tue Nov 26 12:30:31 2019: BS 66 completed
Tue Nov 26 12:30:32 2019: BS 67 completed
Tue Nov 26 12:30:33 2019: BS 68 completed
Tue Nov 26 12:30:34 2019: BS 69 completed
Tue Nov 26 12:30:36 2019: BS 70 completed
Tue Nov 26 12:30:37 2019: BS 71 completed
Tue Nov 26 12:30:38 2019: BS 72 completed
Tue Nov 26 12:30:39 2019: BS 73 completed
Tue Nov 26 12:30:40 2019: BS 74 completed
Tue Nov 26 12:30:41 2019: BS 75 completed
Tue Nov 26 12:30:43 2019: BS 76 completed
Tue Nov 26 12:30:44 2019: BS 77 completed
Tue Nov 26 12:30:45 2019: BS 78 completed
Tue Nov 26 12:30:46 2019: BS 79 completed
Tue Nov 26 12:30:47 2019: BS 80 completed
Tue Nov 26 12:30:49 2019: BS 81 completed
Tue Nov 26 12:30:50 2019: BS 82 completed
Tue Nov 26 12:30:51 2019: BS 83 completed
Tue Nov 26 12:30:52 2019: BS 84 completed
Tue Nov 26 12:30:53 2019: BS 85 completed
Tue Nov 26 12:30:55 2019: BS 86 completed
Tue Nov 26 12:30:56 2019: BS 87 completed
Tue Nov 26 12:30:57 2019: BS 88 completed
Tue Nov 26 12:30:58 2019: BS 89 completed
Tue Nov 26 12:30:59 2019: BS 90 completed
Tue Nov 26 12:31:01 2019: BS 91 completed
Tue Nov 26 12:31:02 2019: BS 92 completed
Tue Nov 26 12:31:03 2019: BS 93 completed
Tue Nov 26 12:31:04 2019: BS 94 completed
Tue Nov 26 12:31:05 2019: BS 95 completed
Tue Nov 26 12:31:07 2019: BS 96 completed
Tue Nov 26 12:31:08 2019: BS 97 completed
Tue Nov 26 12:31:09 2019: BS 98 completed
Tue Nov 26 12:31:10 2019: BS 99 completed
Tue Nov 26 12:31:11 2019: BS 100 completed
Tue Nov 26 12:31:13 2019: BS 101 completed
Tue Nov 26 12:31:14 2019: BS 102 completed
Tue Nov 26 12:31:15 2019: BS 103 completed
Tue Nov 26 12:31:16 2019: BS 104 completed
Tue Nov 26 12:31:17 2019: BS 105 completed
Tue Nov 26 12:31:18 2019: BS 106 completed
Tue Nov 26 12:31:20 2019: BS 107 completed
Tue Nov 26 12:31:21 2019: BS 108 completed
Tue Nov 26 12:31:22 2019: BS 109 completed
Tue Nov 26 12:31:23 2019: BS 110 completed
Tue Nov 26 12:31:24 2019: BS 111 completed
Tue Nov 26 12:31:26 2019: BS 112 completed
Tue Nov 26 12:31:27 2019: BS 113 completed
Tue Nov 26 12:31:28 2019: BS 114 completed
Tue Nov 26 12:31:29 2019: BS 115 completed
Tue Nov 26 12:31:30 2019: BS 116 completed
Tue Nov 26 12:31:32 2019: BS 117 completed
Tue Nov 26 12:31:33 2019: BS 118 completed
Tue Nov 26 12:31:34 2019: BS 119 completed
Tue Nov 26 12:31:35 2019: BS 120 completed
Tue Nov 26 12:31:36 2019: BS 121 completed
Tue Nov 26 12:31:38 2019: BS 122 completed
Tue Nov 26 12:31:39 2019: BS 123 completed
Tue Nov 26 12:31:40 2019: BS 124 completed
Tue Nov 26 12:31:41 2019: BS 125 completed
Tue Nov 26 12:31:42 2019: BS 126 completed
Tue Nov 26 12:31:44 2019: BS 127 completed
Tue Nov 26 12:31:46 2019: BS 1 completed
Tue Nov 26 12:31:47 2019: BS 2 completed
Tue Nov 26 12:31:48 2019: BS 3 completed
Tue Nov 26 12:31:50 2019: BS 4 completed
Tue Nov 26 12:31:51 2019: BS 5 completed
Tue Nov 26 12:31:52 2019: BS 6 completed
Tue Nov 26 12:31:53 2019: BS 7 completed
Tue Nov 26 12:31:54 2019: BS 8 completed
Tue Nov 26 12:31:55 2019: BS 9 completed
Tue Nov 26 12:31:57 2019: BS 10 completed
Tue Nov 26 12:31:58 2019: BS 11 completed
Tue Nov 26 12:31:59 2019: BS 12 completed
Tue Nov 26 12:32:00 2019: BS 13 completed
Tue Nov 26 12:32:01 2019: BS 14 completed
Tue Nov 26 12:32:03 2019: BS 15 completed
Tue Nov 26 12:32:04 2019: BS 16 completed
Tue Nov 26 12:32:05 2019: BS 17 completed
Tue Nov 26 12:32:06 2019: BS 18 completed
Tue Nov 26 12:32:07 2019: BS 19 completed
Tue Nov 26 12:32:09 2019: BS 20 completed
Tue Nov 26 12:32:10 2019: BS 21 completed
Tue Nov 26 12:32:11 2019: BS 22 completed
Tue Nov 26 12:32:12 2019: BS 23 completed
Tue Nov 26 12:32:13 2019: BS 24 completed
Tue Nov 26 12:32:15 2019: BS 25 completed
Tue Nov 26 12:32:16 2019: BS 26 completed
Tue Nov 26 12:32:17 2019: BS 27 completed
Tue Nov 26 12:32:18 2019: BS 28 completed
Tue Nov 26 12:32:19 2019: BS 29 completed
Tue Nov 26 12:32:21 2019: BS 30 completed
Tue Nov 26 12:32:22 2019: BS 31 completed
Tue Nov 26 12:32:23 2019: BS 32 completed
Tue Nov 26 12:32:24 2019: BS 33 completed
Tue Nov 26 12:32:25 2019: BS 34 completed
Tue Nov 26 12:32:27 2019: BS 35 completed
Tue Nov 26 12:32:28 2019: BS 36 completed
Tue Nov 26 12:32:29 2019: BS 37 completed
Tue Nov 26 12:32:30 2019: BS 38 completed
Tue Nov 26 12:32:31 2019: BS 39 completed
Tue Nov 26 12:32:33 2019: BS 40 completed
Tue Nov 26 12:32:34 2019: BS 41 completed
Tue Nov 26 12:32:35 2019: BS 42 completed
Tue Nov 26 12:32:36 2019: BS 43 completed
Tue Nov 26 12:32:37 2019: BS 44 completed
Tue Nov 26 12:32:38 2019: BS 45 completed
Tue Nov 26 12:32:40 2019: BS 46 completed
Tue Nov 26 12:32:41 2019: BS 47 completed
Tue Nov 26 12:32:42 2019: BS 48 completed
Tue Nov 26 12:32:43 2019: BS 49 completed
Tue Nov 26 12:32:44 2019: BS 50 completed
Tue Nov 26 12:32:46 2019: BS 51 completed
Tue Nov 26 12:32:47 2019: BS 52 completed
Tue Nov 26 12:32:48 2019: BS 53 completed
Tue Nov 26 12:32:49 2019: BS 54 completed
Tue Nov 26 12:32:50 2019: BS 55 completed
Tue Nov 26 12:32:52 2019: BS 56 completed
Tue Nov 26 12:32:53 2019: BS 57 completed
Tue Nov 26 12:32:54 2019: BS 58 completed
Tue Nov 26 12:32:55 2019: BS 59 completed
Tue Nov 26 12:32:56 2019: BS 60 completed
Tue Nov 26 12:32:58 2019: BS 61 completed
Tue Nov 26 12:32:59 2019: BS 62 completed
Tue Nov 26 12:33:00 2019: BS 63 completed
Tue Nov 26 12:33:01 2019: BS 64 completed
Tue Nov 26 12:33:02 2019: BS 65 completed
Tue Nov 26 12:33:04 2019: BS 66 completed
Tue Nov 26 12:33:05 2019: BS 67 completed
Tue Nov 26 12:33:06 2019: BS 68 completed
Tue Nov 26 12:33:07 2019: BS 69 completed
Tue Nov 26 12:33:08 2019: BS 70 completed
Tue Nov 26 12:33:10 2019: BS 71 completed
Tue Nov 26 12:33:11 2019: BS 72 completed
Tue Nov 26 12:33:12 2019: BS 73 completed
Tue Nov 26 12:33:13 2019: BS 74 completed
Tue Nov 26 12:33:14 2019: BS 75 completed
Tue Nov 26 12:33:15 2019: BS 76 completed
Tue Nov 26 12:33:17 2019: BS 77 completed
Tue Nov 26 12:33:18 2019: BS 78 completed
Tue Nov 26 12:33:19 2019: BS 79 completed
Tue Nov 26 12:33:20 2019: BS 80 completed
Tue Nov 26 12:33:21 2019: BS 81 completed
Tue Nov 26 12:33:23 2019: BS 82 completed
Tue Nov 26 12:33:24 2019: BS 83 completed
Tue Nov 26 12:33:25 2019: BS 84 completed
Tue Nov 26 12:33:26 2019: BS 85 completed
Tue Nov 26 12:33:27 2019: BS 86 completed
Tue Nov 26 12:33:29 2019: BS 87 completed
Tue Nov 26 12:33:30 2019: BS 88 completed
Tue Nov 26 12:33:31 2019: BS 89 completed
Tue Nov 26 12:33:32 2019: BS 90 completed
Tue Nov 26 12:33:33 2019: BS 91 completed
Tue Nov 26 12:33:35 2019: BS 92 completed
Tue Nov 26 12:33:36 2019: BS 93 completed
Tue Nov 26 12:33:37 2019: BS 94 completed
Tue Nov 26 12:33:38 2019: BS 95 completed
Tue Nov 26 12:33:39 2019: BS 96 completed
Tue Nov 26 12:33:41 2019: BS 97 completed
Tue Nov 26 12:33:42 2019: BS 98 completed
Tue Nov 26 12:33:43 2019: BS 99 completed
Tue Nov 26 12:33:44 2019: BS 100 completed
Tue Nov 26 12:33:45 2019: BS 101 completed
Tue Nov 26 12:33:47 2019: BS 102 completed
Tue Nov 26 12:33:48 2019: BS 103 completed
Tue Nov 26 12:33:49 2019: BS 104 completed
Tue Nov 26 12:33:50 2019: BS 105 completed
Tue Nov 26 12:33:51 2019: BS 106 completed
Tue Nov 26 12:33:52 2019: BS 107 completed
Tue Nov 26 12:33:54 2019: BS 108 completed
Tue Nov 26 12:33:55 2019: BS 109 completed
Tue Nov 26 12:33:56 2019: BS 110 completed
Tue Nov 26 12:33:57 2019: BS 111 completed
Tue Nov 26 12:33:58 2019: BS 112 completed
Tue Nov 26 12:34:00 2019: BS 113 completed
Tue Nov 26 12:34:01 2019: BS 114 completed
Tue Nov 26 12:34:02 2019: BS 115 completed
Tue Nov 26 12:34:03 2019: BS 116 completed
Tue Nov 26 12:34:04 2019: BS 117 completed
Tue Nov 26 12:34:06 2019: BS 118 completed
Tue Nov 26 12:34:07 2019: BS 119 completed
Tue Nov 26 12:34:08 2019: BS 120 completed
Tue Nov 26 12:34:09 2019: BS 121 completed
Tue Nov 26 12:34:10 2019: BS 122 completed
Tue Nov 26 12:34:12 2019: BS 123 completed
Tue Nov 26 12:34:13 2019: BS 124 completed
Tue Nov 26 12:34:14 2019: BS 125 completed
Tue Nov 26 12:34:15 2019: BS 126 completed
Tue Nov 26 12:34:16 2019: BS 127 completed
Tue Nov 26 12:34:19 2019: BS 1 completed
Tue Nov 26 12:34:20 2019: BS 2 completed
Tue Nov 26 12:34:21 2019: BS 3 completed
Tue Nov 26 12:34:22 2019: BS 4 completed
Tue Nov 26 12:34:24 2019: BS 5 completed
Tue Nov 26 12:34:25 2019: BS 6 completed
Tue Nov 26 12:34:26 2019: BS 7 completed
Tue Nov 26 12:34:27 2019: BS 8 completed
Tue Nov 26 12:34:28 2019: BS 9 completed
Tue Nov 26 12:34:30 2019: BS 10 completed
Tue Nov 26 12:34:31 2019: BS 11 completed
Tue Nov 26 12:34:32 2019: BS 12 completed
Tue Nov 26 12:34:33 2019: BS 13 completed
Tue Nov 26 12:34:34 2019: BS 14 completed
Tue Nov 26 12:34:35 2019: BS 15 completed
Tue Nov 26 12:34:37 2019: BS 16 completed
Tue Nov 26 12:34:38 2019: BS 17 completed
Tue Nov 26 12:34:39 2019: BS 18 completed
Tue Nov 26 12:34:40 2019: BS 19 completed
Tue Nov 26 12:34:41 2019: BS 20 completed
Tue Nov 26 12:34:43 2019: BS 21 completed
Tue Nov 26 12:34:44 2019: BS 22 completed
Tue Nov 26 12:34:45 2019: BS 23 completed
Tue Nov 26 12:34:46 2019: BS 24 completed
Tue Nov 26 12:34:47 2019: BS 25 completed
Tue Nov 26 12:34:49 2019: BS 26 completed
Tue Nov 26 12:34:50 2019: BS 27 completed
Tue Nov 26 12:34:51 2019: BS 28 completed
Tue Nov 26 12:34:52 2019: BS 29 completed
Tue Nov 26 12:34:53 2019: BS 30 completed
Tue Nov 26 12:34:55 2019: BS 31 completed
Tue Nov 26 12:34:56 2019: BS 32 completed
Tue Nov 26 12:34:57 2019: BS 33 completed
Tue Nov 26 12:34:58 2019: BS 34 completed
Tue Nov 26 12:34:59 2019: BS 35 completed
Tue Nov 26 12:35:01 2019: BS 36 completed
Tue Nov 26 12:35:02 2019: BS 37 completed
Tue Nov 26 12:35:03 2019: BS 38 completed
Tue Nov 26 12:35:04 2019: BS 39 completed
Tue Nov 26 12:35:05 2019: BS 40 completed
Tue Nov 26 12:35:07 2019: BS 41 completed
Tue Nov 26 12:35:08 2019: BS 42 completed
Tue Nov 26 12:35:09 2019: BS 43 completed
Tue Nov 26 12:35:10 2019: BS 44 completed
Tue Nov 26 12:35:11 2019: BS 45 completed
Tue Nov 26 12:35:12 2019: BS 46 completed
Tue Nov 26 12:35:14 2019: BS 47 completed
Tue Nov 26 12:35:15 2019: BS 48 completed
Tue Nov 26 12:35:16 2019: BS 49 completed
Tue Nov 26 12:35:17 2019: BS 50 completed
Tue Nov 26 12:35:18 2019: BS 51 completed
Tue Nov 26 12:35:20 2019: BS 52 completed
Tue Nov 26 12:35:21 2019: BS 53 completed
Tue Nov 26 12:35:22 2019: BS 54 completed
Tue Nov 26 12:35:23 2019: BS 55 completed
Tue Nov 26 12:35:24 2019: BS 56 completed
Tue Nov 26 12:35:26 2019: BS 57 completed
Tue Nov 26 12:35:27 2019: BS 58 completed
Tue Nov 26 12:35:28 2019: BS 59 completed
Tue Nov 26 12:35:29 2019: BS 60 completed
Tue Nov 26 12:35:30 2019: BS 61 completed
Tue Nov 26 12:35:32 2019: BS 62 completed
Tue Nov 26 12:35:33 2019: BS 63 completed
Tue Nov 26 12:35:34 2019: BS 64 completed
Tue Nov 26 12:35:35 2019: BS 65 completed
Tue Nov 26 12:35:36 2019: BS 66 completed
Tue Nov 26 12:35:38 2019: BS 67 completed
Tue Nov 26 12:35:39 2019: BS 68 completed
Tue Nov 26 12:35:40 2019: BS 69 completed
Tue Nov 26 12:35:41 2019: BS 70 completed
Tue Nov 26 12:35:42 2019: BS 71 completed
Tue Nov 26 12:35:44 2019: BS 72 completed
Tue Nov 26 12:35:45 2019: BS 73 completed
Tue Nov 26 12:35:46 2019: BS 74 completed
Tue Nov 26 12:35:47 2019: BS 75 completed
Tue Nov 26 12:35:48 2019: BS 76 completed
Tue Nov 26 12:35:50 2019: BS 77 completed
Tue Nov 26 12:35:51 2019: BS 78 completed
Tue Nov 26 12:35:52 2019: BS 79 completed
Tue Nov 26 12:35:53 2019: BS 80 completed
Tue Nov 26 12:35:54 2019: BS 81 completed
Tue Nov 26 12:35:55 2019: BS 82 completed
Tue Nov 26 12:35:57 2019: BS 83 completed
Tue Nov 26 12:35:58 2019: BS 84 completed
Tue Nov 26 12:35:59 2019: BS 85 completed
Tue Nov 26 12:36:00 2019: BS 86 completed
Tue Nov 26 12:36:01 2019: BS 87 completed
Tue Nov 26 12:36:03 2019: BS 88 completed
Tue Nov 26 12:36:04 2019: BS 89 completed
Tue Nov 26 12:36:05 2019: BS 90 completed
Tue Nov 26 12:36:06 2019: BS 91 completed
Tue Nov 26 12:36:07 2019: BS 92 completed
Tue Nov 26 12:36:09 2019: BS 93 completed
Tue Nov 26 12:36:10 2019: BS 94 completed
Tue Nov 26 12:36:11 2019: BS 95 completed
Tue Nov 26 12:36:12 2019: BS 96 completed
Tue Nov 26 12:36:13 2019: BS 97 completed
Tue Nov 26 12:36:15 2019: BS 98 completed
Tue Nov 26 12:36:16 2019: BS 99 completed
Tue Nov 26 12:36:17 2019: BS 100 completed
Tue Nov 26 12:36:18 2019: BS 101 completed
Tue Nov 26 12:36:19 2019: BS 102 completed
Tue Nov 26 12:36:21 2019: BS 103 completed
Tue Nov 26 12:36:22 2019: BS 104 completed
Tue Nov 26 12:36:23 2019: BS 105 completed
Tue Nov 26 12:36:24 2019: BS 106 completed
Tue Nov 26 12:36:25 2019: BS 107 completed
Tue Nov 26 12:36:27 2019: BS 108 completed
Tue Nov 26 12:36:28 2019: BS 109 completed
Tue Nov 26 12:36:29 2019: BS 110 completed
Tue Nov 26 12:36:30 2019: BS 111 completed
Tue Nov 26 12:36:31 2019: BS 112 completed
Tue Nov 26 12:36:32 2019: BS 113 completed
Tue Nov 26 12:36:34 2019: BS 114 completed
Tue Nov 26 12:36:35 2019: BS 115 completed
Tue Nov 26 12:36:36 2019: BS 116 completed
Tue Nov 26 12:36:37 2019: BS 117 completed
Tue Nov 26 12:36:38 2019: BS 118 completed
Tue Nov 26 12:36:40 2019: BS 119 completed
Tue Nov 26 12:36:41 2019: BS 120 completed
Tue Nov 26 12:36:42 2019: BS 121 completed
Tue Nov 26 12:36:43 2019: BS 122 completed
Tue Nov 26 12:36:44 2019: BS 123 completed
Tue Nov 26 12:36:46 2019: BS 124 completed
Tue Nov 26 12:36:47 2019: BS 125 completed
Tue Nov 26 12:36:48 2019: BS 126 completed
Tue Nov 26 12:36:49 2019: BS 127 completed
Tue Nov 26 12:36:52 2019: BS 1 completed
Tue Nov 26 12:36:53 2019: BS 2 completed
Tue Nov 26 12:36:54 2019: BS 3 completed
Tue Nov 26 12:36:55 2019: BS 4 completed
Tue Nov 26 12:36:56 2019: BS 5 completed
Tue Nov 26 12:36:58 2019: BS 6 completed
Tue Nov 26 12:36:59 2019: BS 7 completed
Tue Nov 26 12:37:00 2019: BS 8 completed
Tue Nov 26 12:37:01 2019: BS 9 completed
Tue Nov 26 12:37:02 2019: BS 10 completed
Tue Nov 26 12:37:04 2019: BS 11 completed
Tue Nov 26 12:37:05 2019: BS 12 completed
Tue Nov 26 12:37:06 2019: BS 13 completed
Tue Nov 26 12:37:07 2019: BS 14 completed
Tue Nov 26 12:37:08 2019: BS 15 completed
Tue Nov 26 12:37:10 2019: BS 16 completed
Tue Nov 26 12:37:11 2019: BS 17 completed
Tue Nov 26 12:37:12 2019: BS 18 completed
Tue Nov 26 12:37:13 2019: BS 19 completed
Tue Nov 26 12:37:14 2019: BS 20 completed
Tue Nov 26 12:37:15 2019: BS 21 completed
Tue Nov 26 12:37:17 2019: BS 22 completed
Tue Nov 26 12:37:18 2019: BS 23 completed
Tue Nov 26 12:37:19 2019: BS 24 completed
Tue Nov 26 12:37:20 2019: BS 25 completed
Tue Nov 26 12:37:21 2019: BS 26 completed
Tue Nov 26 12:37:23 2019: BS 27 completed
Tue Nov 26 12:37:24 2019: BS 28 completed
Tue Nov 26 12:37:25 2019: BS 29 completed
Tue Nov 26 12:37:26 2019: BS 30 completed
Tue Nov 26 12:37:27 2019: BS 31 completed
Tue Nov 26 12:37:29 2019: BS 32 completed
Tue Nov 26 12:37:30 2019: BS 33 completed
Tue Nov 26 12:37:31 2019: BS 34 completed
Tue Nov 26 12:37:32 2019: BS 35 completed
Tue Nov 26 12:37:33 2019: BS 36 completed
Tue Nov 26 12:37:35 2019: BS 37 completed
Tue Nov 26 12:37:36 2019: BS 38 completed
Tue Nov 26 12:37:37 2019: BS 39 completed
Tue Nov 26 12:37:38 2019: BS 40 completed
Tue Nov 26 12:37:39 2019: BS 41 completed
Tue Nov 26 12:37:41 2019: BS 42 completed
Tue Nov 26 12:37:42 2019: BS 43 completed
Tue Nov 26 12:37:43 2019: BS 44 completed
Tue Nov 26 12:37:44 2019: BS 45 completed
Tue Nov 26 12:37:45 2019: BS 46 completed
Tue Nov 26 12:37:47 2019: BS 47 completed
Tue Nov 26 12:37:48 2019: BS 48 completed
Tue Nov 26 12:37:49 2019: BS 49 completed
Tue Nov 26 12:37:50 2019: BS 50 completed
Tue Nov 26 12:37:51 2019: BS 51 completed
Tue Nov 26 12:37:52 2019: BS 52 completed
Tue Nov 26 12:37:54 2019: BS 53 completed
Tue Nov 26 12:37:55 2019: BS 54 completed
Tue Nov 26 12:37:56 2019: BS 55 completed
Tue Nov 26 12:37:57 2019: BS 56 completed
Tue Nov 26 12:37:58 2019: BS 57 completed
Tue Nov 26 12:38:00 2019: BS 58 completed
Tue Nov 26 12:38:01 2019: BS 59 completed
Tue Nov 26 12:38:02 2019: BS 60 completed
Tue Nov 26 12:38:03 2019: BS 61 completed
Tue Nov 26 12:38:04 2019: BS 62 completed
Tue Nov 26 12:38:06 2019: BS 63 completed
Tue Nov 26 12:38:07 2019: BS 64 completed
Tue Nov 26 12:38:08 2019: BS 65 completed
Tue Nov 26 12:38:09 2019: BS 66 completed
Tue Nov 26 12:38:10 2019: BS 67 completed
Tue Nov 26 12:38:12 2019: BS 68 completed
Tue Nov 26 12:38:13 2019: BS 69 completed
Tue Nov 26 12:38:14 2019: BS 70 completed
Tue Nov 26 12:38:15 2019: BS 71 completed
Tue Nov 26 12:38:16 2019: BS 72 completed
Tue Nov 26 12:38:18 2019: BS 73 completed
Tue Nov 26 12:38:19 2019: BS 74 completed
Tue Nov 26 12:38:20 2019: BS 75 completed
Tue Nov 26 12:38:21 2019: BS 76 completed
Tue Nov 26 12:38:22 2019: BS 77 completed
Tue Nov 26 12:38:24 2019: BS 78 completed
Tue Nov 26 12:38:25 2019: BS 79 completed
Tue Nov 26 12:38:26 2019: BS 80 completed
Tue Nov 26 12:38:27 2019: BS 81 completed
Tue Nov 26 12:38:28 2019: BS 82 completed
Tue Nov 26 12:38:30 2019: BS 83 completed
Tue Nov 26 12:38:31 2019: BS 84 completed
Tue Nov 26 12:38:32 2019: BS 85 completed
Tue Nov 26 12:38:33 2019: BS 86 completed
Tue Nov 26 12:38:34 2019: BS 87 completed
Tue Nov 26 12:38:35 2019: BS 88 completed
Tue Nov 26 12:38:37 2019: BS 89 completed
Tue Nov 26 12:38:38 2019: BS 90 completed
Tue Nov 26 12:38:39 2019: BS 91 completed
Tue Nov 26 12:38:40 2019: BS 92 completed
Tue Nov 26 12:38:41 2019: BS 93 completed
Tue Nov 26 12:38:43 2019: BS 94 completed
Tue Nov 26 12:38:44 2019: BS 95 completed
Tue Nov 26 12:38:45 2019: BS 96 completed
Tue Nov 26 12:38:46 2019: BS 97 completed
Tue Nov 26 12:38:47 2019: BS 98 completed
Tue Nov 26 12:38:49 2019: BS 99 completed
Tue Nov 26 12:38:50 2019: BS 100 completed
Tue Nov 26 12:38:51 2019: BS 101 completed
Tue Nov 26 12:38:52 2019: BS 102 completed
Tue Nov 26 12:38:53 2019: BS 103 completed
Tue Nov 26 12:38:55 2019: BS 104 completed
Tue Nov 26 12:38:56 2019: BS 105 completed
Tue Nov 26 12:38:57 2019: BS 106 completed
Tue Nov 26 12:38:58 2019: BS 107 completed
Tue Nov 26 12:38:59 2019: BS 108 completed
Tue Nov 26 12:39:01 2019: BS 109 completed
Tue Nov 26 12:39:02 2019: BS 110 completed
Tue Nov 26 12:39:03 2019: BS 111 completed
Tue Nov 26 12:39:04 2019: BS 112 completed
Tue Nov 26 12:39:05 2019: BS 113 completed
Tue Nov 26 12:39:07 2019: BS 114 completed
Tue Nov 26 12:39:08 2019: BS 115 completed
Tue Nov 26 12:39:09 2019: BS 116 completed
Tue Nov 26 12:39:10 2019: BS 117 completed
Tue Nov 26 12:39:11 2019: BS 118 completed
Tue Nov 26 12:39:12 2019: BS 119 completed
Tue Nov 26 12:39:14 2019: BS 120 completed
Tue Nov 26 12:39:15 2019: BS 121 completed
Tue Nov 26 12:39:16 2019: BS 122 completed
Tue Nov 26 12:39:17 2019: BS 123 completed
Tue Nov 26 12:39:18 2019: BS 124 completed
Tue Nov 26 12:39:20 2019: BS 125 completed
Tue Nov 26 12:39:21 2019: BS 126 completed
Tue Nov 26 12:39:22 2019: BS 127 completed
Tue Nov 26 12:39:24 2019: BS 1 completed
Tue Nov 26 12:39:26 2019: BS 2 completed
Tue Nov 26 12:39:27 2019: BS 3 completed
Tue Nov 26 12:39:28 2019: BS 4 completed
Tue Nov 26 12:39:29 2019: BS 5 completed
Tue Nov 26 12:39:30 2019: BS 6 completed
Tue Nov 26 12:39:32 2019: BS 7 completed
Tue Nov 26 12:39:33 2019: BS 8 completed
Tue Nov 26 12:39:34 2019: BS 9 completed
Tue Nov 26 12:39:35 2019: BS 10 completed
Tue Nov 26 12:39:36 2019: BS 11 completed
Tue Nov 26 12:39:38 2019: BS 12 completed
Tue Nov 26 12:39:39 2019: BS 13 completed
Tue Nov 26 12:39:40 2019: BS 14 completed
Tue Nov 26 12:39:41 2019: BS 15 completed
Tue Nov 26 12:39:42 2019: BS 16 completed
Tue Nov 26 12:39:44 2019: BS 17 completed
Tue Nov 26 12:39:45 2019: BS 18 completed
Tue Nov 26 12:39:46 2019: BS 19 completed
Tue Nov 26 12:39:47 2019: BS 20 completed
Tue Nov 26 12:39:48 2019: BS 21 completed
Tue Nov 26 12:39:50 2019: BS 22 completed
Tue Nov 26 12:39:51 2019: BS 23 completed
Tue Nov 26 12:39:52 2019: BS 24 completed
Tue Nov 26 12:39:53 2019: BS 25 completed
Tue Nov 26 12:39:54 2019: BS 26 completed
Tue Nov 26 12:39:55 2019: BS 27 completed
Tue Nov 26 12:39:57 2019: BS 28 completed
Tue Nov 26 12:39:58 2019: BS 29 completed
Tue Nov 26 12:39:59 2019: BS 30 completed
Tue Nov 26 12:40:00 2019: BS 31 completed
Tue Nov 26 12:40:01 2019: BS 32 completed
Tue Nov 26 12:40:03 2019: BS 33 completed
Tue Nov 26 12:40:04 2019: BS 34 completed
Tue Nov 26 12:40:05 2019: BS 35 completed
Tue Nov 26 12:40:06 2019: BS 36 completed
Tue Nov 26 12:40:07 2019: BS 37 completed
Tue Nov 26 12:40:09 2019: BS 38 completed
Tue Nov 26 12:40:10 2019: BS 39 completed
Tue Nov 26 12:40:11 2019: BS 40 completed
Tue Nov 26 12:40:12 2019: BS 41 completed
Tue Nov 26 12:40:13 2019: BS 42 completed
Tue Nov 26 12:40:15 2019: BS 43 completed
Tue Nov 26 12:40:16 2019: BS 44 completed
Tue Nov 26 12:40:17 2019: BS 45 completed
Tue Nov 26 12:40:18 2019: BS 46 completed
Tue Nov 26 12:40:19 2019: BS 47 completed
Tue Nov 26 12:40:21 2019: BS 48 completed
Tue Nov 26 12:40:22 2019: BS 49 completed
Tue Nov 26 12:40:23 2019: BS 50 completed
Tue Nov 26 12:40:24 2019: BS 51 completed
Tue Nov 26 12:40:25 2019: BS 52 completed
Tue Nov 26 12:40:27 2019: BS 53 completed
Tue Nov 26 12:40:28 2019: BS 54 completed
Tue Nov 26 12:40:29 2019: BS 55 completed
Tue Nov 26 12:40:30 2019: BS 56 completed
Tue Nov 26 12:40:31 2019: BS 57 completed
Tue Nov 26 12:40:32 2019: BS 58 completed
Tue Nov 26 12:40:34 2019: BS 59 completed
Tue Nov 26 12:40:35 2019: BS 60 completed
Tue Nov 26 12:40:36 2019: BS 61 completed
Tue Nov 26 12:40:37 2019: BS 62 completed
Tue Nov 26 12:40:38 2019: BS 63 completed
Tue Nov 26 12:40:40 2019: BS 64 completed
Tue Nov 26 12:40:41 2019: BS 65 completed
Tue Nov 26 12:40:42 2019: BS 66 completed
Tue Nov 26 12:40:43 2019: BS 67 completed
Tue Nov 26 12:40:44 2019: BS 68 completed
Tue Nov 26 12:40:46 2019: BS 69 completed
Tue Nov 26 12:40:47 2019: BS 70 completed
Tue Nov 26 12:40:48 2019: BS 71 completed
Tue Nov 26 12:40:49 2019: BS 72 completed
Tue Nov 26 12:40:50 2019: BS 73 completed
Tue Nov 26 12:40:52 2019: BS 74 completed
Tue Nov 26 12:40:53 2019: BS 75 completed
Tue Nov 26 12:40:54 2019: BS 76 completed
Tue Nov 26 12:40:55 2019: BS 77 completed
Tue Nov 26 12:40:56 2019: BS 78 completed
Tue Nov 26 12:40:58 2019: BS 79 completed
Tue Nov 26 12:40:59 2019: BS 80 completed
Tue Nov 26 12:41:00 2019: BS 81 completed
Tue Nov 26 12:41:01 2019: BS 82 completed
Tue Nov 26 12:41:02 2019: BS 83 completed
Tue Nov 26 12:41:04 2019: BS 84 completed
Tue Nov 26 12:41:05 2019: BS 85 completed
Tue Nov 26 12:41:06 2019: BS 86 completed
Tue Nov 26 12:41:07 2019: BS 87 completed
Tue Nov 26 12:41:08 2019: BS 88 completed
Tue Nov 26 12:41:10 2019: BS 89 completed
Tue Nov 26 12:41:11 2019: BS 90 completed
Tue Nov 26 12:41:12 2019: BS 91 completed
Tue Nov 26 12:41:13 2019: BS 92 completed
Tue Nov 26 12:41:14 2019: BS 93 completed
Tue Nov 26 12:41:15 2019: BS 94 completed
Tue Nov 26 12:41:17 2019: BS 95 completed
Tue Nov 26 12:41:18 2019: BS 96 completed
Tue Nov 26 12:41:19 2019: BS 97 completed
Tue Nov 26 12:41:20 2019: BS 98 completed
Tue Nov 26 12:41:21 2019: BS 99 completed
Tue Nov 26 12:41:23 2019: BS 100 completed
Tue Nov 26 12:41:24 2019: BS 101 completed
Tue Nov 26 12:41:25 2019: BS 102 completed
Tue Nov 26 12:41:26 2019: BS 103 completed
Tue Nov 26 12:41:27 2019: BS 104 completed
Tue Nov 26 12:41:29 2019: BS 105 completed
Tue Nov 26 12:41:30 2019: BS 106 completed
Tue Nov 26 12:41:31 2019: BS 107 completed
Tue Nov 26 12:41:32 2019: BS 108 completed
Tue Nov 26 12:41:33 2019: BS 109 completed
Tue Nov 26 12:41:35 2019: BS 110 completed
Tue Nov 26 12:41:36 2019: BS 111 completed
Tue Nov 26 12:41:37 2019: BS 112 completed
Tue Nov 26 12:41:38 2019: BS 113 completed
Tue Nov 26 12:41:39 2019: BS 114 completed
Tue Nov 26 12:41:41 2019: BS 115 completed
Tue Nov 26 12:41:42 2019: BS 116 completed
Tue Nov 26 12:41:43 2019: BS 117 completed
Tue Nov 26 12:41:44 2019: BS 118 completed
Tue Nov 26 12:41:45 2019: BS 119 completed
Tue Nov 26 12:41:47 2019: BS 120 completed
Tue Nov 26 12:41:48 2019: BS 121 completed
Tue Nov 26 12:41:49 2019: BS 122 completed
Tue Nov 26 12:41:50 2019: BS 123 completed
Tue Nov 26 12:41:51 2019: BS 124 completed
Tue Nov 26 12:41:52 2019: BS 125 completed
Tue Nov 26 12:41:54 2019: BS 126 completed
Tue Nov 26 12:41:55 2019: BS 127 completed
Tue Nov 26 12:41:57 2019: BS 1 completed
Tue Nov 26 12:41:58 2019: BS 2 completed
Tue Nov 26 12:42:00 2019: BS 3 completed
Tue Nov 26 12:42:01 2019: BS 4 completed
Tue Nov 26 12:42:02 2019: BS 5 completed
Tue Nov 26 12:42:03 2019: BS 6 completed
Tue Nov 26 12:42:04 2019: BS 7 completed
Tue Nov 26 12:42:06 2019: BS 8 completed
Tue Nov 26 12:42:07 2019: BS 9 completed
Tue Nov 26 12:42:08 2019: BS 10 completed
Tue Nov 26 12:42:09 2019: BS 11 completed
Tue Nov 26 12:42:10 2019: BS 12 completed
Tue Nov 26 12:42:12 2019: BS 13 completed
Tue Nov 26 12:42:13 2019: BS 14 completed
Tue Nov 26 12:42:14 2019: BS 15 completed
Tue Nov 26 12:42:15 2019: BS 16 completed
Tue Nov 26 12:42:16 2019: BS 17 completed
Tue Nov 26 12:42:18 2019: BS 18 completed
Tue Nov 26 12:42:19 2019: BS 19 completed
Tue Nov 26 12:42:20 2019: BS 20 completed
Tue Nov 26 12:42:21 2019: BS 21 completed
Tue Nov 26 12:42:22 2019: BS 22 completed
Tue Nov 26 12:42:24 2019: BS 23 completed
Tue Nov 26 12:42:25 2019: BS 24 completed
Tue Nov 26 12:42:26 2019: BS 25 completed
Tue Nov 26 12:42:27 2019: BS 26 completed
Tue Nov 26 12:42:28 2019: BS 27 completed
Tue Nov 26 12:42:30 2019: BS 28 completed
Tue Nov 26 12:42:31 2019: BS 29 completed
Tue Nov 26 12:42:32 2019: BS 30 completed
Tue Nov 26 12:42:33 2019: BS 31 completed
Tue Nov 26 12:42:34 2019: BS 32 completed
Tue Nov 26 12:42:35 2019: BS 33 completed
Tue Nov 26 12:42:37 2019: BS 34 completed
Tue Nov 26 12:42:38 2019: BS 35 completed
Tue Nov 26 12:42:39 2019: BS 36 completed
Tue Nov 26 12:42:40 2019: BS 37 completed
Tue Nov 26 12:42:41 2019: BS 38 completed
Tue Nov 26 12:42:43 2019: BS 39 completed
Tue Nov 26 12:42:44 2019: BS 40 completed
Tue Nov 26 12:42:45 2019: BS 41 completed
Tue Nov 26 12:42:46 2019: BS 42 completed
Tue Nov 26 12:42:47 2019: BS 43 completed
Tue Nov 26 12:42:49 2019: BS 44 completed
Tue Nov 26 12:42:50 2019: BS 45 completed
Tue Nov 26 12:42:51 2019: BS 46 completed
Tue Nov 26 12:42:52 2019: BS 47 completed
Tue Nov 26 12:42:53 2019: BS 48 completed
Tue Nov 26 12:42:55 2019: BS 49 completed
Tue Nov 26 12:42:56 2019: BS 50 completed
Tue Nov 26 12:42:57 2019: BS 51 completed
Tue Nov 26 12:42:58 2019: BS 52 completed
Tue Nov 26 12:42:59 2019: BS 53 completed
Tue Nov 26 12:43:01 2019: BS 54 completed
Tue Nov 26 12:43:02 2019: BS 55 completed
Tue Nov 26 12:43:03 2019: BS 56 completed
Tue Nov 26 12:43:04 2019: BS 57 completed
Tue Nov 26 12:43:05 2019: BS 58 completed
Tue Nov 26 12:43:07 2019: BS 59 completed
Tue Nov 26 12:43:08 2019: BS 60 completed
Tue Nov 26 12:43:09 2019: BS 61 completed
Tue Nov 26 12:43:10 2019: BS 62 completed
Tue Nov 26 12:43:11 2019: BS 63 completed
Tue Nov 26 12:43:12 2019: BS 64 completed
Tue Nov 26 12:43:14 2019: BS 65 completed
Tue Nov 26 12:43:15 2019: BS 66 completed
Tue Nov 26 12:43:16 2019: BS 67 completed
Tue Nov 26 12:43:17 2019: BS 68 completed
Tue Nov 26 12:43:18 2019: BS 69 completed
Tue Nov 26 12:43:20 2019: BS 70 completed
Tue Nov 26 12:43:21 2019: BS 71 completed
Tue Nov 26 12:43:22 2019: BS 72 completed
Tue Nov 26 12:43:23 2019: BS 73 completed
Tue Nov 26 12:43:24 2019: BS 74 completed
Tue Nov 26 12:43:26 2019: BS 75 completed
Tue Nov 26 12:43:27 2019: BS 76 completed
Tue Nov 26 12:43:28 2019: BS 77 completed
Tue Nov 26 12:43:29 2019: BS 78 completed
Tue Nov 26 12:43:30 2019: BS 79 completed
Tue Nov 26 12:43:32 2019: BS 80 completed
Tue Nov 26 12:43:33 2019: BS 81 completed
Tue Nov 26 12:43:34 2019: BS 82 completed
Tue Nov 26 12:43:35 2019: BS 83 completed
Tue Nov 26 12:43:36 2019: BS 84 completed
Tue Nov 26 12:43:38 2019: BS 85 completed
Tue Nov 26 12:43:39 2019: BS 86 completed
Tue Nov 26 12:43:40 2019: BS 87 completed
Tue Nov 26 12:43:41 2019: BS 88 completed
Tue Nov 26 12:43:42 2019: BS 89 completed
Tue Nov 26 12:43:44 2019: BS 90 completed
Tue Nov 26 12:43:45 2019: BS 91 completed
Tue Nov 26 12:43:46 2019: BS 92 completed
Tue Nov 26 12:43:47 2019: BS 93 completed
Tue Nov 26 12:43:48 2019: BS 94 completed
Tue Nov 26 12:43:50 2019: BS 95 completed
Tue Nov 26 12:43:51 2019: BS 96 completed
Tue Nov 26 12:43:52 2019: BS 97 completed
Tue Nov 26 12:43:53 2019: BS 98 completed
Tue Nov 26 12:43:54 2019: BS 99 completed
Tue Nov 26 12:43:55 2019: BS 100 completed
Tue Nov 26 12:43:57 2019: BS 101 completed
Tue Nov 26 12:43:58 2019: BS 102 completed
Tue Nov 26 12:43:59 2019: BS 103 completed
Tue Nov 26 12:44:00 2019: BS 104 completed
Tue Nov 26 12:44:01 2019: BS 105 completed
Tue Nov 26 12:44:03 2019: BS 106 completed
Tue Nov 26 12:44:04 2019: BS 107 completed
Tue Nov 26 12:44:05 2019: BS 108 completed
Tue Nov 26 12:44:06 2019: BS 109 completed
Tue Nov 26 12:44:07 2019: BS 110 completed
Tue Nov 26 12:44:09 2019: BS 111 completed
Tue Nov 26 12:44:10 2019: BS 112 completed
Tue Nov 26 12:44:11 2019: BS 113 completed
Tue Nov 26 12:44:12 2019: BS 114 completed
Tue Nov 26 12:44:13 2019: BS 115 completed
Tue Nov 26 12:44:15 2019: BS 116 completed
Tue Nov 26 12:44:16 2019: BS 117 completed
Tue Nov 26 12:44:17 2019: BS 118 completed
Tue Nov 26 12:44:18 2019: BS 119 completed
Tue Nov 26 12:44:19 2019: BS 120 completed
Tue Nov 26 12:44:21 2019: BS 121 completed
Tue Nov 26 12:44:22 2019: BS 122 completed
Tue Nov 26 12:44:23 2019: BS 123 completed
Tue Nov 26 12:44:24 2019: BS 124 completed
Tue Nov 26 12:44:25 2019: BS 125 completed
Tue Nov 26 12:44:27 2019: BS 126 completed
Tue Nov 26 12:44:28 2019: BS 127 completed
Tue Nov 26 12:44:30 2019: BS 1 completed
Tue Nov 26 12:44:31 2019: BS 2 completed
Tue Nov 26 12:44:32 2019: BS 3 completed
Tue Nov 26 12:44:34 2019: BS 4 completed
Tue Nov 26 12:44:35 2019: BS 5 completed
Tue Nov 26 12:44:36 2019: BS 6 completed
Tue Nov 26 12:44:37 2019: BS 7 completed
Tue Nov 26 12:44:38 2019: BS 8 completed
Tue Nov 26 12:44:40 2019: BS 9 completed
Tue Nov 26 12:44:41 2019: BS 10 completed
Tue Nov 26 12:44:42 2019: BS 11 completed
Tue Nov 26 12:44:43 2019: BS 12 completed
Tue Nov 26 12:44:44 2019: BS 13 completed
Tue Nov 26 12:44:46 2019: BS 14 completed
Tue Nov 26 12:44:47 2019: BS 15 completed
Tue Nov 26 12:44:48 2019: BS 16 completed
Tue Nov 26 12:44:49 2019: BS 17 completed
Tue Nov 26 12:44:50 2019: BS 18 completed
Tue Nov 26 12:44:52 2019: BS 19 completed
Tue Nov 26 12:44:53 2019: BS 20 completed
Tue Nov 26 12:44:54 2019: BS 21 completed
Tue Nov 26 12:44:55 2019: BS 22 completed
Tue Nov 26 12:44:56 2019: BS 23 completed
Tue Nov 26 12:44:58 2019: BS 24 completed
Tue Nov 26 12:44:59 2019: BS 25 completed
Tue Nov 26 12:45:00 2019: BS 26 completed
Tue Nov 26 12:45:01 2019: BS 27 completed
Tue Nov 26 12:45:02 2019: BS 28 completed
Tue Nov 26 12:45:04 2019: BS 29 completed
Tue Nov 26 12:45:05 2019: BS 30 completed
Tue Nov 26 12:45:06 2019: BS 31 completed
Tue Nov 26 12:45:07 2019: BS 32 completed
Tue Nov 26 12:45:08 2019: BS 33 completed
Tue Nov 26 12:45:10 2019: BS 34 completed
Tue Nov 26 12:45:11 2019: BS 35 completed
Tue Nov 26 12:45:12 2019: BS 36 completed
Tue Nov 26 12:45:13 2019: BS 37 completed
Tue Nov 26 12:45:14 2019: BS 38 completed
Tue Nov 26 12:45:15 2019: BS 39 completed
Tue Nov 26 12:45:17 2019: BS 40 completed
Tue Nov 26 12:45:18 2019: BS 41 completed
Tue Nov 26 12:45:19 2019: BS 42 completed
Tue Nov 26 12:45:20 2019: BS 43 completed
Tue Nov 26 12:45:21 2019: BS 44 completed
Tue Nov 26 12:45:23 2019: BS 45 completed
Tue Nov 26 12:45:24 2019: BS 46 completed
Tue Nov 26 12:45:25 2019: BS 47 completed
Tue Nov 26 12:45:26 2019: BS 48 completed
Tue Nov 26 12:45:27 2019: BS 49 completed
Tue Nov 26 12:45:29 2019: BS 50 completed
Tue Nov 26 12:45:30 2019: BS 51 completed
Tue Nov 26 12:45:31 2019: BS 52 completed
Tue Nov 26 12:45:32 2019: BS 53 completed
Tue Nov 26 12:45:33 2019: BS 54 completed
Tue Nov 26 12:45:35 2019: BS 55 completed
Tue Nov 26 12:45:36 2019: BS 56 completed
Tue Nov 26 12:45:37 2019: BS 57 completed
Tue Nov 26 12:45:38 2019: BS 58 completed
Tue Nov 26 12:45:39 2019: BS 59 completed
Tue Nov 26 12:45:41 2019: BS 60 completed
Tue Nov 26 12:45:42 2019: BS 61 completed
Tue Nov 26 12:45:43 2019: BS 62 completed
Tue Nov 26 12:45:44 2019: BS 63 completed
Tue Nov 26 12:45:45 2019: BS 64 completed
Tue Nov 26 12:45:47 2019: BS 65 completed
Tue Nov 26 12:45:48 2019: BS 66 completed
Tue Nov 26 12:45:49 2019: BS 67 completed
Tue Nov 26 12:45:50 2019: BS 68 completed
Tue Nov 26 12:45:51 2019: BS 69 completed
Tue Nov 26 12:45:52 2019: BS 70 completed
Tue Nov 26 12:45:54 2019: BS 71 completed
Tue Nov 26 12:45:55 2019: BS 72 completed
Tue Nov 26 12:45:56 2019: BS 73 completed
Tue Nov 26 12:45:57 2019: BS 74 completed
Tue Nov 26 12:45:58 2019: BS 75 completed
Tue Nov 26 12:46:00 2019: BS 76 completed
Tue Nov 26 12:46:01 2019: BS 77 completed
Tue Nov 26 12:46:02 2019: BS 78 completed
Tue Nov 26 12:46:03 2019: BS 79 completed
Tue Nov 26 12:46:04 2019: BS 80 completed
Tue Nov 26 12:46:06 2019: BS 81 completed
Tue Nov 26 12:46:07 2019: BS 82 completed
Tue Nov 26 12:46:08 2019: BS 83 completed
Tue Nov 26 12:46:09 2019: BS 84 completed
Tue Nov 26 12:46:10 2019: BS 85 completed
Tue Nov 26 12:46:12 2019: BS 86 completed
Tue Nov 26 12:46:13 2019: BS 87 completed
Tue Nov 26 12:46:14 2019: BS 88 completed
Tue Nov 26 12:46:15 2019: BS 89 completed
Tue Nov 26 12:46:16 2019: BS 90 completed
Tue Nov 26 12:46:18 2019: BS 91 completed
Tue Nov 26 12:46:19 2019: BS 92 completed
Tue Nov 26 12:46:20 2019: BS 93 completed
Tue Nov 26 12:46:21 2019: BS 94 completed
Tue Nov 26 12:46:22 2019: BS 95 completed
Tue Nov 26 12:46:24 2019: BS 96 completed
Tue Nov 26 12:46:25 2019: BS 97 completed
Tue Nov 26 12:46:26 2019: BS 98 completed
Tue Nov 26 12:46:27 2019: BS 99 completed
Tue Nov 26 12:46:28 2019: BS 100 completed
Tue Nov 26 12:46:30 2019: BS 101 completed
Tue Nov 26 12:46:31 2019: BS 102 completed
Tue Nov 26 12:46:32 2019: BS 103 completed
Tue Nov 26 12:46:33 2019: BS 104 completed
Tue Nov 26 12:46:34 2019: BS 105 completed
Tue Nov 26 12:46:35 2019: BS 106 completed
Tue Nov 26 12:46:37 2019: BS 107 completed
Tue Nov 26 12:46:38 2019: BS 108 completed
Tue Nov 26 12:46:39 2019: BS 109 completed
Tue Nov 26 12:46:40 2019: BS 110 completed
Tue Nov 26 12:46:41 2019: BS 111 completed
Tue Nov 26 12:46:43 2019: BS 112 completed
Tue Nov 26 12:46:44 2019: BS 113 completed
Tue Nov 26 12:46:45 2019: BS 114 completed
Tue Nov 26 12:46:46 2019: BS 115 completed
Tue Nov 26 12:46:47 2019: BS 116 completed
Tue Nov 26 12:46:49 2019: BS 117 completed
Tue Nov 26 12:46:50 2019: BS 118 completed
Tue Nov 26 12:46:51 2019: BS 119 completed
Tue Nov 26 12:46:52 2019: BS 120 completed
Tue Nov 26 12:46:53 2019: BS 121 completed
Tue Nov 26 12:46:55 2019: BS 122 completed
Tue Nov 26 12:46:56 2019: BS 123 completed
Tue Nov 26 12:46:57 2019: BS 124 completed
Tue Nov 26 12:46:58 2019: BS 125 completed
Tue Nov 26 12:46:59 2019: BS 126 completed
Tue Nov 26 12:47:01 2019: BS 127 completed
Tue Nov 26 12:47:03 2019: BS 1 completed
Tue Nov 26 12:47:04 2019: BS 2 completed
Tue Nov 26 12:47:05 2019: BS 3 completed
Tue Nov 26 12:47:07 2019: BS 4 completed
Tue Nov 26 12:47:08 2019: BS 5 completed
Tue Nov 26 12:47:09 2019: BS 6 completed
Tue Nov 26 12:47:10 2019: BS 7 completed
Tue Nov 26 12:47:11 2019: BS 8 completed
Tue Nov 26 12:47:13 2019: BS 9 completed
Tue Nov 26 12:47:14 2019: BS 10 completed
Tue Nov 26 12:47:15 2019: BS 11 completed
Tue Nov 26 12:47:16 2019: BS 12 completed
Tue Nov 26 12:47:17 2019: BS 13 completed
Tue Nov 26 12:47:18 2019: BS 14 completed
Tue Nov 26 12:47:20 2019: BS 15 completed
Tue Nov 26 12:47:21 2019: BS 16 completed
Tue Nov 26 12:47:22 2019: BS 17 completed
Tue Nov 26 12:47:23 2019: BS 18 completed
Tue Nov 26 12:47:24 2019: BS 19 completed
Tue Nov 26 12:47:26 2019: BS 20 completed
Tue Nov 26 12:47:27 2019: BS 21 completed
Tue Nov 26 12:47:28 2019: BS 22 completed
Tue Nov 26 12:47:29 2019: BS 23 completed
Tue Nov 26 12:47:30 2019: BS 24 completed
Tue Nov 26 12:47:32 2019: BS 25 completed
Tue Nov 26 12:47:33 2019: BS 26 completed
Tue Nov 26 12:47:34 2019: BS 27 completed
Tue Nov 26 12:47:35 2019: BS 28 completed
Tue Nov 26 12:47:36 2019: BS 29 completed
Tue Nov 26 12:47:38 2019: BS 30 completed
Tue Nov 26 12:47:39 2019: BS 31 completed
Tue Nov 26 12:47:40 2019: BS 32 completed
Tue Nov 26 12:47:41 2019: BS 33 completed
Tue Nov 26 12:47:42 2019: BS 34 completed
Tue Nov 26 12:47:44 2019: BS 35 completed
Tue Nov 26 12:47:45 2019: BS 36 completed
Tue Nov 26 12:47:46 2019: BS 37 completed
Tue Nov 26 12:47:47 2019: BS 38 completed
Tue Nov 26 12:47:48 2019: BS 39 completed
Tue Nov 26 12:47:50 2019: BS 40 completed
Tue Nov 26 12:47:51 2019: BS 41 completed
Tue Nov 26 12:47:52 2019: BS 42 completed
Tue Nov 26 12:47:53 2019: BS 43 completed
Tue Nov 26 12:47:54 2019: BS 44 completed
Tue Nov 26 12:47:55 2019: BS 45 completed
Tue Nov 26 12:47:57 2019: BS 46 completed
Tue Nov 26 12:47:58 2019: BS 47 completed
Tue Nov 26 12:47:59 2019: BS 48 completed
Tue Nov 26 12:48:00 2019: BS 49 completed
Tue Nov 26 12:48:01 2019: BS 50 completed
Tue Nov 26 12:48:03 2019: BS 51 completed
Tue Nov 26 12:48:04 2019: BS 52 completed
Tue Nov 26 12:48:05 2019: BS 53 completed
Tue Nov 26 12:48:06 2019: BS 54 completed
Tue Nov 26 12:48:07 2019: BS 55 completed
Tue Nov 26 12:48:09 2019: BS 56 completed
Tue Nov 26 12:48:10 2019: BS 57 completed
Tue Nov 26 12:48:11 2019: BS 58 completed
Tue Nov 26 12:48:12 2019: BS 59 completed
Tue Nov 26 12:48:13 2019: BS 60 completed
Tue Nov 26 12:48:15 2019: BS 61 completed
Tue Nov 26 12:48:16 2019: BS 62 completed
Tue Nov 26 12:48:17 2019: BS 63 completed
Tue Nov 26 12:48:18 2019: BS 64 completed
Tue Nov 26 12:48:19 2019: BS 65 completed
Tue Nov 26 12:48:21 2019: BS 66 completed
Tue Nov 26 12:48:22 2019: BS 67 completed
Tue Nov 26 12:48:23 2019: BS 68 completed
Tue Nov 26 12:48:24 2019: BS 69 completed
Tue Nov 26 12:48:25 2019: BS 70 completed
Tue Nov 26 12:48:27 2019: BS 71 completed
Tue Nov 26 12:48:28 2019: BS 72 completed
Tue Nov 26 12:48:29 2019: BS 73 completed
Tue Nov 26 12:48:30 2019: BS 74 completed
Tue Nov 26 12:48:31 2019: BS 75 completed
Tue Nov 26 12:48:33 2019: BS 76 completed
Tue Nov 26 12:48:34 2019: BS 77 completed
Tue Nov 26 12:48:35 2019: BS 78 completed
Tue Nov 26 12:48:36 2019: BS 79 completed
Tue Nov 26 12:48:37 2019: BS 80 completed
Tue Nov 26 12:48:38 2019: BS 81 completed
Tue Nov 26 12:48:40 2019: BS 82 completed
Tue Nov 26 12:48:41 2019: BS 83 completed
Tue Nov 26 12:48:42 2019: BS 84 completed
Tue Nov 26 12:48:43 2019: BS 85 completed
Tue Nov 26 12:48:44 2019: BS 86 completed
Tue Nov 26 12:48:46 2019: BS 87 completed
Tue Nov 26 12:48:47 2019: BS 88 completed
Tue Nov 26 12:48:48 2019: BS 89 completed
Tue Nov 26 12:48:49 2019: BS 90 completed
Tue Nov 26 12:48:50 2019: BS 91 completed
Tue Nov 26 12:48:52 2019: BS 92 completed
Tue Nov 26 12:48:53 2019: BS 93 completed
Tue Nov 26 12:48:54 2019: BS 94 completed
Tue Nov 26 12:48:55 2019: BS 95 completed
Tue Nov 26 12:48:56 2019: BS 96 completed
Tue Nov 26 12:48:58 2019: BS 97 completed
Tue Nov 26 12:48:59 2019: BS 98 completed
Tue Nov 26 12:49:00 2019: BS 99 completed
Tue Nov 26 12:49:01 2019: BS 100 completed
Tue Nov 26 12:49:02 2019: BS 101 completed
Tue Nov 26 12:49:04 2019: BS 102 completed
Tue Nov 26 12:49:05 2019: BS 103 completed
Tue Nov 26 12:49:06 2019: BS 104 completed
Tue Nov 26 12:49:07 2019: BS 105 completed
Tue Nov 26 12:49:08 2019: BS 106 completed
Tue Nov 26 12:49:10 2019: BS 107 completed
Tue Nov 26 12:49:11 2019: BS 108 completed
Tue Nov 26 12:49:12 2019: BS 109 completed
Tue Nov 26 12:49:13 2019: BS 110 completed
Tue Nov 26 12:49:14 2019: BS 111 completed
Tue Nov 26 12:49:15 2019: BS 112 completed
Tue Nov 26 12:49:17 2019: BS 113 completed
Tue Nov 26 12:49:18 2019: BS 114 completed
Tue Nov 26 12:49:19 2019: BS 115 completed
Tue Nov 26 12:49:20 2019: BS 116 completed
Tue Nov 26 12:49:21 2019: BS 117 completed
Tue Nov 26 12:49:23 2019: BS 118 completed
Tue Nov 26 12:49:24 2019: BS 119 completed
Tue Nov 26 12:49:25 2019: BS 120 completed
Tue Nov 26 12:49:26 2019: BS 121 completed
Tue Nov 26 12:49:27 2019: BS 122 completed
Tue Nov 26 12:49:29 2019: BS 123 completed
Tue Nov 26 12:49:30 2019: BS 124 completed
Tue Nov 26 12:49:31 2019: BS 125 completed
Tue Nov 26 12:49:32 2019: BS 126 completed
Tue Nov 26 12:49:33 2019: BS 127 completed
Tue Nov 26 12:49:36 2019: BS 1 completed
Tue Nov 26 12:49:37 2019: BS 2 completed
Tue Nov 26 12:49:38 2019: BS 3 completed
Tue Nov 26 12:49:39 2019: BS 4 completed
Tue Nov 26 12:49:41 2019: BS 5 completed
Tue Nov 26 12:49:42 2019: BS 6 completed
Tue Nov 26 12:49:43 2019: BS 7 completed
Tue Nov 26 12:49:44 2019: BS 8 completed
Tue Nov 26 12:49:45 2019: BS 9 completed
Tue Nov 26 12:49:47 2019: BS 10 completed
Tue Nov 26 12:49:48 2019: BS 11 completed
Tue Nov 26 12:49:49 2019: BS 12 completed
Tue Nov 26 12:49:50 2019: BS 13 completed
Tue Nov 26 12:49:51 2019: BS 14 completed
Tue Nov 26 12:49:53 2019: BS 15 completed
Tue Nov 26 12:49:54 2019: BS 16 completed
Tue Nov 26 12:49:55 2019: BS 17 completed
Tue Nov 26 12:49:56 2019: BS 18 completed
Tue Nov 26 12:49:57 2019: BS 19 completed
Tue Nov 26 12:49:58 2019: BS 20 completed
Tue Nov 26 12:50:00 2019: BS 21 completed
Tue Nov 26 12:50:01 2019: BS 22 completed
Tue Nov 26 12:50:02 2019: BS 23 completed
Tue Nov 26 12:50:03 2019: BS 24 completed
Tue Nov 26 12:50:04 2019: BS 25 completed
Tue Nov 26 12:50:06 2019: BS 26 completed
Tue Nov 26 12:50:07 2019: BS 27 completed
Tue Nov 26 12:50:08 2019: BS 28 completed
Tue Nov 26 12:50:09 2019: BS 29 completed
Tue Nov 26 12:50:10 2019: BS 30 completed
Tue Nov 26 12:50:12 2019: BS 31 completed
Tue Nov 26 12:50:13 2019: BS 32 completed
Tue Nov 26 12:50:14 2019: BS 33 completed
Tue Nov 26 12:50:15 2019: BS 34 completed
Tue Nov 26 12:50:16 2019: BS 35 completed
Tue Nov 26 12:50:18 2019: BS 36 completed
Tue Nov 26 12:50:19 2019: BS 37 completed
Tue Nov 26 12:50:20 2019: BS 38 completed
Tue Nov 26 12:50:21 2019: BS 39 completed
Tue Nov 26 12:50:22 2019: BS 40 completed
Tue Nov 26 12:50:24 2019: BS 41 completed
Tue Nov 26 12:50:25 2019: BS 42 completed
Tue Nov 26 12:50:26 2019: BS 43 completed
Tue Nov 26 12:50:27 2019: BS 44 completed
Tue Nov 26 12:50:28 2019: BS 45 completed
Tue Nov 26 12:50:30 2019: BS 46 completed
Tue Nov 26 12:50:31 2019: BS 47 completed
Tue Nov 26 12:50:32 2019: BS 48 completed
Tue Nov 26 12:50:33 2019: BS 49 completed
Tue Nov 26 12:50:34 2019: BS 50 completed
Tue Nov 26 12:50:36 2019: BS 51 completed
Tue Nov 26 12:50:37 2019: BS 52 completed
Tue Nov 26 12:50:38 2019: BS 53 completed
Tue Nov 26 12:50:39 2019: BS 54 completed
Tue Nov 26 12:50:40 2019: BS 55 completed
Tue Nov 26 12:50:41 2019: BS 56 completed
Tue Nov 26 12:50:43 2019: BS 57 completed
Tue Nov 26 12:50:44 2019: BS 58 completed
Tue Nov 26 12:50:45 2019: BS 59 completed
Tue Nov 26 12:50:46 2019: BS 60 completed
Tue Nov 26 12:50:47 2019: BS 61 completed
Tue Nov 26 12:50:49 2019: BS 62 completed
Tue Nov 26 12:50:50 2019: BS 63 completed
Tue Nov 26 12:50:51 2019: BS 64 completed
Tue Nov 26 12:50:52 2019: BS 65 completed
Tue Nov 26 12:50:53 2019: BS 66 completed
Tue Nov 26 12:50:55 2019: BS 67 completed
Tue Nov 26 12:50:56 2019: BS 68 completed
Tue Nov 26 12:50:57 2019: BS 69 completed
Tue Nov 26 12:50:58 2019: BS 70 completed
Tue Nov 26 12:50:59 2019: BS 71 completed
Tue Nov 26 12:51:01 2019: BS 72 completed
Tue Nov 26 12:51:02 2019: BS 73 completed
Tue Nov 26 12:51:03 2019: BS 74 completed
Tue Nov 26 12:51:04 2019: BS 75 completed
Tue Nov 26 12:51:05 2019: BS 76 completed
Tue Nov 26 12:51:07 2019: BS 77 completed
Tue Nov 26 12:51:08 2019: BS 78 completed
Tue Nov 26 12:51:09 2019: BS 79 completed
Tue Nov 26 12:51:10 2019: BS 80 completed
Tue Nov 26 12:51:11 2019: BS 81 completed
Tue Nov 26 12:51:13 2019: BS 82 completed
Tue Nov 26 12:51:14 2019: BS 83 completed
Tue Nov 26 12:51:15 2019: BS 84 completed
Tue Nov 26 12:51:16 2019: BS 85 completed
Tue Nov 26 12:51:17 2019: BS 86 completed
Tue Nov 26 12:51:18 2019: BS 87 completed
Tue Nov 26 12:51:20 2019: BS 88 completed
Tue Nov 26 12:51:21 2019: BS 89 completed
Tue Nov 26 12:51:22 2019: BS 90 completed
Tue Nov 26 12:51:23 2019: BS 91 completed
Tue Nov 26 12:51:24 2019: BS 92 completed
Tue Nov 26 12:51:26 2019: BS 93 completed
Tue Nov 26 12:51:27 2019: BS 94 completed
Tue Nov 26 12:51:28 2019: BS 95 completed
Tue Nov 26 12:51:29 2019: BS 96 completed
Tue Nov 26 12:51:30 2019: BS 97 completed
Tue Nov 26 12:51:32 2019: BS 98 completed
Tue Nov 26 12:51:33 2019: BS 99 completed
Tue Nov 26 12:51:34 2019: BS 100 completed
Tue Nov 26 12:51:35 2019: BS 101 completed
Tue Nov 26 12:51:36 2019: BS 102 completed
Tue Nov 26 12:51:38 2019: BS 103 completed
Tue Nov 26 12:51:39 2019: BS 104 completed
Tue Nov 26 12:51:40 2019: BS 105 completed
Tue Nov 26 12:51:41 2019: BS 106 completed
Tue Nov 26 12:51:42 2019: BS 107 completed
Tue Nov 26 12:51:44 2019: BS 108 completed
Tue Nov 26 12:51:45 2019: BS 109 completed
Tue Nov 26 12:51:46 2019: BS 110 completed
Tue Nov 26 12:51:47 2019: BS 111 completed
Tue Nov 26 12:51:48 2019: BS 112 completed
Tue Nov 26 12:51:50 2019: BS 113 completed
Tue Nov 26 12:51:51 2019: BS 114 completed
Tue Nov 26 12:51:52 2019: BS 115 completed
Tue Nov 26 12:51:53 2019: BS 116 completed
Tue Nov 26 12:51:54 2019: BS 117 completed
Tue Nov 26 12:51:56 2019: BS 118 completed
Tue Nov 26 12:51:57 2019: BS 119 completed
Tue Nov 26 12:51:58 2019: BS 120 completed
Tue Nov 26 12:51:59 2019: BS 121 completed
Tue Nov 26 12:52:00 2019: BS 122 completed
Tue Nov 26 12:52:01 2019: BS 123 completed
Tue Nov 26 12:52:03 2019: BS 124 completed
Tue Nov 26 12:52:04 2019: BS 125 completed
Tue Nov 26 12:52:05 2019: BS 126 completed
Tue Nov 26 12:52:06 2019: BS 127 completed
Tue Nov 26 12:52:09 2019: BS 1 completed
Tue Nov 26 12:52:10 2019: BS 2 completed
Tue Nov 26 12:52:11 2019: BS 3 completed
Tue Nov 26 12:52:12 2019: BS 4 completed
Tue Nov 26 12:52:13 2019: BS 5 completed
Tue Nov 26 12:52:15 2019: BS 6 completed
Tue Nov 26 12:52:16 2019: BS 7 completed
Tue Nov 26 12:52:17 2019: BS 8 completed
Tue Nov 26 12:52:18 2019: BS 9 completed
Tue Nov 26 12:52:19 2019: BS 10 completed
Tue Nov 26 12:52:21 2019: BS 11 completed
Tue Nov 26 12:52:22 2019: BS 12 completed
Tue Nov 26 12:52:23 2019: BS 13 completed
Tue Nov 26 12:52:24 2019: BS 14 completed
Tue Nov 26 12:52:25 2019: BS 15 completed
Tue Nov 26 12:52:27 2019: BS 16 completed
Tue Nov 26 12:52:28 2019: BS 17 completed
Tue Nov 26 12:52:29 2019: BS 18 completed
Tue Nov 26 12:52:30 2019: BS 19 completed
Tue Nov 26 12:52:31 2019: BS 20 completed
Tue Nov 26 12:52:33 2019: BS 21 completed
Tue Nov 26 12:52:34 2019: BS 22 completed
Tue Nov 26 12:52:35 2019: BS 23 completed
Tue Nov 26 12:52:36 2019: BS 24 completed
Tue Nov 26 12:52:37 2019: BS 25 completed
Tue Nov 26 12:52:38 2019: BS 26 completed
Tue Nov 26 12:52:40 2019: BS 27 completed
Tue Nov 26 12:52:41 2019: BS 28 completed
Tue Nov 26 12:52:42 2019: BS 29 completed
Tue Nov 26 12:52:43 2019: BS 30 completed
Tue Nov 26 12:52:44 2019: BS 31 completed
Tue Nov 26 12:52:46 2019: BS 32 completed
Tue Nov 26 12:52:47 2019: BS 33 completed
Tue Nov 26 12:52:48 2019: BS 34 completed
Tue Nov 26 12:52:49 2019: BS 35 completed
Tue Nov 26 12:52:50 2019: BS 36 completed
Tue Nov 26 12:52:52 2019: BS 37 completed
Tue Nov 26 12:52:53 2019: BS 38 completed
Tue Nov 26 12:52:54 2019: BS 39 completed
Tue Nov 26 12:52:55 2019: BS 40 completed
Tue Nov 26 12:52:56 2019: BS 41 completed
Tue Nov 26 12:52:58 2019: BS 42 completed
Tue Nov 26 12:52:59 2019: BS 43 completed
Tue Nov 26 12:53:00 2019: BS 44 completed
Tue Nov 26 12:53:01 2019: BS 45 completed
Tue Nov 26 12:53:02 2019: BS 46 completed
Tue Nov 26 12:53:04 2019: BS 47 completed
Tue Nov 26 12:53:05 2019: BS 48 completed
Tue Nov 26 12:53:06 2019: BS 49 completed
Tue Nov 26 12:53:07 2019: BS 50 completed
Tue Nov 26 12:53:08 2019: BS 51 completed
Tue Nov 26 12:53:10 2019: BS 52 completed
Tue Nov 26 12:53:11 2019: BS 53 completed
Tue Nov 26 12:53:12 2019: BS 54 completed
Tue Nov 26 12:53:13 2019: BS 55 completed
Tue Nov 26 12:53:14 2019: BS 56 completed
Tue Nov 26 12:53:16 2019: BS 57 completed
Tue Nov 26 12:53:17 2019: BS 58 completed
Tue Nov 26 12:53:18 2019: BS 59 completed
Tue Nov 26 12:53:19 2019: BS 60 completed
Tue Nov 26 12:53:20 2019: BS 61 completed
Tue Nov 26 12:53:21 2019: BS 62 completed
Tue Nov 26 12:53:23 2019: BS 63 completed
Tue Nov 26 12:53:24 2019: BS 64 completed
Tue Nov 26 12:53:25 2019: BS 65 completed
Tue Nov 26 12:53:26 2019: BS 66 completed
Tue Nov 26 12:53:27 2019: BS 67 completed
Tue Nov 26 12:53:29 2019: BS 68 completed
Tue Nov 26 12:53:30 2019: BS 69 completed
Tue Nov 26 12:53:31 2019: BS 70 completed
Tue Nov 26 12:53:32 2019: BS 71 completed
Tue Nov 26 12:53:33 2019: BS 72 completed
Tue Nov 26 12:53:35 2019: BS 73 completed
Tue Nov 26 12:53:36 2019: BS 74 completed
Tue Nov 26 12:53:37 2019: BS 75 completed
Tue Nov 26 12:53:38 2019: BS 76 completed
Tue Nov 26 12:53:39 2019: BS 77 completed
Tue Nov 26 12:53:41 2019: BS 78 completed
Tue Nov 26 12:53:42 2019: BS 79 completed
Tue Nov 26 12:53:43 2019: BS 80 completed
Tue Nov 26 12:53:44 2019: BS 81 completed
Tue Nov 26 12:53:45 2019: BS 82 completed
Tue Nov 26 12:53:47 2019: BS 83 completed
Tue Nov 26 12:53:48 2019: BS 84 completed
Tue Nov 26 12:53:49 2019: BS 85 completed
Tue Nov 26 12:53:50 2019: BS 86 completed
Tue Nov 26 12:53:51 2019: BS 87 completed
Tue Nov 26 12:53:53 2019: BS 88 completed
Tue Nov 26 12:53:54 2019: BS 89 completed
Tue Nov 26 12:53:55 2019: BS 90 completed
Tue Nov 26 12:53:56 2019: BS 91 completed
Tue Nov 26 12:53:57 2019: BS 92 completed
Tue Nov 26 12:53:59 2019: BS 93 completed
Tue Nov 26 12:54:00 2019: BS 94 completed
Tue Nov 26 12:54:01 2019: BS 95 completed
Tue Nov 26 12:54:02 2019: BS 96 completed
Tue Nov 26 12:54:03 2019: BS 97 completed
Tue Nov 26 12:54:04 2019: BS 98 completed
Tue Nov 26 12:54:06 2019: BS 99 completed
Tue Nov 26 12:54:07 2019: BS 100 completed
Tue Nov 26 12:54:08 2019: BS 101 completed
Tue Nov 26 12:54:09 2019: BS 102 completed
Tue Nov 26 12:54:10 2019: BS 103 completed
Tue Nov 26 12:54:12 2019: BS 104 completed
Tue Nov 26 12:54:13 2019: BS 105 completed
Tue Nov 26 12:54:14 2019: BS 106 completed
Tue Nov 26 12:54:15 2019: BS 107 completed
Tue Nov 26 12:54:16 2019: BS 108 completed
Tue Nov 26 12:54:18 2019: BS 109 completed
Tue Nov 26 12:54:19 2019: BS 110 completed
Tue Nov 26 12:54:20 2019: BS 111 completed
Tue Nov 26 12:54:21 2019: BS 112 completed
Tue Nov 26 12:54:22 2019: BS 113 completed
Tue Nov 26 12:54:24 2019: BS 114 completed
Tue Nov 26 12:54:25 2019: BS 115 completed
Tue Nov 26 12:54:26 2019: BS 116 completed
Tue Nov 26 12:54:27 2019: BS 117 completed
Tue Nov 26 12:54:28 2019: BS 118 completed
Tue Nov 26 12:54:30 2019: BS 119 completed
Tue Nov 26 12:54:31 2019: BS 120 completed
Tue Nov 26 12:54:32 2019: BS 121 completed
Tue Nov 26 12:54:33 2019: BS 122 completed
Tue Nov 26 12:54:34 2019: BS 123 completed
Tue Nov 26 12:54:36 2019: BS 124 completed
Tue Nov 26 12:54:37 2019: BS 125 completed
Tue Nov 26 12:54:38 2019: BS 126 completed
Tue Nov 26 12:54:39 2019: BS 127 completed
Tue Nov 26 12:54:41 2019: BS 1 completed
Tue Nov 26 12:54:43 2019: BS 2 completed
Tue Nov 26 12:54:44 2019: BS 3 completed
Tue Nov 26 12:54:45 2019: BS 4 completed
Tue Nov 26 12:54:46 2019: BS 5 completed
Tue Nov 26 12:54:47 2019: BS 6 completed
Tue Nov 26 12:54:49 2019: BS 7 completed
Tue Nov 26 12:54:50 2019: BS 8 completed
Tue Nov 26 12:54:51 2019: BS 9 completed
Tue Nov 26 12:54:52 2019: BS 10 completed
Tue Nov 26 12:54:53 2019: BS 11 completed
Tue Nov 26 12:54:55 2019: BS 12 completed
Tue Nov 26 12:54:56 2019: BS 13 completed
Tue Nov 26 12:54:57 2019: BS 14 completed
Tue Nov 26 12:54:58 2019: BS 15 completed
Tue Nov 26 12:54:59 2019: BS 16 completed
Tue Nov 26 12:55:01 2019: BS 17 completed
Tue Nov 26 12:55:02 2019: BS 18 completed
Tue Nov 26 12:55:03 2019: BS 19 completed
Tue Nov 26 12:55:04 2019: BS 20 completed
Tue Nov 26 12:55:05 2019: BS 21 completed
Tue Nov 26 12:55:07 2019: BS 22 completed
Tue Nov 26 12:55:08 2019: BS 23 completed
Tue Nov 26 12:55:09 2019: BS 24 completed
Tue Nov 26 12:55:10 2019: BS 25 completed
Tue Nov 26 12:55:11 2019: BS 26 completed
Tue Nov 26 12:55:13 2019: BS 27 completed
Tue Nov 26 12:55:14 2019: BS 28 completed
Tue Nov 26 12:55:15 2019: BS 29 completed
Tue Nov 26 12:55:16 2019: BS 30 completed
Tue Nov 26 12:55:17 2019: BS 31 completed
Tue Nov 26 12:55:19 2019: BS 32 completed
Tue Nov 26 12:55:20 2019: BS 33 completed
Tue Nov 26 12:55:21 2019: BS 34 completed
Tue Nov 26 12:55:22 2019: BS 35 completed
Tue Nov 26 12:55:23 2019: BS 36 completed
Tue Nov 26 12:55:24 2019: BS 37 completed
Tue Nov 26 12:55:26 2019: BS 38 completed
Tue Nov 26 12:55:27 2019: BS 39 completed
Tue Nov 26 12:55:28 2019: BS 40 completed
Tue Nov 26 12:55:29 2019: BS 41 completed
Tue Nov 26 12:55:30 2019: BS 42 completed
Tue Nov 26 12:55:32 2019: BS 43 completed
Tue Nov 26 12:55:33 2019: BS 44 completed
Tue Nov 26 12:55:34 2019: BS 45 completed
Tue Nov 26 12:55:35 2019: BS 46 completed
Tue Nov 26 12:55:36 2019: BS 47 completed
Tue Nov 26 12:55:38 2019: BS 48 completed
Tue Nov 26 12:55:39 2019: BS 49 completed
Tue Nov 26 12:55:40 2019: BS 50 completed
Tue Nov 26 12:55:41 2019: BS 51 completed
Tue Nov 26 12:55:42 2019: BS 52 completed
Tue Nov 26 12:55:44 2019: BS 53 completed
Tue Nov 26 12:55:45 2019: BS 54 completed
Tue Nov 26 12:55:46 2019: BS 55 completed
Tue Nov 26 12:55:47 2019: BS 56 completed
Tue Nov 26 12:55:48 2019: BS 57 completed
Tue Nov 26 12:55:50 2019: BS 58 completed
Tue Nov 26 12:55:51 2019: BS 59 completed
Tue Nov 26 12:55:52 2019: BS 60 completed
Tue Nov 26 12:55:53 2019: BS 61 completed
Tue Nov 26 12:55:54 2019: BS 62 completed
Tue Nov 26 12:55:56 2019: BS 63 completed
Tue Nov 26 12:55:57 2019: BS 64 completed
Tue Nov 26 12:55:58 2019: BS 65 completed
Tue Nov 26 12:55:59 2019: BS 66 completed
Tue Nov 26 12:56:00 2019: BS 67 completed
Tue Nov 26 12:56:02 2019: BS 68 completed
Tue Nov 26 12:56:03 2019: BS 69 completed
Tue Nov 26 12:56:04 2019: BS 70 completed
Tue Nov 26 12:56:05 2019: BS 71 completed
Tue Nov 26 12:56:06 2019: BS 72 completed
Tue Nov 26 12:56:07 2019: BS 73 completed
Tue Nov 26 12:56:09 2019: BS 74 completed
Tue Nov 26 12:56:10 2019: BS 75 completed
Tue Nov 26 12:56:11 2019: BS 76 completed
Tue Nov 26 12:56:12 2019: BS 77 completed
Tue Nov 26 12:56:13 2019: BS 78 completed
Tue Nov 26 12:56:15 2019: BS 79 completed
Tue Nov 26 12:56:16 2019: BS 80 completed
Tue Nov 26 12:56:17 2019: BS 81 completed
Tue Nov 26 12:56:18 2019: BS 82 completed
Tue Nov 26 12:56:19 2019: BS 83 completed
Tue Nov 26 12:56:21 2019: BS 84 completed
Tue Nov 26 12:56:22 2019: BS 85 completed
Tue Nov 26 12:56:23 2019: BS 86 completed
Tue Nov 26 12:56:24 2019: BS 87 completed
Tue Nov 26 12:56:25 2019: BS 88 completed
Tue Nov 26 12:56:27 2019: BS 89 completed
Tue Nov 26 12:56:28 2019: BS 90 completed
Tue Nov 26 12:56:29 2019: BS 91 completed
Tue Nov 26 12:56:30 2019: BS 92 completed
Tue Nov 26 12:56:31 2019: BS 93 completed
Tue Nov 26 12:56:33 2019: BS 94 completed
Tue Nov 26 12:56:34 2019: BS 95 completed
Tue Nov 26 12:56:35 2019: BS 96 completed
Tue Nov 26 12:56:36 2019: BS 97 completed
Tue Nov 26 12:56:37 2019: BS 98 completed
Tue Nov 26 12:56:39 2019: BS 99 completed
Tue Nov 26 12:56:40 2019: BS 100 completed
Tue Nov 26 12:56:41 2019: BS 101 completed
Tue Nov 26 12:56:42 2019: BS 102 completed
Tue Nov 26 12:56:43 2019: BS 103 completed
Tue Nov 26 12:56:44 2019: BS 104 completed
Tue Nov 26 12:56:46 2019: BS 105 completed
Tue Nov 26 12:56:47 2019: BS 106 completed
Tue Nov 26 12:56:48 2019: BS 107 completed
Tue Nov 26 12:56:49 2019: BS 108 completed
Tue Nov 26 12:56:50 2019: BS 109 completed
Tue Nov 26 12:56:52 2019: BS 110 completed
Tue Nov 26 12:56:53 2019: BS 111 completed
Tue Nov 26 12:56:54 2019: BS 112 completed
Tue Nov 26 12:56:55 2019: BS 113 completed
Tue Nov 26 12:56:56 2019: BS 114 completed
Tue Nov 26 12:56:58 2019: BS 115 completed
Tue Nov 26 12:56:59 2019: BS 116 completed
Tue Nov 26 12:57:00 2019: BS 117 completed
Tue Nov 26 12:57:01 2019: BS 118 completed
Tue Nov 26 12:57:02 2019: BS 119 completed
Tue Nov 26 12:57:04 2019: BS 120 completed
Tue Nov 26 12:57:05 2019: BS 121 completed
Tue Nov 26 12:57:06 2019: BS 122 completed
Tue Nov 26 12:57:07 2019: BS 123 completed
Tue Nov 26 12:57:08 2019: BS 124 completed
Tue Nov 26 12:57:10 2019: BS 125 completed
Tue Nov 26 12:57:11 2019: BS 126 completed
Tue Nov 26 12:57:12 2019: BS 127 completed
Tue Nov 26 12:57:14 2019: BS 1 completed
Tue Nov 26 12:57:16 2019: BS 2 completed
Tue Nov 26 12:57:17 2019: BS 3 completed
Tue Nov 26 12:57:18 2019: BS 4 completed
Tue Nov 26 12:57:19 2019: BS 5 completed
Tue Nov 26 12:57:20 2019: BS 6 completed
Tue Nov 26 12:57:22 2019: BS 7 completed
Tue Nov 26 12:57:23 2019: BS 8 completed
Tue Nov 26 12:57:24 2019: BS 9 completed
Tue Nov 26 12:57:25 2019: BS 10 completed
Tue Nov 26 12:57:26 2019: BS 11 completed
Tue Nov 26 12:57:27 2019: BS 12 completed
Tue Nov 26 12:57:29 2019: BS 13 completed
Tue Nov 26 12:57:30 2019: BS 14 completed
Tue Nov 26 12:57:31 2019: BS 15 completed
Tue Nov 26 12:57:32 2019: BS 16 completed
Tue Nov 26 12:57:33 2019: BS 17 completed
Tue Nov 26 12:57:35 2019: BS 18 completed
Tue Nov 26 12:57:36 2019: BS 19 completed
Tue Nov 26 12:57:37 2019: BS 20 completed
Tue Nov 26 12:57:38 2019: BS 21 completed
Tue Nov 26 12:57:39 2019: BS 22 completed
Tue Nov 26 12:57:41 2019: BS 23 completed
Tue Nov 26 12:57:42 2019: BS 24 completed
Tue Nov 26 12:57:43 2019: BS 25 completed
Tue Nov 26 12:57:44 2019: BS 26 completed
Tue Nov 26 12:57:45 2019: BS 27 completed
Tue Nov 26 12:57:47 2019: BS 28 completed
Tue Nov 26 12:57:48 2019: BS 29 completed
Tue Nov 26 12:57:49 2019: BS 30 completed
Tue Nov 26 12:57:50 2019: BS 31 completed
Tue Nov 26 12:57:51 2019: BS 32 completed
Tue Nov 26 12:57:53 2019: BS 33 completed
Tue Nov 26 12:57:54 2019: BS 34 completed
Tue Nov 26 12:57:55 2019: BS 35 completed
Tue Nov 26 12:57:56 2019: BS 36 completed
Tue Nov 26 12:57:57 2019: BS 37 completed
Tue Nov 26 12:57:59 2019: BS 38 completed
Tue Nov 26 12:58:00 2019: BS 39 completed
Tue Nov 26 12:58:01 2019: BS 40 completed
Tue Nov 26 12:58:02 2019: BS 41 completed
Tue Nov 26 12:58:03 2019: BS 42 completed
Tue Nov 26 12:58:05 2019: BS 43 completed
Tue Nov 26 12:58:06 2019: BS 44 completed
Tue Nov 26 12:58:07 2019: BS 45 completed
Tue Nov 26 12:58:08 2019: BS 46 completed
Tue Nov 26 12:58:09 2019: BS 47 completed
Tue Nov 26 12:58:10 2019: BS 48 completed
Tue Nov 26 12:58:12 2019: BS 49 completed
Tue Nov 26 12:58:13 2019: BS 50 completed
Tue Nov 26 12:58:14 2019: BS 51 completed
Tue Nov 26 12:58:15 2019: BS 52 completed
Tue Nov 26 12:58:16 2019: BS 53 completed
Tue Nov 26 12:58:18 2019: BS 54 completed
Tue Nov 26 12:58:19 2019: BS 55 completed
Tue Nov 26 12:58:20 2019: BS 56 completed
Tue Nov 26 12:58:21 2019: BS 57 completed
Tue Nov 26 12:58:22 2019: BS 58 completed
Tue Nov 26 12:58:24 2019: BS 59 completed
Tue Nov 26 12:58:25 2019: BS 60 completed
Tue Nov 26 12:58:26 2019: BS 61 completed
Tue Nov 26 12:58:27 2019: BS 62 completed
Tue Nov 26 12:58:28 2019: BS 63 completed
Tue Nov 26 12:58:30 2019: BS 64 completed
Tue Nov 26 12:58:31 2019: BS 65 completed
Tue Nov 26 12:58:32 2019: BS 66 completed
Tue Nov 26 12:58:33 2019: BS 67 completed
Tue Nov 26 12:58:34 2019: BS 68 completed
Tue Nov 26 12:58:36 2019: BS 69 completed
Tue Nov 26 12:58:37 2019: BS 70 completed
Tue Nov 26 12:58:38 2019: BS 71 completed
Tue Nov 26 12:58:39 2019: BS 72 completed
Tue Nov 26 12:58:40 2019: BS 73 completed
Tue Nov 26 12:58:42 2019: BS 74 completed
Tue Nov 26 12:58:43 2019: BS 75 completed
Tue Nov 26 12:58:44 2019: BS 76 completed
Tue Nov 26 12:58:45 2019: BS 77 completed
Tue Nov 26 12:58:46 2019: BS 78 completed
Tue Nov 26 12:58:48 2019: BS 79 completed
Tue Nov 26 12:58:49 2019: BS 80 completed
Tue Nov 26 12:58:50 2019: BS 81 completed
Tue Nov 26 12:58:51 2019: BS 82 completed
Tue Nov 26 12:58:52 2019: BS 83 completed
Tue Nov 26 12:58:53 2019: BS 84 completed
Tue Nov 26 12:58:55 2019: BS 85 completed
Tue Nov 26 12:58:56 2019: BS 86 completed
Tue Nov 26 12:58:57 2019: BS 87 completed
Tue Nov 26 12:58:58 2019: BS 88 completed
Tue Nov 26 12:58:59 2019: BS 89 completed
Tue Nov 26 12:59:01 2019: BS 90 completed
Tue Nov 26 12:59:02 2019: BS 91 completed
Tue Nov 26 12:59:03 2019: BS 92 completed
Tue Nov 26 12:59:04 2019: BS 93 completed
Tue Nov 26 12:59:05 2019: BS 94 completed
Tue Nov 26 12:59:07 2019: BS 95 completed
Tue Nov 26 12:59:08 2019: BS 96 completed
Tue Nov 26 12:59:09 2019: BS 97 completed
Tue Nov 26 12:59:10 2019: BS 98 completed
Tue Nov 26 12:59:11 2019: BS 99 completed
Tue Nov 26 12:59:13 2019: BS 100 completed
Tue Nov 26 12:59:14 2019: BS 101 completed
Tue Nov 26 12:59:15 2019: BS 102 completed
Tue Nov 26 12:59:16 2019: BS 103 completed
Tue Nov 26 12:59:17 2019: BS 104 completed
Tue Nov 26 12:59:19 2019: BS 105 completed
Tue Nov 26 12:59:20 2019: BS 106 completed
Tue Nov 26 12:59:21 2019: BS 107 completed
Tue Nov 26 12:59:22 2019: BS 108 completed
Tue Nov 26 12:59:23 2019: BS 109 completed
Tue Nov 26 12:59:25 2019: BS 110 completed
Tue Nov 26 12:59:26 2019: BS 111 completed
Tue Nov 26 12:59:27 2019: BS 112 completed
Tue Nov 26 12:59:28 2019: BS 113 completed
Tue Nov 26 12:59:29 2019: BS 114 completed
Tue Nov 26 12:59:30 2019: BS 115 completed
Tue Nov 26 12:59:32 2019: BS 116 completed
Tue Nov 26 12:59:33 2019: BS 117 completed
Tue Nov 26 12:59:34 2019: BS 118 completed
Tue Nov 26 12:59:35 2019: BS 119 completed
Tue Nov 26 12:59:36 2019: BS 120 completed
Tue Nov 26 12:59:38 2019: BS 121 completed
Tue Nov 26 12:59:39 2019: BS 122 completed
Tue Nov 26 12:59:40 2019: BS 123 completed
Tue Nov 26 12:59:41 2019: BS 124 completed
Tue Nov 26 12:59:42 2019: BS 125 completed
Tue Nov 26 12:59:44 2019: BS 126 completed
Tue Nov 26 12:59:45 2019: BS 127 completed
Tue Nov 26 12:59:47 2019: BS 1 completed
Tue Nov 26 12:59:48 2019: BS 2 completed
Tue Nov 26 12:59:50 2019: BS 3 completed
Tue Nov 26 12:59:51 2019: BS 4 completed
Tue Nov 26 12:59:52 2019: BS 5 completed
Tue Nov 26 12:59:53 2019: BS 6 completed
Tue Nov 26 12:59:54 2019: BS 7 completed
Tue Nov 26 12:59:56 2019: BS 8 completed
Tue Nov 26 12:59:57 2019: BS 9 completed
Tue Nov 26 12:59:58 2019: BS 10 completed
Tue Nov 26 12:59:59 2019: BS 11 completed
Tue Nov 26 13:00:00 2019: BS 12 completed
Tue Nov 26 13:00:02 2019: BS 13 completed
Tue Nov 26 13:00:03 2019: BS 14 completed
Tue Nov 26 13:00:04 2019: BS 15 completed
Tue Nov 26 13:00:05 2019: BS 16 completed
Tue Nov 26 13:00:06 2019: BS 17 completed
Tue Nov 26 13:00:08 2019: BS 18 completed
Tue Nov 26 13:00:09 2019: BS 19 completed
Tue Nov 26 13:00:10 2019: BS 20 completed
Tue Nov 26 13:00:11 2019: BS 21 completed
Tue Nov 26 13:00:12 2019: BS 22 completed
Tue Nov 26 13:00:13 2019: BS 23 completed
Tue Nov 26 13:00:15 2019: BS 24 completed
Tue Nov 26 13:00:16 2019: BS 25 completed
Tue Nov 26 13:00:17 2019: BS 26 completed
Tue Nov 26 13:00:18 2019: BS 27 completed
Tue Nov 26 13:00:19 2019: BS 28 completed
Tue Nov 26 13:00:21 2019: BS 29 completed
Tue Nov 26 13:00:22 2019: BS 30 completed
Tue Nov 26 13:00:23 2019: BS 31 completed
Tue Nov 26 13:00:24 2019: BS 32 completed
Tue Nov 26 13:00:25 2019: BS 33 completed
Tue Nov 26 13:00:27 2019: BS 34 completed
Tue Nov 26 13:00:28 2019: BS 35 completed
Tue Nov 26 13:00:29 2019: BS 36 completed
Tue Nov 26 13:00:30 2019: BS 37 completed
Tue Nov 26 13:00:31 2019: BS 38 completed
Tue Nov 26 13:00:33 2019: BS 39 completed
Tue Nov 26 13:00:34 2019: BS 40 completed
Tue Nov 26 13:00:35 2019: BS 41 completed
Tue Nov 26 13:00:36 2019: BS 42 completed
Tue Nov 26 13:00:37 2019: BS 43 completed
Tue Nov 26 13:00:39 2019: BS 44 completed
Tue Nov 26 13:00:40 2019: BS 45 completed
Tue Nov 26 13:00:41 2019: BS 46 completed
Tue Nov 26 13:00:42 2019: BS 47 completed
Tue Nov 26 13:00:43 2019: BS 48 completed
Tue Nov 26 13:00:45 2019: BS 49 completed
Tue Nov 26 13:00:46 2019: BS 50 completed
Tue Nov 26 13:00:47 2019: BS 51 completed
Tue Nov 26 13:00:48 2019: BS 52 completed
Tue Nov 26 13:00:49 2019: BS 53 completed
Tue Nov 26 13:00:51 2019: BS 54 completed
Tue Nov 26 13:00:52 2019: BS 55 completed
Tue Nov 26 13:00:53 2019: BS 56 completed
Tue Nov 26 13:00:54 2019: BS 57 completed
Tue Nov 26 13:00:55 2019: BS 58 completed
Tue Nov 26 13:00:56 2019: BS 59 completed
Tue Nov 26 13:00:58 2019: BS 60 completed
Tue Nov 26 13:00:59 2019: BS 61 completed
Tue Nov 26 13:01:00 2019: BS 62 completed
Tue Nov 26 13:01:01 2019: BS 63 completed
Tue Nov 26 13:01:02 2019: BS 64 completed
Tue Nov 26 13:01:04 2019: BS 65 completed
Tue Nov 26 13:01:05 2019: BS 66 completed
Tue Nov 26 13:01:06 2019: BS 67 completed
Tue Nov 26 13:01:07 2019: BS 68 completed
Tue Nov 26 13:01:08 2019: BS 69 completed
Tue Nov 26 13:01:10 2019: BS 70 completed
Tue Nov 26 13:01:11 2019: BS 71 completed
Tue Nov 26 13:01:12 2019: BS 72 completed
Tue Nov 26 13:01:13 2019: BS 73 completed
Tue Nov 26 13:01:14 2019: BS 74 completed
Tue Nov 26 13:01:16 2019: BS 75 completed
Tue Nov 26 13:01:17 2019: BS 76 completed
Tue Nov 26 13:01:18 2019: BS 77 completed
Tue Nov 26 13:01:19 2019: BS 78 completed
Tue Nov 26 13:01:20 2019: BS 79 completed
Tue Nov 26 13:01:22 2019: BS 80 completed
Tue Nov 26 13:01:23 2019: BS 81 completed
Tue Nov 26 13:01:24 2019: BS 82 completed
Tue Nov 26 13:01:25 2019: BS 83 completed
Tue Nov 26 13:01:26 2019: BS 84 completed
Tue Nov 26 13:01:28 2019: BS 85 completed
Tue Nov 26 13:01:29 2019: BS 86 completed
Tue Nov 26 13:01:30 2019: BS 87 completed
Tue Nov 26 13:01:31 2019: BS 88 completed
Tue Nov 26 13:01:32 2019: BS 89 completed
Tue Nov 26 13:01:34 2019: BS 90 completed
Tue Nov 26 13:01:35 2019: BS 91 completed
Tue Nov 26 13:01:36 2019: BS 92 completed
Tue Nov 26 13:01:37 2019: BS 93 completed
Tue Nov 26 13:01:38 2019: BS 94 completed
Tue Nov 26 13:01:39 2019: BS 95 completed
Tue Nov 26 13:01:41 2019: BS 96 completed
Tue Nov 26 13:01:42 2019: BS 97 completed
Tue Nov 26 13:01:43 2019: BS 98 completed
Tue Nov 26 13:01:44 2019: BS 99 completed
Tue Nov 26 13:01:45 2019: BS 100 completed
Tue Nov 26 13:01:47 2019: BS 101 completed
Tue Nov 26 13:01:48 2019: BS 102 completed
Tue Nov 26 13:01:49 2019: BS 103 completed
Tue Nov 26 13:01:50 2019: BS 104 completed
Tue Nov 26 13:01:51 2019: BS 105 completed
Tue Nov 26 13:01:53 2019: BS 106 completed
Tue Nov 26 13:01:54 2019: BS 107 completed
Tue Nov 26 13:01:55 2019: BS 108 completed
Tue Nov 26 13:01:56 2019: BS 109 completed
Tue Nov 26 13:01:57 2019: BS 110 completed
Tue Nov 26 13:01:59 2019: BS 111 completed
Tue Nov 26 13:02:00 2019: BS 112 completed
Tue Nov 26 13:02:01 2019: BS 113 completed
Tue Nov 26 13:02:02 2019: BS 114 completed
Tue Nov 26 13:02:03 2019: BS 115 completed
Tue Nov 26 13:02:05 2019: BS 116 completed
Tue Nov 26 13:02:06 2019: BS 117 completed
Tue Nov 26 13:02:07 2019: BS 118 completed
Tue Nov 26 13:02:08 2019: BS 119 completed
Tue Nov 26 13:02:09 2019: BS 120 completed
Tue Nov 26 13:02:11 2019: BS 121 completed
Tue Nov 26 13:02:12 2019: BS 122 completed
Tue Nov 26 13:02:13 2019: BS 123 completed
Tue Nov 26 13:02:14 2019: BS 124 completed
Tue Nov 26 13:02:15 2019: BS 125 completed
Tue Nov 26 13:02:17 2019: BS 126 completed
Tue Nov 26 13:02:18 2019: BS 127 completed
Tue Nov 26 13:02:20 2019: BS 1 completed
Tue Nov 26 13:02:21 2019: BS 2 completed
Tue Nov 26 13:02:22 2019: BS 3 completed
Tue Nov 26 13:02:24 2019: BS 4 completed
Tue Nov 26 13:02:25 2019: BS 5 completed
Tue Nov 26 13:02:26 2019: BS 6 completed
Tue Nov 26 13:02:27 2019: BS 7 completed
Tue Nov 26 13:02:28 2019: BS 8 completed
Tue Nov 26 13:02:30 2019: BS 9 completed
Tue Nov 26 13:02:31 2019: BS 10 completed
Tue Nov 26 13:02:32 2019: BS 11 completed
Tue Nov 26 13:02:33 2019: BS 12 completed
Tue Nov 26 13:02:34 2019: BS 13 completed
Tue Nov 26 13:02:36 2019: BS 14 completed
Tue Nov 26 13:02:37 2019: BS 15 completed
Tue Nov 26 13:02:38 2019: BS 16 completed
Tue Nov 26 13:02:39 2019: BS 17 completed
Tue Nov 26 13:02:40 2019: BS 18 completed
Tue Nov 26 13:02:42 2019: BS 19 completed
Tue Nov 26 13:02:43 2019: BS 20 completed
Tue Nov 26 13:02:44 2019: BS 21 completed
Tue Nov 26 13:02:45 2019: BS 22 completed
Tue Nov 26 13:02:46 2019: BS 23 completed
Tue Nov 26 13:02:48 2019: BS 24 completed
Tue Nov 26 13:02:49 2019: BS 25 completed
Tue Nov 26 13:02:50 2019: BS 26 completed
Tue Nov 26 13:02:51 2019: BS 27 completed
Tue Nov 26 13:02:52 2019: BS 28 completed
Tue Nov 26 13:02:54 2019: BS 29 completed
Tue Nov 26 13:02:55 2019: BS 30 completed
Tue Nov 26 13:02:56 2019: BS 31 completed
Tue Nov 26 13:02:57 2019: BS 32 completed
Tue Nov 26 13:02:58 2019: BS 33 completed
Tue Nov 26 13:02:59 2019: BS 34 completed
Tue Nov 26 13:03:01 2019: BS 35 completed
Tue Nov 26 13:03:02 2019: BS 36 completed
Tue Nov 26 13:03:03 2019: BS 37 completed
Tue Nov 26 13:03:04 2019: BS 38 completed
Tue Nov 26 13:03:05 2019: BS 39 completed
Tue Nov 26 13:03:07 2019: BS 40 completed
Tue Nov 26 13:03:08 2019: BS 41 completed
Tue Nov 26 13:03:09 2019: BS 42 completed
Tue Nov 26 13:03:10 2019: BS 43 completed
Tue Nov 26 13:03:11 2019: BS 44 completed
Tue Nov 26 13:03:13 2019: BS 45 completed
Tue Nov 26 13:03:14 2019: BS 46 completed
Tue Nov 26 13:03:15 2019: BS 47 completed
Tue Nov 26 13:03:16 2019: BS 48 completed
Tue Nov 26 13:03:17 2019: BS 49 completed
Tue Nov 26 13:03:19 2019: BS 50 completed
Tue Nov 26 13:03:20 2019: BS 51 completed
Tue Nov 26 13:03:21 2019: BS 52 completed
Tue Nov 26 13:03:22 2019: BS 53 completed
Tue Nov 26 13:03:23 2019: BS 54 completed
Tue Nov 26 13:03:25 2019: BS 55 completed
Tue Nov 26 13:03:26 2019: BS 56 completed
Tue Nov 26 13:03:27 2019: BS 57 completed
Tue Nov 26 13:03:28 2019: BS 58 completed
Tue Nov 26 13:03:29 2019: BS 59 completed
Tue Nov 26 13:03:31 2019: BS 60 completed
Tue Nov 26 13:03:32 2019: BS 61 completed
Tue Nov 26 13:03:33 2019: BS 62 completed
Tue Nov 26 13:03:34 2019: BS 63 completed
Tue Nov 26 13:03:35 2019: BS 64 completed
Tue Nov 26 13:03:37 2019: BS 65 completed
Tue Nov 26 13:03:38 2019: BS 66 completed
Tue Nov 26 13:03:39 2019: BS 67 completed
Tue Nov 26 13:03:40 2019: BS 68 completed
Tue Nov 26 13:03:41 2019: BS 69 completed
Tue Nov 26 13:03:42 2019: BS 70 completed
Tue Nov 26 13:03:44 2019: BS 71 completed
Tue Nov 26 13:03:45 2019: BS 72 completed
Tue Nov 26 13:03:46 2019: BS 73 completed
Tue Nov 26 13:03:47 2019: BS 74 completed
Tue Nov 26 13:03:48 2019: BS 75 completed
Tue Nov 26 13:03:50 2019: BS 76 completed
Tue Nov 26 13:03:51 2019: BS 77 completed
Tue Nov 26 13:03:52 2019: BS 78 completed
Tue Nov 26 13:03:53 2019: BS 79 completed
Tue Nov 26 13:03:54 2019: BS 80 completed
Tue Nov 26 13:03:56 2019: BS 81 completed
Tue Nov 26 13:03:57 2019: BS 82 completed
Tue Nov 26 13:03:58 2019: BS 83 completed
Tue Nov 26 13:03:59 2019: BS 84 completed
Tue Nov 26 13:04:00 2019: BS 85 completed
Tue Nov 26 13:04:02 2019: BS 86 completed
Tue Nov 26 13:04:03 2019: BS 87 completed
Tue Nov 26 13:04:04 2019: BS 88 completed
Tue Nov 26 13:04:05 2019: BS 89 completed
Tue Nov 26 13:04:06 2019: BS 90 completed
Tue Nov 26 13:04:08 2019: BS 91 completed
Tue Nov 26 13:04:09 2019: BS 92 completed
Tue Nov 26 13:04:10 2019: BS 93 completed
Tue Nov 26 13:04:11 2019: BS 94 completed
Tue Nov 26 13:04:12 2019: BS 95 completed
Tue Nov 26 13:04:14 2019: BS 96 completed
Tue Nov 26 13:04:15 2019: BS 97 completed
Tue Nov 26 13:04:16 2019: BS 98 completed
Tue Nov 26 13:04:17 2019: BS 99 completed
Tue Nov 26 13:04:18 2019: BS 100 completed
Tue Nov 26 13:04:20 2019: BS 101 completed
Tue Nov 26 13:04:21 2019: BS 102 completed
Tue Nov 26 13:04:22 2019: BS 103 completed
Tue Nov 26 13:04:23 2019: BS 104 completed
Tue Nov 26 13:04:24 2019: BS 105 completed
Tue Nov 26 13:04:25 2019: BS 106 completed
Tue Nov 26 13:04:27 2019: BS 107 completed
Tue Nov 26 13:04:28 2019: BS 108 completed
Tue Nov 26 13:04:29 2019: BS 109 completed
Tue Nov 26 13:04:30 2019: BS 110 completed
Tue Nov 26 13:04:31 2019: BS 111 completed
Tue Nov 26 13:04:33 2019: BS 112 completed
Tue Nov 26 13:04:34 2019: BS 113 completed
Tue Nov 26 13:04:35 2019: BS 114 completed
Tue Nov 26 13:04:36 2019: BS 115 completed
Tue Nov 26 13:04:37 2019: BS 116 completed
Tue Nov 26 13:04:39 2019: BS 117 completed
Tue Nov 26 13:04:40 2019: BS 118 completed
Tue Nov 26 13:04:41 2019: BS 119 completed
Tue Nov 26 13:04:42 2019: BS 120 completed
Tue Nov 26 13:04:43 2019: BS 121 completed
Tue Nov 26 13:04:45 2019: BS 122 completed
Tue Nov 26 13:04:46 2019: BS 123 completed
Tue Nov 26 13:04:47 2019: BS 124 completed
Tue Nov 26 13:04:48 2019: BS 125 completed
Tue Nov 26 13:04:49 2019: BS 126 completed
Tue Nov 26 13:04:51 2019: BS 127 completed
Tue Nov 26 13:04:53 2019: BS 1 completed
Tue Nov 26 13:04:54 2019: BS 2 completed
Tue Nov 26 13:04:55 2019: BS 3 completed
Tue Nov 26 13:04:57 2019: BS 4 completed
Tue Nov 26 13:04:58 2019: BS 5 completed
Tue Nov 26 13:04:59 2019: BS 6 completed
Tue Nov 26 13:05:00 2019: BS 7 completed
Tue Nov 26 13:05:01 2019: BS 8 completed
Tue Nov 26 13:05:03 2019: BS 9 completed
Tue Nov 26 13:05:04 2019: BS 10 completed
Tue Nov 26 13:05:05 2019: BS 11 completed
Tue Nov 26 13:05:06 2019: BS 12 completed
Tue Nov 26 13:05:07 2019: BS 13 completed
Tue Nov 26 13:05:08 2019: BS 14 completed
Tue Nov 26 13:05:10 2019: BS 15 completed
Tue Nov 26 13:05:11 2019: BS 16 completed
Tue Nov 26 13:05:12 2019: BS 17 completed
Tue Nov 26 13:05:13 2019: BS 18 completed
Tue Nov 26 13:05:14 2019: BS 19 completed
Tue Nov 26 13:05:16 2019: BS 20 completed
Tue Nov 26 13:05:17 2019: BS 21 completed
Tue Nov 26 13:05:18 2019: BS 22 completed
Tue Nov 26 13:05:19 2019: BS 23 completed
Tue Nov 26 13:05:20 2019: BS 24 completed
Tue Nov 26 13:05:22 2019: BS 25 completed
Tue Nov 26 13:05:23 2019: BS 26 completed
Tue Nov 26 13:05:24 2019: BS 27 completed
Tue Nov 26 13:05:25 2019: BS 28 completed
Tue Nov 26 13:05:26 2019: BS 29 completed
Tue Nov 26 13:05:28 2019: BS 30 completed
Tue Nov 26 13:05:29 2019: BS 31 completed
Tue Nov 26 13:05:30 2019: BS 32 completed
Tue Nov 26 13:05:31 2019: BS 33 completed
Tue Nov 26 13:05:32 2019: BS 34 completed
Tue Nov 26 13:05:34 2019: BS 35 completed
Tue Nov 26 13:05:35 2019: BS 36 completed
Tue Nov 26 13:05:36 2019: BS 37 completed
Tue Nov 26 13:05:37 2019: BS 38 completed
Tue Nov 26 13:05:38 2019: BS 39 completed
Tue Nov 26 13:05:40 2019: BS 40 completed
Tue Nov 26 13:05:41 2019: BS 41 completed
Tue Nov 26 13:05:42 2019: BS 42 completed
Tue Nov 26 13:05:43 2019: BS 43 completed
Tue Nov 26 13:05:44 2019: BS 44 completed
Tue Nov 26 13:05:46 2019: BS 45 completed
Tue Nov 26 13:05:47 2019: BS 46 completed
Tue Nov 26 13:05:48 2019: BS 47 completed
Tue Nov 26 13:05:49 2019: BS 48 completed
Tue Nov 26 13:05:50 2019: BS 49 completed
Tue Nov 26 13:05:51 2019: BS 50 completed
Tue Nov 26 13:05:53 2019: BS 51 completed
Tue Nov 26 13:05:54 2019: BS 52 completed
Tue Nov 26 13:05:55 2019: BS 53 completed
Tue Nov 26 13:05:56 2019: BS 54 completed
Tue Nov 26 13:05:57 2019: BS 55 completed
Tue Nov 26 13:05:59 2019: BS 56 completed
Tue Nov 26 13:06:00 2019: BS 57 completed
Tue Nov 26 13:06:01 2019: BS 58 completed
Tue Nov 26 13:06:02 2019: BS 59 completed
Tue Nov 26 13:06:03 2019: BS 60 completed
Tue Nov 26 13:06:05 2019: BS 61 completed
Tue Nov 26 13:06:06 2019: BS 62 completed
Tue Nov 26 13:06:07 2019: BS 63 completed
Tue Nov 26 13:06:08 2019: BS 64 completed
Tue Nov 26 13:06:09 2019: BS 65 completed
Tue Nov 26 13:06:11 2019: BS 66 completed
Tue Nov 26 13:06:12 2019: BS 67 completed
Tue Nov 26 13:06:13 2019: BS 68 completed
Tue Nov 26 13:06:14 2019: BS 69 completed
Tue Nov 26 13:06:15 2019: BS 70 completed
Tue Nov 26 13:06:17 2019: BS 71 completed
Tue Nov 26 13:06:18 2019: BS 72 completed
Tue Nov 26 13:06:19 2019: BS 73 completed
Tue Nov 26 13:06:20 2019: BS 74 completed
Tue Nov 26 13:06:21 2019: BS 75 completed
Tue Nov 26 13:06:23 2019: BS 76 completed
Tue Nov 26 13:06:24 2019: BS 77 completed
Tue Nov 26 13:06:25 2019: BS 78 completed
Tue Nov 26 13:06:26 2019: BS 79 completed
Tue Nov 26 13:06:27 2019: BS 80 completed
Tue Nov 26 13:06:29 2019: BS 81 completed
Tue Nov 26 13:06:30 2019: BS 82 completed
Tue Nov 26 13:06:31 2019: BS 83 completed
Tue Nov 26 13:06:32 2019: BS 84 completed
Tue Nov 26 13:06:33 2019: BS 85 completed
Tue Nov 26 13:06:34 2019: BS 86 completed
Tue Nov 26 13:06:36 2019: BS 87 completed
Tue Nov 26 13:06:37 2019: BS 88 completed
Tue Nov 26 13:06:38 2019: BS 89 completed
Tue Nov 26 13:06:39 2019: BS 90 completed
Tue Nov 26 13:06:40 2019: BS 91 completed
Tue Nov 26 13:06:42 2019: BS 92 completed
Tue Nov 26 13:06:43 2019: BS 93 completed
Tue Nov 26 13:06:44 2019: BS 94 completed
Tue Nov 26 13:06:45 2019: BS 95 completed
Tue Nov 26 13:06:46 2019: BS 96 completed
Tue Nov 26 13:06:48 2019: BS 97 completed
Tue Nov 26 13:06:49 2019: BS 98 completed
Tue Nov 26 13:06:50 2019: BS 99 completed
Tue Nov 26 13:06:51 2019: BS 100 completed
Tue Nov 26 13:06:52 2019: BS 101 completed
Tue Nov 26 13:06:54 2019: BS 102 completed
Tue Nov 26 13:06:55 2019: BS 103 completed
Tue Nov 26 13:06:56 2019: BS 104 completed
Tue Nov 26 13:06:57 2019: BS 105 completed
Tue Nov 26 13:06:58 2019: BS 106 completed
Tue Nov 26 13:07:00 2019: BS 107 completed
Tue Nov 26 13:07:01 2019: BS 108 completed
Tue Nov 26 13:07:02 2019: BS 109 completed
Tue Nov 26 13:07:03 2019: BS 110 completed
Tue Nov 26 13:07:04 2019: BS 111 completed
Tue Nov 26 13:07:06 2019: BS 112 completed
Tue Nov 26 13:07:07 2019: BS 113 completed
Tue Nov 26 13:07:08 2019: BS 114 completed
Tue Nov 26 13:07:09 2019: BS 115 completed
Tue Nov 26 13:07:10 2019: BS 116 completed
Tue Nov 26 13:07:11 2019: BS 117 completed
Tue Nov 26 13:07:13 2019: BS 118 completed
Tue Nov 26 13:07:14 2019: BS 119 completed
Tue Nov 26 13:07:15 2019: BS 120 completed
Tue Nov 26 13:07:16 2019: BS 121 completed
Tue Nov 26 13:07:17 2019: BS 122 completed
Tue Nov 26 13:07:19 2019: BS 123 completed
Tue Nov 26 13:07:20 2019: BS 124 completed
Tue Nov 26 13:07:21 2019: BS 125 completed
Tue Nov 26 13:07:22 2019: BS 126 completed
Tue Nov 26 13:07:23 2019: BS 127 completed
Tue Nov 26 13:07:26 2019: BS 1 completed
Tue Nov 26 13:07:27 2019: BS 2 completed
Tue Nov 26 13:07:28 2019: BS 3 completed
Tue Nov 26 13:07:29 2019: BS 4 completed
Tue Nov 26 13:07:31 2019: BS 5 completed
Tue Nov 26 13:07:32 2019: BS 6 completed
Tue Nov 26 13:07:33 2019: BS 7 completed
Tue Nov 26 13:07:34 2019: BS 8 completed
Tue Nov 26 13:07:35 2019: BS 9 completed
Tue Nov 26 13:07:37 2019: BS 10 completed
Tue Nov 26 13:07:38 2019: BS 11 completed
Tue Nov 26 13:07:39 2019: BS 12 completed
Tue Nov 26 13:07:40 2019: BS 13 completed
Tue Nov 26 13:07:41 2019: BS 14 completed
Tue Nov 26 13:07:43 2019: BS 15 completed
Tue Nov 26 13:07:44 2019: BS 16 completed
Tue Nov 26 13:07:45 2019: BS 17 completed
Tue Nov 26 13:07:46 2019: BS 18 completed
Tue Nov 26 13:07:47 2019: BS 19 completed
Tue Nov 26 13:07:49 2019: BS 20 completed
Tue Nov 26 13:07:50 2019: BS 21 completed
Tue Nov 26 13:07:51 2019: BS 22 completed
Tue Nov 26 13:07:52 2019: BS 23 completed
Tue Nov 26 13:07:53 2019: BS 24 completed
Tue Nov 26 13:07:54 2019: BS 25 completed
Tue Nov 26 13:07:56 2019: BS 26 completed
Tue Nov 26 13:07:57 2019: BS 27 completed
Tue Nov 26 13:07:58 2019: BS 28 completed
Tue Nov 26 13:07:59 2019: BS 29 completed
Tue Nov 26 13:08:00 2019: BS 30 completed
Tue Nov 26 13:08:02 2019: BS 31 completed
Tue Nov 26 13:08:03 2019: BS 32 completed
Tue Nov 26 13:08:04 2019: BS 33 completed
Tue Nov 26 13:08:05 2019: BS 34 completed
Tue Nov 26 13:08:06 2019: BS 35 completed
Tue Nov 26 13:08:08 2019: BS 36 completed
Tue Nov 26 13:08:09 2019: BS 37 completed
Tue Nov 26 13:08:10 2019: BS 38 completed
Tue Nov 26 13:08:11 2019: BS 39 completed
Tue Nov 26 13:08:12 2019: BS 40 completed
Tue Nov 26 13:08:14 2019: BS 41 completed
Tue Nov 26 13:08:15 2019: BS 42 completed
Tue Nov 26 13:08:16 2019: BS 43 completed
Tue Nov 26 13:08:17 2019: BS 44 completed
Tue Nov 26 13:08:18 2019: BS 45 completed
Tue Nov 26 13:08:20 2019: BS 46 completed
Tue Nov 26 13:08:21 2019: BS 47 completed
Tue Nov 26 13:08:22 2019: BS 48 completed
Tue Nov 26 13:08:23 2019: BS 49 completed
Tue Nov 26 13:08:24 2019: BS 50 completed
Tue Nov 26 13:08:26 2019: BS 51 completed
Tue Nov 26 13:08:27 2019: BS 52 completed
Tue Nov 26 13:08:28 2019: BS 53 completed
Tue Nov 26 13:08:29 2019: BS 54 completed
Tue Nov 26 13:08:30 2019: BS 55 completed
Tue Nov 26 13:08:32 2019: BS 56 completed
Tue Nov 26 13:08:33 2019: BS 57 completed
Tue Nov 26 13:08:34 2019: BS 58 completed
Tue Nov 26 13:08:35 2019: BS 59 completed
Tue Nov 26 13:08:36 2019: BS 60 completed
Tue Nov 26 13:08:37 2019: BS 61 completed
Tue Nov 26 13:08:39 2019: BS 62 completed
Tue Nov 26 13:08:40 2019: BS 63 completed
Tue Nov 26 13:08:41 2019: BS 64 completed
Tue Nov 26 13:08:42 2019: BS 65 completed
Tue Nov 26 13:08:43 2019: BS 66 completed
Tue Nov 26 13:08:45 2019: BS 67 completed
Tue Nov 26 13:08:46 2019: BS 68 completed
Tue Nov 26 13:08:47 2019: BS 69 completed
Tue Nov 26 13:08:48 2019: BS 70 completed
Tue Nov 26 13:08:49 2019: BS 71 completed
Tue Nov 26 13:08:51 2019: BS 72 completed
Tue Nov 26 13:08:52 2019: BS 73 completed
Tue Nov 26 13:08:53 2019: BS 74 completed
Tue Nov 26 13:08:54 2019: BS 75 completed
Tue Nov 26 13:08:55 2019: BS 76 completed
Tue Nov 26 13:08:57 2019: BS 77 completed
Tue Nov 26 13:08:58 2019: BS 78 completed
Tue Nov 26 13:08:59 2019: BS 79 completed
Tue Nov 26 13:09:00 2019: BS 80 completed
Tue Nov 26 13:09:01 2019: BS 81 completed
Tue Nov 26 13:09:03 2019: BS 82 completed
Tue Nov 26 13:09:04 2019: BS 83 completed
Tue Nov 26 13:09:05 2019: BS 84 completed
Tue Nov 26 13:09:06 2019: BS 85 completed
Tue Nov 26 13:09:07 2019: BS 86 completed
Tue Nov 26 13:09:09 2019: BS 87 completed
Tue Nov 26 13:09:10 2019: BS 88 completed
Tue Nov 26 13:09:11 2019: BS 89 completed
Tue Nov 26 13:09:12 2019: BS 90 completed
Tue Nov 26 13:09:13 2019: BS 91 completed
Tue Nov 26 13:09:15 2019: BS 92 completed
Tue Nov 26 13:09:16 2019: BS 93 completed
Tue Nov 26 13:09:17 2019: BS 94 completed
Tue Nov 26 13:09:18 2019: BS 95 completed
Tue Nov 26 13:09:19 2019: BS 96 completed
Tue Nov 26 13:09:20 2019: BS 97 completed
Tue Nov 26 13:09:22 2019: BS 98 completed
Tue Nov 26 13:09:23 2019: BS 99 completed
Tue Nov 26 13:09:24 2019: BS 100 completed
Tue Nov 26 13:09:25 2019: BS 101 completed
Tue Nov 26 13:09:26 2019: BS 102 completed
Tue Nov 26 13:09:28 2019: BS 103 completed
Tue Nov 26 13:09:29 2019: BS 104 completed
Tue Nov 26 13:09:30 2019: BS 105 completed
Tue Nov 26 13:09:31 2019: BS 106 completed
Tue Nov 26 13:09:32 2019: BS 107 completed
Tue Nov 26 13:09:34 2019: BS 108 completed
Tue Nov 26 13:09:35 2019: BS 109 completed
Tue Nov 26 13:09:36 2019: BS 110 completed
Tue Nov 26 13:09:37 2019: BS 111 completed
Tue Nov 26 13:09:38 2019: BS 112 completed
Tue Nov 26 13:09:40 2019: BS 113 completed
Tue Nov 26 13:09:41 2019: BS 114 completed
Tue Nov 26 13:09:42 2019: BS 115 completed
Tue Nov 26 13:09:43 2019: BS 116 completed
Tue Nov 26 13:09:44 2019: BS 117 completed
Tue Nov 26 13:09:46 2019: BS 118 completed
Tue Nov 26 13:09:47 2019: BS 119 completed
Tue Nov 26 13:09:48 2019: BS 120 completed
Tue Nov 26 13:09:49 2019: BS 121 completed
Tue Nov 26 13:09:50 2019: BS 122 completed
Tue Nov 26 13:09:52 2019: BS 123 completed
Tue Nov 26 13:09:53 2019: BS 124 completed
Tue Nov 26 13:09:54 2019: BS 125 completed
Tue Nov 26 13:09:55 2019: BS 126 completed
Tue Nov 26 13:09:56 2019: BS 127 completed
Tue Nov 26 13:09:59 2019: BS 1 completed
Tue Nov 26 13:10:00 2019: BS 2 completed
Tue Nov 26 13:10:01 2019: BS 3 completed
Tue Nov 26 13:10:02 2019: BS 4 completed
Tue Nov 26 13:10:03 2019: BS 5 completed
Tue Nov 26 13:10:05 2019: BS 6 completed
Tue Nov 26 13:10:06 2019: BS 7 completed
Tue Nov 26 13:10:07 2019: BS 8 completed
Tue Nov 26 13:10:08 2019: BS 9 completed
Tue Nov 26 13:10:09 2019: BS 10 completed
Tue Nov 26 13:10:11 2019: BS 11 completed
Tue Nov 26 13:10:12 2019: BS 12 completed
Tue Nov 26 13:10:13 2019: BS 13 completed
Tue Nov 26 13:10:14 2019: BS 14 completed
Tue Nov 26 13:10:15 2019: BS 15 completed
Tue Nov 26 13:10:17 2019: BS 16 completed
Tue Nov 26 13:10:18 2019: BS 17 completed
Tue Nov 26 13:10:19 2019: BS 18 completed
Tue Nov 26 13:10:20 2019: BS 19 completed
Tue Nov 26 13:10:21 2019: BS 20 completed
Tue Nov 26 13:10:23 2019: BS 21 completed
Tue Nov 26 13:10:24 2019: BS 22 completed
Tue Nov 26 13:10:25 2019: BS 23 completed
Tue Nov 26 13:10:26 2019: BS 24 completed
Tue Nov 26 13:10:27 2019: BS 25 completed
Tue Nov 26 13:10:29 2019: BS 26 completed
Tue Nov 26 13:10:30 2019: BS 27 completed
Tue Nov 26 13:10:31 2019: BS 28 completed
Tue Nov 26 13:10:32 2019: BS 29 completed
Tue Nov 26 13:10:33 2019: BS 30 completed
Tue Nov 26 13:10:35 2019: BS 31 completed
Tue Nov 26 13:10:36 2019: BS 32 completed
Tue Nov 26 13:10:37 2019: BS 33 completed
Tue Nov 26 13:10:38 2019: BS 34 completed
Tue Nov 26 13:10:39 2019: BS 35 completed
Tue Nov 26 13:10:41 2019: BS 36 completed
Tue Nov 26 13:10:42 2019: BS 37 completed
Tue Nov 26 13:10:43 2019: BS 38 completed
Tue Nov 26 13:10:44 2019: BS 39 completed
Tue Nov 26 13:10:45 2019: BS 40 completed
Tue Nov 26 13:10:46 2019: BS 41 completed
Tue Nov 26 13:10:48 2019: BS 42 completed
Tue Nov 26 13:10:49 2019: BS 43 completed
Tue Nov 26 13:10:50 2019: BS 44 completed
Tue Nov 26 13:10:51 2019: BS 45 completed
Tue Nov 26 13:10:52 2019: BS 46 completed
Tue Nov 26 13:10:54 2019: BS 47 completed
Tue Nov 26 13:10:55 2019: BS 48 completed
Tue Nov 26 13:10:56 2019: BS 49 completed
Tue Nov 26 13:10:57 2019: BS 50 completed
Tue Nov 26 13:10:58 2019: BS 51 completed
Tue Nov 26 13:11:00 2019: BS 52 completed
Tue Nov 26 13:11:01 2019: BS 53 completed
Tue Nov 26 13:11:02 2019: BS 54 completed
Tue Nov 26 13:11:03 2019: BS 55 completed
Tue Nov 26 13:11:04 2019: BS 56 completed
Tue Nov 26 13:11:06 2019: BS 57 completed
Tue Nov 26 13:11:07 2019: BS 58 completed
Tue Nov 26 13:11:08 2019: BS 59 completed
Tue Nov 26 13:11:09 2019: BS 60 completed
Tue Nov 26 13:11:10 2019: BS 61 completed
Tue Nov 26 13:11:12 2019: BS 62 completed
Tue Nov 26 13:11:13 2019: BS 63 completed
Tue Nov 26 13:11:14 2019: BS 64 completed
Tue Nov 26 13:11:15 2019: BS 65 completed
Tue Nov 26 13:11:16 2019: BS 66 completed
Tue Nov 26 13:11:18 2019: BS 67 completed
Tue Nov 26 13:11:19 2019: BS 68 completed
Tue Nov 26 13:11:20 2019: BS 69 completed
Tue Nov 26 13:11:21 2019: BS 70 completed
Tue Nov 26 13:11:22 2019: BS 71 completed
Tue Nov 26 13:11:24 2019: BS 72 completed
Tue Nov 26 13:11:25 2019: BS 73 completed
Tue Nov 26 13:11:26 2019: BS 74 completed
Tue Nov 26 13:11:27 2019: BS 75 completed
Tue Nov 26 13:11:28 2019: BS 76 completed
Tue Nov 26 13:11:29 2019: BS 77 completed
Tue Nov 26 13:11:31 2019: BS 78 completed
Tue Nov 26 13:11:32 2019: BS 79 completed
Tue Nov 26 13:11:33 2019: BS 80 completed
Tue Nov 26 13:11:34 2019: BS 81 completed
Tue Nov 26 13:11:35 2019: BS 82 completed
Tue Nov 26 13:11:37 2019: BS 83 completed
Tue Nov 26 13:11:38 2019: BS 84 completed
Tue Nov 26 13:11:39 2019: BS 85 completed
Tue Nov 26 13:11:40 2019: BS 86 completed
Tue Nov 26 13:11:41 2019: BS 87 completed
Tue Nov 26 13:11:43 2019: BS 88 completed
Tue Nov 26 13:11:44 2019: BS 89 completed
Tue Nov 26 13:11:45 2019: BS 90 completed
Tue Nov 26 13:11:46 2019: BS 91 completed
Tue Nov 26 13:11:47 2019: BS 92 completed
Tue Nov 26 13:11:49 2019: BS 93 completed
Tue Nov 26 13:11:50 2019: BS 94 completed
Tue Nov 26 13:11:51 2019: BS 95 completed
Tue Nov 26 13:11:52 2019: BS 96 completed
Tue Nov 26 13:11:53 2019: BS 97 completed
Tue Nov 26 13:11:55 2019: BS 98 completed
Tue Nov 26 13:11:56 2019: BS 99 completed
Tue Nov 26 13:11:57 2019: BS 100 completed
Tue Nov 26 13:11:58 2019: BS 101 completed
Tue Nov 26 13:11:59 2019: BS 102 completed
Tue Nov 26 13:12:01 2019: BS 103 completed
Tue Nov 26 13:12:02 2019: BS 104 completed
Tue Nov 26 13:12:03 2019: BS 105 completed
Tue Nov 26 13:12:04 2019: BS 106 completed
Tue Nov 26 13:12:05 2019: BS 107 completed
Tue Nov 26 13:12:07 2019: BS 108 completed
Tue Nov 26 13:12:08 2019: BS 109 completed
Tue Nov 26 13:12:09 2019: BS 110 completed
Tue Nov 26 13:12:10 2019: BS 111 completed
Tue Nov 26 13:12:11 2019: BS 112 completed
Tue Nov 26 13:12:12 2019: BS 113 completed
Tue Nov 26 13:12:14 2019: BS 114 completed
Tue Nov 26 13:12:15 2019: BS 115 completed
Tue Nov 26 13:12:16 2019: BS 116 completed
Tue Nov 26 13:12:17 2019: BS 117 completed
Tue Nov 26 13:12:18 2019: BS 118 completed
Tue Nov 26 13:12:20 2019: BS 119 completed
Tue Nov 26 13:12:21 2019: BS 120 completed
Tue Nov 26 13:12:22 2019: BS 121 completed
Tue Nov 26 13:12:23 2019: BS 122 completed
Tue Nov 26 13:12:24 2019: BS 123 completed
Tue Nov 26 13:12:26 2019: BS 124 completed
Tue Nov 26 13:12:27 2019: BS 125 completed
Tue Nov 26 13:12:28 2019: BS 126 completed
Tue Nov 26 13:12:29 2019: BS 127 completed
Tue Nov 26 13:12:32 2019: BS 1 completed
Tue Nov 26 13:12:33 2019: BS 2 completed
Tue Nov 26 13:12:34 2019: BS 3 completed
Tue Nov 26 13:12:35 2019: BS 4 completed
Tue Nov 26 13:12:36 2019: BS 5 completed
Tue Nov 26 13:12:38 2019: BS 6 completed
Tue Nov 26 13:12:39 2019: BS 7 completed
Tue Nov 26 13:12:40 2019: BS 8 completed
Tue Nov 26 13:12:41 2019: BS 9 completed
Tue Nov 26 13:12:42 2019: BS 10 completed
Tue Nov 26 13:12:44 2019: BS 11 completed
Tue Nov 26 13:12:45 2019: BS 12 completed
Tue Nov 26 13:12:46 2019: BS 13 completed
Tue Nov 26 13:12:47 2019: BS 14 completed
Tue Nov 26 13:12:48 2019: BS 15 completed
Tue Nov 26 13:12:50 2019: BS 16 completed
Tue Nov 26 13:12:51 2019: BS 17 completed
Tue Nov 26 13:12:52 2019: BS 18 completed
Tue Nov 26 13:12:53 2019: BS 19 completed
Tue Nov 26 13:12:54 2019: BS 20 completed
Tue Nov 26 13:12:55 2019: BS 21 completed
Tue Nov 26 13:12:57 2019: BS 22 completed
Tue Nov 26 13:12:58 2019: BS 23 completed
Tue Nov 26 13:12:59 2019: BS 24 completed
Tue Nov 26 13:13:00 2019: BS 25 completed
Tue Nov 26 13:13:01 2019: BS 26 completed
Tue Nov 26 13:13:03 2019: BS 27 completed
Tue Nov 26 13:13:04 2019: BS 28 completed
Tue Nov 26 13:13:05 2019: BS 29 completed
Tue Nov 26 13:13:06 2019: BS 30 completed
Tue Nov 26 13:13:07 2019: BS 31 completed
Tue Nov 26 13:13:09 2019: BS 32 completed
Tue Nov 26 13:13:10 2019: BS 33 completed
Tue Nov 26 13:13:11 2019: BS 34 completed
Tue Nov 26 13:13:12 2019: BS 35 completed
Tue Nov 26 13:13:13 2019: BS 36 completed
Tue Nov 26 13:13:15 2019: BS 37 completed
Tue Nov 26 13:13:16 2019: BS 38 completed
Tue Nov 26 13:13:17 2019: BS 39 completed
Tue Nov 26 13:13:18 2019: BS 40 completed
Tue Nov 26 13:13:19 2019: BS 41 completed
Tue Nov 26 13:13:21 2019: BS 42 completed
Tue Nov 26 13:13:22 2019: BS 43 completed
Tue Nov 26 13:13:23 2019: BS 44 completed
Tue Nov 26 13:13:24 2019: BS 45 completed
Tue Nov 26 13:13:25 2019: BS 46 completed
Tue Nov 26 13:13:27 2019: BS 47 completed
Tue Nov 26 13:13:28 2019: BS 48 completed
Tue Nov 26 13:13:29 2019: BS 49 completed
Tue Nov 26 13:13:30 2019: BS 50 completed
Tue Nov 26 13:13:31 2019: BS 51 completed
Tue Nov 26 13:13:32 2019: BS 52 completed
Tue Nov 26 13:13:34 2019: BS 53 completed
Tue Nov 26 13:13:35 2019: BS 54 completed
Tue Nov 26 13:13:36 2019: BS 55 completed
Tue Nov 26 13:13:37 2019: BS 56 completed
Tue Nov 26 13:13:38 2019: BS 57 completed
Tue Nov 26 13:13:40 2019: BS 58 completed
Tue Nov 26 13:13:41 2019: BS 59 completed
Tue Nov 26 13:13:42 2019: BS 60 completed
Tue Nov 26 13:13:43 2019: BS 61 completed
Tue Nov 26 13:13:44 2019: BS 62 completed
Tue Nov 26 13:13:46 2019: BS 63 completed
Tue Nov 26 13:13:47 2019: BS 64 completed
Tue Nov 26 13:13:48 2019: BS 65 completed
Tue Nov 26 13:13:49 2019: BS 66 completed
Tue Nov 26 13:13:50 2019: BS 67 completed
Tue Nov 26 13:13:52 2019: BS 68 completed
Tue Nov 26 13:13:53 2019: BS 69 completed
Tue Nov 26 13:13:54 2019: BS 70 completed
Tue Nov 26 13:13:55 2019: BS 71 completed
Tue Nov 26 13:13:56 2019: BS 72 completed
Tue Nov 26 13:13:58 2019: BS 73 completed
Tue Nov 26 13:13:59 2019: BS 74 completed
Tue Nov 26 13:14:00 2019: BS 75 completed
Tue Nov 26 13:14:01 2019: BS 76 completed
Tue Nov 26 13:14:02 2019: BS 77 completed
Tue Nov 26 13:14:04 2019: BS 78 completed
Tue Nov 26 13:14:05 2019: BS 79 completed
Tue Nov 26 13:14:06 2019: BS 80 completed
Tue Nov 26 13:14:07 2019: BS 81 completed
Tue Nov 26 13:14:08 2019: BS 82 completed
Tue Nov 26 13:14:10 2019: BS 83 completed
Tue Nov 26 13:14:11 2019: BS 84 completed
Tue Nov 26 13:14:12 2019: BS 85 completed
Tue Nov 26 13:14:13 2019: BS 86 completed
Tue Nov 26 13:14:14 2019: BS 87 completed
Tue Nov 26 13:14:15 2019: BS 88 completed
Tue Nov 26 13:14:17 2019: BS 89 completed
Tue Nov 26 13:14:18 2019: BS 90 completed
Tue Nov 26 13:14:19 2019: BS 91 completed
Tue Nov 26 13:14:20 2019: BS 92 completed
Tue Nov 26 13:14:21 2019: BS 93 completed
Tue Nov 26 13:14:23 2019: BS 94 completed
Tue Nov 26 13:14:24 2019: BS 95 completed
Tue Nov 26 13:14:25 2019: BS 96 completed
Tue Nov 26 13:14:26 2019: BS 97 completed
Tue Nov 26 13:14:27 2019: BS 98 completed
Tue Nov 26 13:14:29 2019: BS 99 completed
Tue Nov 26 13:14:30 2019: BS 100 completed
Tue Nov 26 13:14:31 2019: BS 101 completed
Tue Nov 26 13:14:32 2019: BS 102 completed
Tue Nov 26 13:14:33 2019: BS 103 completed
Tue Nov 26 13:14:35 2019: BS 104 completed
Tue Nov 26 13:14:36 2019: BS 105 completed
Tue Nov 26 13:14:37 2019: BS 106 completed
Tue Nov 26 13:14:38 2019: BS 107 completed
Tue Nov 26 13:14:39 2019: BS 108 completed
Tue Nov 26 13:14:41 2019: BS 109 completed
Tue Nov 26 13:14:42 2019: BS 110 completed
Tue Nov 26 13:14:43 2019: BS 111 completed
Tue Nov 26 13:14:44 2019: BS 112 completed
Tue Nov 26 13:14:45 2019: BS 113 completed
Tue Nov 26 13:14:47 2019: BS 114 completed
Tue Nov 26 13:14:48 2019: BS 115 completed
Tue Nov 26 13:14:49 2019: BS 116 completed
Tue Nov 26 13:14:50 2019: BS 117 completed
Tue Nov 26 13:14:51 2019: BS 118 completed
Tue Nov 26 13:14:53 2019: BS 119 completed
Tue Nov 26 13:14:54 2019: BS 120 completed
Tue Nov 26 13:14:55 2019: BS 121 completed
Tue Nov 26 13:14:56 2019: BS 122 completed
Tue Nov 26 13:14:57 2019: BS 123 completed
Tue Nov 26 13:14:58 2019: BS 124 completed
Tue Nov 26 13:15:00 2019: BS 125 completed
Tue Nov 26 13:15:01 2019: BS 126 completed
Tue Nov 26 13:15:02 2019: BS 127 completed
Tue Nov 26 13:15:04 2019: BS 1 completed
Tue Nov 26 13:15:06 2019: BS 2 completed
Tue Nov 26 13:15:07 2019: BS 3 completed
Tue Nov 26 13:15:08 2019: BS 4 completed
Tue Nov 26 13:15:09 2019: BS 5 completed
Tue Nov 26 13:15:10 2019: BS 6 completed
Tue Nov 26 13:15:12 2019: BS 7 completed
Tue Nov 26 13:15:13 2019: BS 8 completed
Tue Nov 26 13:15:14 2019: BS 9 completed
Tue Nov 26 13:15:15 2019: BS 10 completed
Tue Nov 26 13:15:16 2019: BS 11 completed
Tue Nov 26 13:15:18 2019: BS 12 completed
Tue Nov 26 13:15:19 2019: BS 13 completed
Tue Nov 26 13:15:20 2019: BS 14 completed
Tue Nov 26 13:15:21 2019: BS 15 completed
Tue Nov 26 13:15:22 2019: BS 16 completed
Tue Nov 26 13:15:24 2019: BS 17 completed
Tue Nov 26 13:15:25 2019: BS 18 completed
Tue Nov 26 13:15:26 2019: BS 19 completed
Tue Nov 26 13:15:27 2019: BS 20 completed
Tue Nov 26 13:15:28 2019: BS 21 completed
Tue Nov 26 13:15:30 2019: BS 22 completed
Tue Nov 26 13:15:31 2019: BS 23 completed
Tue Nov 26 13:15:32 2019: BS 24 completed
Tue Nov 26 13:15:33 2019: BS 25 completed
Tue Nov 26 13:15:34 2019: BS 26 completed
Tue Nov 26 13:15:36 2019: BS 27 completed
Tue Nov 26 13:15:37 2019: BS 28 completed
Tue Nov 26 13:15:38 2019: BS 29 completed
Tue Nov 26 13:15:39 2019: BS 30 completed
Tue Nov 26 13:15:40 2019: BS 31 completed
Tue Nov 26 13:15:41 2019: BS 32 completed
Tue Nov 26 13:15:43 2019: BS 33 completed
Tue Nov 26 13:15:44 2019: BS 34 completed
Tue Nov 26 13:15:45 2019: BS 35 completed
Tue Nov 26 13:15:46 2019: BS 36 completed
Tue Nov 26 13:15:47 2019: BS 37 completed
Tue Nov 26 13:15:49 2019: BS 38 completed
Tue Nov 26 13:15:50 2019: BS 39 completed
Tue Nov 26 13:15:51 2019: BS 40 completed
Tue Nov 26 13:15:52 2019: BS 41 completed
Tue Nov 26 13:15:53 2019: BS 42 completed
Tue Nov 26 13:15:55 2019: BS 43 completed
Tue Nov 26 13:15:56 2019: BS 44 completed
Tue Nov 26 13:15:57 2019: BS 45 completed
Tue Nov 26 13:15:58 2019: BS 46 completed
Tue Nov 26 13:15:59 2019: BS 47 completed
Tue Nov 26 13:16:01 2019: BS 48 completed
Tue Nov 26 13:16:02 2019: BS 49 completed
Tue Nov 26 13:16:03 2019: BS 50 completed
Tue Nov 26 13:16:04 2019: BS 51 completed
Tue Nov 26 13:16:05 2019: BS 52 completed
Tue Nov 26 13:16:07 2019: BS 53 completed
Tue Nov 26 13:16:08 2019: BS 54 completed
Tue Nov 26 13:16:09 2019: BS 55 completed
Tue Nov 26 13:16:10 2019: BS 56 completed
Tue Nov 26 13:16:11 2019: BS 57 completed
Tue Nov 26 13:16:13 2019: BS 58 completed
Tue Nov 26 13:16:14 2019: BS 59 completed
Tue Nov 26 13:16:15 2019: BS 60 completed
Tue Nov 26 13:16:16 2019: BS 61 completed
Tue Nov 26 13:16:17 2019: BS 62 completed
Tue Nov 26 13:16:19 2019: BS 63 completed
Tue Nov 26 13:16:20 2019: BS 64 completed
Tue Nov 26 13:16:21 2019: BS 65 completed
Tue Nov 26 13:16:22 2019: BS 66 completed
Tue Nov 26 13:16:23 2019: BS 67 completed
Tue Nov 26 13:16:24 2019: BS 68 completed
Tue Nov 26 13:16:26 2019: BS 69 completed
Tue Nov 26 13:16:27 2019: BS 70 completed
Tue Nov 26 13:16:28 2019: BS 71 completed
Tue Nov 26 13:16:29 2019: BS 72 completed
Tue Nov 26 13:16:30 2019: BS 73 completed
Tue Nov 26 13:16:32 2019: BS 74 completed
Tue Nov 26 13:16:33 2019: BS 75 completed
Tue Nov 26 13:16:34 2019: BS 76 completed
Tue Nov 26 13:16:35 2019: BS 77 completed
Tue Nov 26 13:16:36 2019: BS 78 completed
Tue Nov 26 13:16:38 2019: BS 79 completed
Tue Nov 26 13:16:39 2019: BS 80 completed
Tue Nov 26 13:16:40 2019: BS 81 completed
Tue Nov 26 13:16:41 2019: BS 82 completed
Tue Nov 26 13:16:42 2019: BS 83 completed
Tue Nov 26 13:16:44 2019: BS 84 completed
Tue Nov 26 13:16:45 2019: BS 85 completed
Tue Nov 26 13:16:46 2019: BS 86 completed
Tue Nov 26 13:16:47 2019: BS 87 completed
Tue Nov 26 13:16:48 2019: BS 88 completed
Tue Nov 26 13:16:50 2019: BS 89 completed
Tue Nov 26 13:16:51 2019: BS 90 completed
Tue Nov 26 13:16:52 2019: BS 91 completed
Tue Nov 26 13:16:53 2019: BS 92 completed
Tue Nov 26 13:16:54 2019: BS 93 completed
Tue Nov 26 13:16:56 2019: BS 94 completed
Tue Nov 26 13:16:57 2019: BS 95 completed
Tue Nov 26 13:16:58 2019: BS 96 completed
Tue Nov 26 13:16:59 2019: BS 97 completed
Tue Nov 26 13:17:00 2019: BS 98 completed
Tue Nov 26 13:17:02 2019: BS 99 completed
Tue Nov 26 13:17:03 2019: BS 100 completed
Tue Nov 26 13:17:04 2019: BS 101 completed
Tue Nov 26 13:17:05 2019: BS 102 completed
Tue Nov 26 13:17:06 2019: BS 103 completed
Tue Nov 26 13:17:07 2019: BS 104 completed
Tue Nov 26 13:17:09 2019: BS 105 completed
Tue Nov 26 13:17:10 2019: BS 106 completed
Tue Nov 26 13:17:11 2019: BS 107 completed
Tue Nov 26 13:17:12 2019: BS 108 completed
Tue Nov 26 13:17:13 2019: BS 109 completed
Tue Nov 26 13:17:15 2019: BS 110 completed
Tue Nov 26 13:17:16 2019: BS 111 completed
Tue Nov 26 13:17:17 2019: BS 112 completed
Tue Nov 26 13:17:18 2019: BS 113 completed
Tue Nov 26 13:17:19 2019: BS 114 completed
Tue Nov 26 13:17:21 2019: BS 115 completed
Tue Nov 26 13:17:22 2019: BS 116 completed
Tue Nov 26 13:17:23 2019: BS 117 completed
Tue Nov 26 13:17:24 2019: BS 118 completed
Tue Nov 26 13:17:25 2019: BS 119 completed
Tue Nov 26 13:17:27 2019: BS 120 completed
Tue Nov 26 13:17:28 2019: BS 121 completed
Tue Nov 26 13:17:29 2019: BS 122 completed
Tue Nov 26 13:17:30 2019: BS 123 completed
Tue Nov 26 13:17:31 2019: BS 124 completed
Tue Nov 26 13:17:33 2019: BS 125 completed
Tue Nov 26 13:17:34 2019: BS 126 completed
Tue Nov 26 13:17:35 2019: BS 127 completed
Tue Nov 26 13:17:37 2019: BS 1 completed
Tue Nov 26 13:17:39 2019: BS 2 completed
Tue Nov 26 13:17:40 2019: BS 3 completed
Tue Nov 26 13:17:41 2019: BS 4 completed
Tue Nov 26 13:17:42 2019: BS 5 completed
Tue Nov 26 13:17:43 2019: BS 6 completed
Tue Nov 26 13:17:45 2019: BS 7 completed
Tue Nov 26 13:17:46 2019: BS 8 completed
Tue Nov 26 13:17:47 2019: BS 9 completed
Tue Nov 26 13:17:48 2019: BS 10 completed
Tue Nov 26 13:17:49 2019: BS 11 completed
Tue Nov 26 13:17:50 2019: BS 12 completed
Tue Nov 26 13:17:52 2019: BS 13 completed
Tue Nov 26 13:17:53 2019: BS 14 completed
Tue Nov 26 13:17:54 2019: BS 15 completed
Tue Nov 26 13:17:55 2019: BS 16 completed
Tue Nov 26 13:17:56 2019: BS 17 completed
Tue Nov 26 13:17:58 2019: BS 18 completed
Tue Nov 26 13:17:59 2019: BS 19 completed
Tue Nov 26 13:18:00 2019: BS 20 completed
Tue Nov 26 13:18:01 2019: BS 21 completed
Tue Nov 26 13:18:02 2019: BS 22 completed
Tue Nov 26 13:18:04 2019: BS 23 completed
Tue Nov 26 13:18:05 2019: BS 24 completed
Tue Nov 26 13:18:06 2019: BS 25 completed
Tue Nov 26 13:18:07 2019: BS 26 completed
Tue Nov 26 13:18:08 2019: BS 27 completed
Tue Nov 26 13:18:10 2019: BS 28 completed
Tue Nov 26 13:18:11 2019: BS 29 completed
Tue Nov 26 13:18:12 2019: BS 30 completed
Tue Nov 26 13:18:13 2019: BS 31 completed
Tue Nov 26 13:18:14 2019: BS 32 completed
Tue Nov 26 13:18:16 2019: BS 33 completed
Tue Nov 26 13:18:17 2019: BS 34 completed
Tue Nov 26 13:18:18 2019: BS 35 completed
Tue Nov 26 13:18:19 2019: BS 36 completed
Tue Nov 26 13:18:20 2019: BS 37 completed
Tue Nov 26 13:18:22 2019: BS 38 completed
Tue Nov 26 13:18:23 2019: BS 39 completed
Tue Nov 26 13:18:24 2019: BS 40 completed
Tue Nov 26 13:18:25 2019: BS 41 completed
Tue Nov 26 13:18:26 2019: BS 42 completed
Tue Nov 26 13:18:28 2019: BS 43 completed
Tue Nov 26 13:18:29 2019: BS 44 completed
Tue Nov 26 13:18:30 2019: BS 45 completed
Tue Nov 26 13:18:31 2019: BS 46 completed
Tue Nov 26 13:18:32 2019: BS 47 completed
Tue Nov 26 13:18:33 2019: BS 48 completed
Tue Nov 26 13:18:35 2019: BS 49 completed
Tue Nov 26 13:18:36 2019: BS 50 completed
Tue Nov 26 13:18:37 2019: BS 51 completed
Tue Nov 26 13:18:38 2019: BS 52 completed
Tue Nov 26 13:18:39 2019: BS 53 completed
Tue Nov 26 13:18:41 2019: BS 54 completed
Tue Nov 26 13:18:42 2019: BS 55 completed
Tue Nov 26 13:18:43 2019: BS 56 completed
Tue Nov 26 13:18:44 2019: BS 57 completed
Tue Nov 26 13:18:45 2019: BS 58 completed
Tue Nov 26 13:18:47 2019: BS 59 completed
Tue Nov 26 13:18:48 2019: BS 60 completed
Tue Nov 26 13:18:49 2019: BS 61 completed
Tue Nov 26 13:18:50 2019: BS 62 completed
Tue Nov 26 13:18:51 2019: BS 63 completed
Tue Nov 26 13:18:53 2019: BS 64 completed
Tue Nov 26 13:18:54 2019: BS 65 completed
Tue Nov 26 13:18:55 2019: BS 66 completed
Tue Nov 26 13:18:56 2019: BS 67 completed
Tue Nov 26 13:18:57 2019: BS 68 completed
Tue Nov 26 13:18:59 2019: BS 69 completed
Tue Nov 26 13:19:00 2019: BS 70 completed
Tue Nov 26 13:19:01 2019: BS 71 completed
Tue Nov 26 13:19:02 2019: BS 72 completed
Tue Nov 26 13:19:03 2019: BS 73 completed
Tue Nov 26 13:19:05 2019: BS 74 completed
Tue Nov 26 13:19:06 2019: BS 75 completed
Tue Nov 26 13:19:07 2019: BS 76 completed
Tue Nov 26 13:19:08 2019: BS 77 completed
Tue Nov 26 13:19:09 2019: BS 78 completed
Tue Nov 26 13:19:11 2019: BS 79 completed
Tue Nov 26 13:19:12 2019: BS 80 completed
Tue Nov 26 13:19:13 2019: BS 81 completed
Tue Nov 26 13:19:14 2019: BS 82 completed
Tue Nov 26 13:19:15 2019: BS 83 completed
Tue Nov 26 13:19:16 2019: BS 84 completed
Tue Nov 26 13:19:18 2019: BS 85 completed
Tue Nov 26 13:19:19 2019: BS 86 completed
Tue Nov 26 13:19:20 2019: BS 87 completed
Tue Nov 26 13:19:21 2019: BS 88 completed
Tue Nov 26 13:19:22 2019: BS 89 completed
Tue Nov 26 13:19:24 2019: BS 90 completed
Tue Nov 26 13:19:25 2019: BS 91 completed
Tue Nov 26 13:19:26 2019: BS 92 completed
Tue Nov 26 13:19:27 2019: BS 93 completed
Tue Nov 26 13:19:28 2019: BS 94 completed
Tue Nov 26 13:19:30 2019: BS 95 completed
Tue Nov 26 13:19:31 2019: BS 96 completed
Tue Nov 26 13:19:32 2019: BS 97 completed
Tue Nov 26 13:19:33 2019: BS 98 completed
Tue Nov 26 13:19:34 2019: BS 99 completed
Tue Nov 26 13:19:36 2019: BS 100 completed
Tue Nov 26 13:19:37 2019: BS 101 completed
Tue Nov 26 13:19:38 2019: BS 102 completed
Tue Nov 26 13:19:39 2019: BS 103 completed
Tue Nov 26 13:19:40 2019: BS 104 completed
Tue Nov 26 13:19:42 2019: BS 105 completed
Tue Nov 26 13:19:43 2019: BS 106 completed
Tue Nov 26 13:19:44 2019: BS 107 completed
Tue Nov 26 13:19:45 2019: BS 108 completed
Tue Nov 26 13:19:46 2019: BS 109 completed
Tue Nov 26 13:19:48 2019: BS 110 completed
Tue Nov 26 13:19:49 2019: BS 111 completed
Tue Nov 26 13:19:50 2019: BS 112 completed
Tue Nov 26 13:19:51 2019: BS 113 completed
Tue Nov 26 13:19:52 2019: BS 114 completed
Tue Nov 26 13:19:54 2019: BS 115 completed
Tue Nov 26 13:19:55 2019: BS 116 completed
Tue Nov 26 13:19:56 2019: BS 117 completed
Tue Nov 26 13:19:57 2019: BS 118 completed
Tue Nov 26 13:19:58 2019: BS 119 completed
Tue Nov 26 13:19:59 2019: BS 120 completed
Tue Nov 26 13:20:01 2019: BS 121 completed
Tue Nov 26 13:20:02 2019: BS 122 completed
Tue Nov 26 13:20:03 2019: BS 123 completed
Tue Nov 26 13:20:04 2019: BS 124 completed
Tue Nov 26 13:20:05 2019: BS 125 completed
Tue Nov 26 13:20:07 2019: BS 126 completed
Tue Nov 26 13:20:08 2019: BS 127 completed
Tue Nov 26 13:20:10 2019: BS 1 completed
Tue Nov 26 13:20:11 2019: BS 2 completed
Tue Nov 26 13:20:13 2019: BS 3 completed
Tue Nov 26 13:20:14 2019: BS 4 completed
Tue Nov 26 13:20:15 2019: BS 5 completed
Tue Nov 26 13:20:16 2019: BS 6 completed
Tue Nov 26 13:20:17 2019: BS 7 completed
Tue Nov 26 13:20:19 2019: BS 8 completed
Tue Nov 26 13:20:20 2019: BS 9 completed
Tue Nov 26 13:20:21 2019: BS 10 completed
Tue Nov 26 13:20:22 2019: BS 11 completed
Tue Nov 26 13:20:23 2019: BS 12 completed
Tue Nov 26 13:20:25 2019: BS 13 completed
Tue Nov 26 13:20:26 2019: BS 14 completed
Tue Nov 26 13:20:27 2019: BS 15 completed
Tue Nov 26 13:20:28 2019: BS 16 completed
Tue Nov 26 13:20:29 2019: BS 17 completed
Tue Nov 26 13:20:31 2019: BS 18 completed
Tue Nov 26 13:20:32 2019: BS 19 completed
Tue Nov 26 13:20:33 2019: BS 20 completed
Tue Nov 26 13:20:34 2019: BS 21 completed
Tue Nov 26 13:20:35 2019: BS 22 completed
Tue Nov 26 13:20:37 2019: BS 23 completed
Tue Nov 26 13:20:38 2019: BS 24 completed
Tue Nov 26 13:20:39 2019: BS 25 completed
Tue Nov 26 13:20:40 2019: BS 26 completed
Tue Nov 26 13:20:41 2019: BS 27 completed
Tue Nov 26 13:20:42 2019: BS 28 completed
Tue Nov 26 13:20:44 2019: BS 29 completed
Tue Nov 26 13:20:45 2019: BS 30 completed
Tue Nov 26 13:20:46 2019: BS 31 completed
Tue Nov 26 13:20:47 2019: BS 32 completed
Tue Nov 26 13:20:48 2019: BS 33 completed
Tue Nov 26 13:20:50 2019: BS 34 completed
Tue Nov 26 13:20:51 2019: BS 35 completed
Tue Nov 26 13:20:52 2019: BS 36 completed
Tue Nov 26 13:20:53 2019: BS 37 completed
Tue Nov 26 13:20:54 2019: BS 38 completed
Tue Nov 26 13:20:56 2019: BS 39 completed
Tue Nov 26 13:20:57 2019: BS 40 completed
Tue Nov 26 13:20:58 2019: BS 41 completed
Tue Nov 26 13:20:59 2019: BS 42 completed
Tue Nov 26 13:21:00 2019: BS 43 completed
Tue Nov 26 13:21:02 2019: BS 44 completed
Tue Nov 26 13:21:03 2019: BS 45 completed
Tue Nov 26 13:21:04 2019: BS 46 completed
Tue Nov 26 13:21:05 2019: BS 47 completed
Tue Nov 26 13:21:06 2019: BS 48 completed
Tue Nov 26 13:21:08 2019: BS 49 completed
Tue Nov 26 13:21:09 2019: BS 50 completed
Tue Nov 26 13:21:10 2019: BS 51 completed
Tue Nov 26 13:21:11 2019: BS 52 completed
Tue Nov 26 13:21:12 2019: BS 53 completed
Tue Nov 26 13:21:14 2019: BS 54 completed
Tue Nov 26 13:21:15 2019: BS 55 completed
Tue Nov 26 13:21:16 2019: BS 56 completed
Tue Nov 26 13:21:17 2019: BS 57 completed
Tue Nov 26 13:21:18 2019: BS 58 completed
Tue Nov 26 13:21:20 2019: BS 59 completed
Tue Nov 26 13:21:21 2019: BS 60 completed
Tue Nov 26 13:21:22 2019: BS 61 completed
Tue Nov 26 13:21:23 2019: BS 62 completed
Tue Nov 26 13:21:24 2019: BS 63 completed
Tue Nov 26 13:21:25 2019: BS 64 completed
Tue Nov 26 13:21:27 2019: BS 65 completed
Tue Nov 26 13:21:28 2019: BS 66 completed
Tue Nov 26 13:21:29 2019: BS 67 completed
Tue Nov 26 13:21:30 2019: BS 68 completed
Tue Nov 26 13:21:31 2019: BS 69 completed
Tue Nov 26 13:21:33 2019: BS 70 completed
Tue Nov 26 13:21:34 2019: BS 71 completed
Tue Nov 26 13:21:35 2019: BS 72 completed
Tue Nov 26 13:21:36 2019: BS 73 completed
Tue Nov 26 13:21:37 2019: BS 74 completed
Tue Nov 26 13:21:39 2019: BS 75 completed
Tue Nov 26 13:21:40 2019: BS 76 completed
Tue Nov 26 13:21:41 2019: BS 77 completed
Tue Nov 26 13:21:42 2019: BS 78 completed
Tue Nov 26 13:21:43 2019: BS 79 completed
Tue Nov 26 13:21:45 2019: BS 80 completed
Tue Nov 26 13:21:46 2019: BS 81 completed
Tue Nov 26 13:21:47 2019: BS 82 completed
Tue Nov 26 13:21:48 2019: BS 83 completed
Tue Nov 26 13:21:49 2019: BS 84 completed
Tue Nov 26 13:21:51 2019: BS 85 completed
Tue Nov 26 13:21:52 2019: BS 86 completed
Tue Nov 26 13:21:53 2019: BS 87 completed
Tue Nov 26 13:21:54 2019: BS 88 completed
Tue Nov 26 13:21:55 2019: BS 89 completed
Tue Nov 26 13:21:57 2019: BS 90 completed
Tue Nov 26 13:21:58 2019: BS 91 completed
Tue Nov 26 13:21:59 2019: BS 92 completed
Tue Nov 26 13:22:00 2019: BS 93 completed
Tue Nov 26 13:22:01 2019: BS 94 completed
Tue Nov 26 13:22:03 2019: BS 95 completed
Tue Nov 26 13:22:04 2019: BS 96 completed
Tue Nov 26 13:22:05 2019: BS 97 completed
Tue Nov 26 13:22:06 2019: BS 98 completed
Tue Nov 26 13:22:07 2019: BS 99 completed
Tue Nov 26 13:22:08 2019: BS 100 completed
Tue Nov 26 13:22:10 2019: BS 101 completed
Tue Nov 26 13:22:11 2019: BS 102 completed
Tue Nov 26 13:22:12 2019: BS 103 completed
Tue Nov 26 13:22:13 2019: BS 104 completed
Tue Nov 26 13:22:14 2019: BS 105 completed
Tue Nov 26 13:22:16 2019: BS 106 completed
Tue Nov 26 13:22:17 2019: BS 107 completed
Tue Nov 26 13:22:18 2019: BS 108 completed
Tue Nov 26 13:22:19 2019: BS 109 completed
Tue Nov 26 13:22:20 2019: BS 110 completed
Tue Nov 26 13:22:22 2019: BS 111 completed
Tue Nov 26 13:22:23 2019: BS 112 completed
Tue Nov 26 13:22:24 2019: BS 113 completed
Tue Nov 26 13:22:25 2019: BS 114 completed
Tue Nov 26 13:22:26 2019: BS 115 completed
Tue Nov 26 13:22:28 2019: BS 116 completed
Tue Nov 26 13:22:29 2019: BS 117 completed
Tue Nov 26 13:22:30 2019: BS 118 completed
Tue Nov 26 13:22:31 2019: BS 119 completed
Tue Nov 26 13:22:32 2019: BS 120 completed
Tue Nov 26 13:22:34 2019: BS 121 completed
Tue Nov 26 13:22:35 2019: BS 122 completed
Tue Nov 26 13:22:36 2019: BS 123 completed
Tue Nov 26 13:22:37 2019: BS 124 completed
Tue Nov 26 13:22:38 2019: BS 125 completed
Tue Nov 26 13:22:40 2019: BS 126 completed
Tue Nov 26 13:22:41 2019: BS 127 completed
Tue Nov 26 13:22:43 2019: BS 1 completed
Tue Nov 26 13:22:44 2019: BS 2 completed
Tue Nov 26 13:22:46 2019: BS 3 completed
Tue Nov 26 13:22:47 2019: BS 4 completed
Tue Nov 26 13:22:48 2019: BS 5 completed
Tue Nov 26 13:22:49 2019: BS 6 completed
Tue Nov 26 13:22:50 2019: BS 7 completed
Tue Nov 26 13:22:51 2019: BS 8 completed
Tue Nov 26 13:22:53 2019: BS 9 completed
Tue Nov 26 13:22:54 2019: BS 10 completed
Tue Nov 26 13:22:55 2019: BS 11 completed
Tue Nov 26 13:22:56 2019: BS 12 completed
Tue Nov 26 13:22:57 2019: BS 13 completed
Tue Nov 26 13:22:59 2019: BS 14 completed
Tue Nov 26 13:23:00 2019: BS 15 completed
Tue Nov 26 13:23:01 2019: BS 16 completed
Tue Nov 26 13:23:02 2019: BS 17 completed
Tue Nov 26 13:23:03 2019: BS 18 completed
Tue Nov 26 13:23:05 2019: BS 19 completed
Tue Nov 26 13:23:06 2019: BS 20 completed
Tue Nov 26 13:23:07 2019: BS 21 completed
Tue Nov 26 13:23:08 2019: BS 22 completed
Tue Nov 26 13:23:09 2019: BS 23 completed
Tue Nov 26 13:23:11 2019: BS 24 completed
Tue Nov 26 13:23:12 2019: BS 25 completed
Tue Nov 26 13:23:13 2019: BS 26 completed
Tue Nov 26 13:23:14 2019: BS 27 completed
Tue Nov 26 13:23:15 2019: BS 28 completed
Tue Nov 26 13:23:17 2019: BS 29 completed
Tue Nov 26 13:23:18 2019: BS 30 completed
Tue Nov 26 13:23:19 2019: BS 31 completed
Tue Nov 26 13:23:20 2019: BS 32 completed
Tue Nov 26 13:23:21 2019: BS 33 completed
Tue Nov 26 13:23:23 2019: BS 34 completed
Tue Nov 26 13:23:24 2019: BS 35 completed
Tue Nov 26 13:23:25 2019: BS 36 completed
Tue Nov 26 13:23:26 2019: BS 37 completed
Tue Nov 26 13:23:27 2019: BS 38 completed
Tue Nov 26 13:23:29 2019: BS 39 completed
Tue Nov 26 13:23:30 2019: BS 40 completed
Tue Nov 26 13:23:31 2019: BS 41 completed
Tue Nov 26 13:23:32 2019: BS 42 completed
Tue Nov 26 13:23:33 2019: BS 43 completed
Tue Nov 26 13:23:34 2019: BS 44 completed
Tue Nov 26 13:23:36 2019: BS 45 completed
Tue Nov 26 13:23:37 2019: BS 46 completed
Tue Nov 26 13:23:38 2019: BS 47 completed
Tue Nov 26 13:23:39 2019: BS 48 completed
Tue Nov 26 13:23:40 2019: BS 49 completed
Tue Nov 26 13:23:42 2019: BS 50 completed
Tue Nov 26 13:23:43 2019: BS 51 completed
Tue Nov 26 13:23:44 2019: BS 52 completed
Tue Nov 26 13:23:45 2019: BS 53 completed
Tue Nov 26 13:23:46 2019: BS 54 completed
Tue Nov 26 13:23:48 2019: BS 55 completed
Tue Nov 26 13:23:49 2019: BS 56 completed
Tue Nov 26 13:23:50 2019: BS 57 completed
Tue Nov 26 13:23:51 2019: BS 58 completed
Tue Nov 26 13:23:52 2019: BS 59 completed
Tue Nov 26 13:23:54 2019: BS 60 completed
Tue Nov 26 13:23:55 2019: BS 61 completed
Tue Nov 26 13:23:56 2019: BS 62 completed
Tue Nov 26 13:23:57 2019: BS 63 completed
Tue Nov 26 13:23:58 2019: BS 64 completed
Tue Nov 26 13:24:00 2019: BS 65 completed
Tue Nov 26 13:24:01 2019: BS 66 completed
Tue Nov 26 13:24:02 2019: BS 67 completed
Tue Nov 26 13:24:03 2019: BS 68 completed
Tue Nov 26 13:24:04 2019: BS 69 completed
Tue Nov 26 13:24:06 2019: BS 70 completed
Tue Nov 26 13:24:07 2019: BS 71 completed
Tue Nov 26 13:24:08 2019: BS 72 completed
Tue Nov 26 13:24:09 2019: BS 73 completed
Tue Nov 26 13:24:10 2019: BS 74 completed
Tue Nov 26 13:24:12 2019: BS 75 completed
Tue Nov 26 13:24:13 2019: BS 76 completed
Tue Nov 26 13:24:14 2019: BS 77 completed
Tue Nov 26 13:24:15 2019: BS 78 completed
Tue Nov 26 13:24:16 2019: BS 79 completed
Tue Nov 26 13:24:17 2019: BS 80 completed
Tue Nov 26 13:24:19 2019: BS 81 completed
Tue Nov 26 13:24:20 2019: BS 82 completed
Tue Nov 26 13:24:21 2019: BS 83 completed
Tue Nov 26 13:24:22 2019: BS 84 completed
Tue Nov 26 13:24:23 2019: BS 85 completed
Tue Nov 26 13:24:25 2019: BS 86 completed
Tue Nov 26 13:24:26 2019: BS 87 completed
Tue Nov 26 13:24:27 2019: BS 88 completed
Tue Nov 26 13:24:28 2019: BS 89 completed
Tue Nov 26 13:24:29 2019: BS 90 completed
Tue Nov 26 13:24:31 2019: BS 91 completed
Tue Nov 26 13:24:32 2019: BS 92 completed
Tue Nov 26 13:24:33 2019: BS 93 completed
Tue Nov 26 13:24:34 2019: BS 94 completed
Tue Nov 26 13:24:35 2019: BS 95 completed
Tue Nov 26 13:24:37 2019: BS 96 completed
Tue Nov 26 13:24:38 2019: BS 97 completed
Tue Nov 26 13:24:39 2019: BS 98 completed
Tue Nov 26 13:24:40 2019: BS 99 completed
Tue Nov 26 13:24:41 2019: BS 100 completed
Tue Nov 26 13:24:43 2019: BS 101 completed
Tue Nov 26 13:24:44 2019: BS 102 completed
Tue Nov 26 13:24:45 2019: BS 103 completed
Tue Nov 26 13:24:46 2019: BS 104 completed
Tue Nov 26 13:24:47 2019: BS 105 completed
Tue Nov 26 13:24:49 2019: BS 106 completed
Tue Nov 26 13:24:50 2019: BS 107 completed
Tue Nov 26 13:24:51 2019: BS 108 completed
Tue Nov 26 13:24:52 2019: BS 109 completed
Tue Nov 26 13:24:53 2019: BS 110 completed
Tue Nov 26 13:24:55 2019: BS 111 completed
Tue Nov 26 13:24:56 2019: BS 112 completed
Tue Nov 26 13:24:57 2019: BS 113 completed
Tue Nov 26 13:24:58 2019: BS 114 completed
Tue Nov 26 13:24:59 2019: BS 115 completed
Tue Nov 26 13:25:01 2019: BS 116 completed
Tue Nov 26 13:25:02 2019: BS 117 completed
Tue Nov 26 13:25:03 2019: BS 118 completed
Tue Nov 26 13:25:04 2019: BS 119 completed
Tue Nov 26 13:25:05 2019: BS 120 completed
Tue Nov 26 13:25:06 2019: BS 121 completed
Tue Nov 26 13:25:08 2019: BS 122 completed
Tue Nov 26 13:25:09 2019: BS 123 completed
Tue Nov 26 13:25:10 2019: BS 124 completed
Tue Nov 26 13:25:11 2019: BS 125 completed
Tue Nov 26 13:25:12 2019: BS 126 completed
Tue Nov 26 13:25:14 2019: BS 127 completed
Tue Nov 26 13:25:16 2019: BS 1 completed
Tue Nov 26 13:25:17 2019: BS 2 completed
Tue Nov 26 13:25:18 2019: BS 3 completed
Tue Nov 26 13:25:20 2019: BS 4 completed
Tue Nov 26 13:25:21 2019: BS 5 completed
Tue Nov 26 13:25:22 2019: BS 6 completed
Tue Nov 26 13:25:23 2019: BS 7 completed
Tue Nov 26 13:25:24 2019: BS 8 completed
Tue Nov 26 13:25:26 2019: BS 9 completed
Tue Nov 26 13:25:27 2019: BS 10 completed
Tue Nov 26 13:25:28 2019: BS 11 completed
Tue Nov 26 13:25:29 2019: BS 12 completed
Tue Nov 26 13:25:30 2019: BS 13 completed
Tue Nov 26 13:25:32 2019: BS 14 completed
Tue Nov 26 13:25:33 2019: BS 15 completed
Tue Nov 26 13:25:34 2019: BS 16 completed
Tue Nov 26 13:25:35 2019: BS 17 completed
Tue Nov 26 13:25:36 2019: BS 18 completed
Tue Nov 26 13:25:38 2019: BS 19 completed
Tue Nov 26 13:25:39 2019: BS 20 completed
Tue Nov 26 13:25:40 2019: BS 21 completed
Tue Nov 26 13:25:41 2019: BS 22 completed
Tue Nov 26 13:25:42 2019: BS 23 completed
Tue Nov 26 13:25:44 2019: BS 24 completed
Tue Nov 26 13:25:45 2019: BS 25 completed
Tue Nov 26 13:25:46 2019: BS 26 completed
Tue Nov 26 13:25:47 2019: BS 27 completed
Tue Nov 26 13:25:48 2019: BS 28 completed
Tue Nov 26 13:25:49 2019: BS 29 completed
Tue Nov 26 13:25:51 2019: BS 30 completed
Tue Nov 26 13:25:52 2019: BS 31 completed
Tue Nov 26 13:25:53 2019: BS 32 completed
Tue Nov 26 13:25:54 2019: BS 33 completed
Tue Nov 26 13:25:55 2019: BS 34 completed
Tue Nov 26 13:25:57 2019: BS 35 completed
Tue Nov 26 13:25:58 2019: BS 36 completed
Tue Nov 26 13:25:59 2019: BS 37 completed
Tue Nov 26 13:26:00 2019: BS 38 completed
Tue Nov 26 13:26:01 2019: BS 39 completed
Tue Nov 26 13:26:03 2019: BS 40 completed
Tue Nov 26 13:26:04 2019: BS 41 completed
Tue Nov 26 13:26:05 2019: BS 42 completed
Tue Nov 26 13:26:06 2019: BS 43 completed
Tue Nov 26 13:26:07 2019: BS 44 completed
Tue Nov 26 13:26:09 2019: BS 45 completed
Tue Nov 26 13:26:10 2019: BS 46 completed
Tue Nov 26 13:26:11 2019: BS 47 completed
Tue Nov 26 13:26:12 2019: BS 48 completed
Tue Nov 26 13:26:13 2019: BS 49 completed
Tue Nov 26 13:26:15 2019: BS 50 completed
Tue Nov 26 13:26:16 2019: BS 51 completed
Tue Nov 26 13:26:17 2019: BS 52 completed
Tue Nov 26 13:26:18 2019: BS 53 completed
Tue Nov 26 13:26:19 2019: BS 54 completed
Tue Nov 26 13:26:21 2019: BS 55 completed
Tue Nov 26 13:26:22 2019: BS 56 completed
Tue Nov 26 13:26:23 2019: BS 57 completed
Tue Nov 26 13:26:24 2019: BS 58 completed
Tue Nov 26 13:26:25 2019: BS 59 completed
Tue Nov 26 13:26:27 2019: BS 60 completed
Tue Nov 26 13:26:28 2019: BS 61 completed
Tue Nov 26 13:26:29 2019: BS 62 completed
Tue Nov 26 13:26:30 2019: BS 63 completed
Tue Nov 26 13:26:31 2019: BS 64 completed
Tue Nov 26 13:26:32 2019: BS 65 completed
Tue Nov 26 13:26:34 2019: BS 66 completed
Tue Nov 26 13:26:35 2019: BS 67 completed
Tue Nov 26 13:26:36 2019: BS 68 completed
Tue Nov 26 13:26:37 2019: BS 69 completed
Tue Nov 26 13:26:38 2019: BS 70 completed
Tue Nov 26 13:26:40 2019: BS 71 completed
Tue Nov 26 13:26:41 2019: BS 72 completed
Tue Nov 26 13:26:42 2019: BS 73 completed
Tue Nov 26 13:26:43 2019: BS 74 completed
Tue Nov 26 13:26:44 2019: BS 75 completed
Tue Nov 26 13:26:46 2019: BS 76 completed
Tue Nov 26 13:26:47 2019: BS 77 completed
Tue Nov 26 13:26:48 2019: BS 78 completed
Tue Nov 26 13:26:49 2019: BS 79 completed
Tue Nov 26 13:26:50 2019: BS 80 completed
Tue Nov 26 13:26:52 2019: BS 81 completed
Tue Nov 26 13:26:53 2019: BS 82 completed
Tue Nov 26 13:26:54 2019: BS 83 completed
Tue Nov 26 13:26:55 2019: BS 84 completed
Tue Nov 26 13:26:56 2019: BS 85 completed
Tue Nov 26 13:26:58 2019: BS 86 completed
Tue Nov 26 13:26:59 2019: BS 87 completed
Tue Nov 26 13:27:00 2019: BS 88 completed
Tue Nov 26 13:27:01 2019: BS 89 completed
Tue Nov 26 13:27:02 2019: BS 90 completed
Tue Nov 26 13:27:04 2019: BS 91 completed
Tue Nov 26 13:27:05 2019: BS 92 completed
Tue Nov 26 13:27:06 2019: BS 93 completed
Tue Nov 26 13:27:07 2019: BS 94 completed
Tue Nov 26 13:27:08 2019: BS 95 completed
Tue Nov 26 13:27:10 2019: BS 96 completed
Tue Nov 26 13:27:11 2019: BS 97 completed
Tue Nov 26 13:27:12 2019: BS 98 completed
Tue Nov 26 13:27:13 2019: BS 99 completed
Tue Nov 26 13:27:14 2019: BS 100 completed
Tue Nov 26 13:27:15 2019: BS 101 completed
Tue Nov 26 13:27:17 2019: BS 102 completed
Tue Nov 26 13:27:18 2019: BS 103 completed
Tue Nov 26 13:27:19 2019: BS 104 completed
Tue Nov 26 13:27:20 2019: BS 105 completed
Tue Nov 26 13:27:21 2019: BS 106 completed
Tue Nov 26 13:27:23 2019: BS 107 completed
Tue Nov 26 13:27:24 2019: BS 108 completed
Tue Nov 26 13:27:25 2019: BS 109 completed
Tue Nov 26 13:27:26 2019: BS 110 completed
Tue Nov 26 13:27:27 2019: BS 111 completed
Tue Nov 26 13:27:29 2019: BS 112 completed
Tue Nov 26 13:27:30 2019: BS 113 completed
Tue Nov 26 13:27:31 2019: BS 114 completed
Tue Nov 26 13:27:32 2019: BS 115 completed
Tue Nov 26 13:27:33 2019: BS 116 completed
Tue Nov 26 13:27:35 2019: BS 117 completed
Tue Nov 26 13:27:36 2019: BS 118 completed
Tue Nov 26 13:27:37 2019: BS 119 completed
Tue Nov 26 13:27:38 2019: BS 120 completed
Tue Nov 26 13:27:39 2019: BS 121 completed
Tue Nov 26 13:27:41 2019: BS 122 completed
Tue Nov 26 13:27:42 2019: BS 123 completed
Tue Nov 26 13:27:43 2019: BS 124 completed
Tue Nov 26 13:27:44 2019: BS 125 completed
Tue Nov 26 13:27:45 2019: BS 126 completed
Tue Nov 26 13:27:47 2019: BS 127 completed
Tue Nov 26 13:27:49 2019: BS 1 completed
Tue Nov 26 13:27:50 2019: BS 2 completed
Tue Nov 26 13:27:51 2019: BS 3 completed
Tue Nov 26 13:27:53 2019: BS 4 completed
Tue Nov 26 13:27:54 2019: BS 5 completed
Tue Nov 26 13:27:55 2019: BS 6 completed
Tue Nov 26 13:27:56 2019: BS 7 completed
Tue Nov 26 13:27:57 2019: BS 8 completed
Tue Nov 26 13:27:58 2019: BS 9 completed
Tue Nov 26 13:28:00 2019: BS 10 completed
Tue Nov 26 13:28:01 2019: BS 11 completed
Tue Nov 26 13:28:02 2019: BS 12 completed
Tue Nov 26 13:28:03 2019: BS 13 completed
Tue Nov 26 13:28:04 2019: BS 14 completed
Tue Nov 26 13:28:06 2019: BS 15 completed
Tue Nov 26 13:28:07 2019: BS 16 completed
Tue Nov 26 13:28:08 2019: BS 17 completed
Tue Nov 26 13:28:09 2019: BS 18 completed
Tue Nov 26 13:28:10 2019: BS 19 completed
Tue Nov 26 13:28:12 2019: BS 20 completed
Tue Nov 26 13:28:13 2019: BS 21 completed
Tue Nov 26 13:28:14 2019: BS 22 completed
Tue Nov 26 13:28:15 2019: BS 23 completed
Tue Nov 26 13:28:16 2019: BS 24 completed
Tue Nov 26 13:28:18 2019: BS 25 completed
Tue Nov 26 13:28:19 2019: BS 26 completed
Tue Nov 26 13:28:20 2019: BS 27 completed
Tue Nov 26 13:28:21 2019: BS 28 completed
Tue Nov 26 13:28:22 2019: BS 29 completed
Tue Nov 26 13:28:24 2019: BS 30 completed
Tue Nov 26 13:28:25 2019: BS 31 completed
Tue Nov 26 13:28:26 2019: BS 32 completed
Tue Nov 26 13:28:27 2019: BS 33 completed
Tue Nov 26 13:28:28 2019: BS 34 completed
Tue Nov 26 13:28:30 2019: BS 35 completed
Tue Nov 26 13:28:31 2019: BS 36 completed
Tue Nov 26 13:28:32 2019: BS 37 completed
Tue Nov 26 13:28:33 2019: BS 38 completed
Tue Nov 26 13:28:34 2019: BS 39 completed
Tue Nov 26 13:28:36 2019: BS 40 completed
Tue Nov 26 13:28:37 2019: BS 41 completed
Tue Nov 26 13:28:38 2019: BS 42 completed
Tue Nov 26 13:28:39 2019: BS 43 completed
Tue Nov 26 13:28:40 2019: BS 44 completed
Tue Nov 26 13:28:41 2019: BS 45 completed
Tue Nov 26 13:28:43 2019: BS 46 completed
Tue Nov 26 13:28:44 2019: BS 47 completed
Tue Nov 26 13:28:45 2019: BS 48 completed
Tue Nov 26 13:28:46 2019: BS 49 completed
Tue Nov 26 13:28:47 2019: BS 50 completed
Tue Nov 26 13:28:49 2019: BS 51 completed
Tue Nov 26 13:28:50 2019: BS 52 completed
Tue Nov 26 13:28:51 2019: BS 53 completed
Tue Nov 26 13:28:52 2019: BS 54 completed
Tue Nov 26 13:28:53 2019: BS 55 completed
Tue Nov 26 13:28:55 2019: BS 56 completed
Tue Nov 26 13:28:56 2019: BS 57 completed
Tue Nov 26 13:28:57 2019: BS 58 completed
Tue Nov 26 13:28:58 2019: BS 59 completed
Tue Nov 26 13:28:59 2019: BS 60 completed
Tue Nov 26 13:29:01 2019: BS 61 completed
Tue Nov 26 13:29:02 2019: BS 62 completed
Tue Nov 26 13:29:03 2019: BS 63 completed
Tue Nov 26 13:29:04 2019: BS 64 completed
Tue Nov 26 13:29:05 2019: BS 65 completed
Tue Nov 26 13:29:07 2019: BS 66 completed
Tue Nov 26 13:29:08 2019: BS 67 completed
Tue Nov 26 13:29:09 2019: BS 68 completed
Tue Nov 26 13:29:10 2019: BS 69 completed
Tue Nov 26 13:29:11 2019: BS 70 completed
Tue Nov 26 13:29:13 2019: BS 71 completed
Tue Nov 26 13:29:14 2019: BS 72 completed
Tue Nov 26 13:29:15 2019: BS 73 completed
Tue Nov 26 13:29:16 2019: BS 74 completed
Tue Nov 26 13:29:17 2019: BS 75 completed
Tue Nov 26 13:29:19 2019: BS 76 completed
Tue Nov 26 13:29:20 2019: BS 77 completed
Tue Nov 26 13:29:21 2019: BS 78 completed
Tue Nov 26 13:29:22 2019: BS 79 completed
Tue Nov 26 13:29:23 2019: BS 80 completed
Tue Nov 26 13:29:25 2019: BS 81 completed
Tue Nov 26 13:29:26 2019: BS 82 completed
Tue Nov 26 13:29:27 2019: BS 83 completed
Tue Nov 26 13:29:28 2019: BS 84 completed
Tue Nov 26 13:29:29 2019: BS 85 completed
Tue Nov 26 13:29:30 2019: BS 86 completed
Tue Nov 26 13:29:32 2019: BS 87 completed
Tue Nov 26 13:29:33 2019: BS 88 completed
Tue Nov 26 13:29:34 2019: BS 89 completed
Tue Nov 26 13:29:35 2019: BS 90 completed
Tue Nov 26 13:29:36 2019: BS 91 completed
Tue Nov 26 13:29:38 2019: BS 92 completed
Tue Nov 26 13:29:39 2019: BS 93 completed
Tue Nov 26 13:29:40 2019: BS 94 completed
Tue Nov 26 13:29:41 2019: BS 95 completed
Tue Nov 26 13:29:42 2019: BS 96 completed
Tue Nov 26 13:29:44 2019: BS 97 completed
Tue Nov 26 13:29:45 2019: BS 98 completed
Tue Nov 26 13:29:46 2019: BS 99 completed
Tue Nov 26 13:29:47 2019: BS 100 completed
Tue Nov 26 13:29:48 2019: BS 101 completed
Tue Nov 26 13:29:50 2019: BS 102 completed
Tue Nov 26 13:29:51 2019: BS 103 completed
Tue Nov 26 13:29:52 2019: BS 104 completed
Tue Nov 26 13:29:53 2019: BS 105 completed
Tue Nov 26 13:29:54 2019: BS 106 completed
Tue Nov 26 13:29:56 2019: BS 107 completed
Tue Nov 26 13:29:57 2019: BS 108 completed
Tue Nov 26 13:29:58 2019: BS 109 completed
Tue Nov 26 13:29:59 2019: BS 110 completed
Tue Nov 26 13:30:00 2019: BS 111 completed
Tue Nov 26 13:30:02 2019: BS 112 completed
Tue Nov 26 13:30:03 2019: BS 113 completed
Tue Nov 26 13:30:04 2019: BS 114 completed
Tue Nov 26 13:30:05 2019: BS 115 completed
Tue Nov 26 13:30:06 2019: BS 116 completed
Tue Nov 26 13:30:08 2019: BS 117 completed
Tue Nov 26 13:30:09 2019: BS 118 completed
Tue Nov 26 13:30:10 2019: BS 119 completed
Tue Nov 26 13:30:11 2019: BS 120 completed
Tue Nov 26 13:30:12 2019: BS 121 completed
Tue Nov 26 13:30:13 2019: BS 122 completed
Tue Nov 26 13:30:15 2019: BS 123 completed
Tue Nov 26 13:30:16 2019: BS 124 completed
Tue Nov 26 13:30:17 2019: BS 125 completed
Tue Nov 26 13:30:18 2019: BS 126 completed
Tue Nov 26 13:30:19 2019: BS 127 completed
Tue Nov 26 13:30:22 2019: BS 1 completed
Tue Nov 26 13:30:23 2019: BS 2 completed
Tue Nov 26 13:30:24 2019: BS 3 completed
Tue Nov 26 13:30:25 2019: BS 4 completed
Tue Nov 26 13:30:27 2019: BS 5 completed
Tue Nov 26 13:30:28 2019: BS 6 completed
Tue Nov 26 13:30:29 2019: BS 7 completed
Tue Nov 26 13:30:30 2019: BS 8 completed
Tue Nov 26 13:30:31 2019: BS 9 completed
Tue Nov 26 13:30:33 2019: BS 10 completed
Tue Nov 26 13:30:34 2019: BS 11 completed
Tue Nov 26 13:30:35 2019: BS 12 completed
Tue Nov 26 13:30:36 2019: BS 13 completed
Tue Nov 26 13:30:37 2019: BS 14 completed
Tue Nov 26 13:30:39 2019: BS 15 completed
Tue Nov 26 13:30:40 2019: BS 16 completed
Tue Nov 26 13:30:41 2019: BS 17 completed
Tue Nov 26 13:30:42 2019: BS 18 completed
Tue Nov 26 13:30:43 2019: BS 19 completed
Tue Nov 26 13:30:45 2019: BS 20 completed
Tue Nov 26 13:30:46 2019: BS 21 completed
Tue Nov 26 13:30:47 2019: BS 22 completed
Tue Nov 26 13:30:48 2019: BS 23 completed
Tue Nov 26 13:30:49 2019: BS 24 completed
Tue Nov 26 13:30:51 2019: BS 25 completed
Tue Nov 26 13:30:52 2019: BS 26 completed
Tue Nov 26 13:30:53 2019: BS 27 completed
Tue Nov 26 13:30:54 2019: BS 28 completed
Tue Nov 26 13:30:55 2019: BS 29 completed
Tue Nov 26 13:30:56 2019: BS 30 completed
Tue Nov 26 13:30:58 2019: BS 31 completed
Tue Nov 26 13:30:59 2019: BS 32 completed
Tue Nov 26 13:31:00 2019: BS 33 completed
Tue Nov 26 13:31:01 2019: BS 34 completed
Tue Nov 26 13:31:02 2019: BS 35 completed
Tue Nov 26 13:31:04 2019: BS 36 completed
Tue Nov 26 13:31:05 2019: BS 37 completed
Tue Nov 26 13:31:06 2019: BS 38 completed
Tue Nov 26 13:31:07 2019: BS 39 completed
Tue Nov 26 13:31:08 2019: BS 40 completed
Tue Nov 26 13:31:10 2019: BS 41 completed
Tue Nov 26 13:31:11 2019: BS 42 completed
Tue Nov 26 13:31:12 2019: BS 43 completed
Tue Nov 26 13:31:13 2019: BS 44 completed
Tue Nov 26 13:31:14 2019: BS 45 completed
Tue Nov 26 13:31:16 2019: BS 46 completed
Tue Nov 26 13:31:17 2019: BS 47 completed
Tue Nov 26 13:31:18 2019: BS 48 completed
Tue Nov 26 13:31:19 2019: BS 49 completed
Tue Nov 26 13:31:20 2019: BS 50 completed
Tue Nov 26 13:31:22 2019: BS 51 completed
Tue Nov 26 13:31:23 2019: BS 52 completed
Tue Nov 26 13:31:24 2019: BS 53 completed
Tue Nov 26 13:31:25 2019: BS 54 completed
Tue Nov 26 13:31:26 2019: BS 55 completed
Tue Nov 26 13:31:28 2019: BS 56 completed
Tue Nov 26 13:31:29 2019: BS 57 completed
Tue Nov 26 13:31:30 2019: BS 58 completed
Tue Nov 26 13:31:31 2019: BS 59 completed
Tue Nov 26 13:31:32 2019: BS 60 completed
Tue Nov 26 13:31:34 2019: BS 61 completed
Tue Nov 26 13:31:35 2019: BS 62 completed
Tue Nov 26 13:31:36 2019: BS 63 completed
Tue Nov 26 13:31:37 2019: BS 64 completed
Tue Nov 26 13:31:38 2019: BS 65 completed
Tue Nov 26 13:31:39 2019: BS 66 completed
Tue Nov 26 13:31:41 2019: BS 67 completed
Tue Nov 26 13:31:42 2019: BS 68 completed
Tue Nov 26 13:31:43 2019: BS 69 completed
Tue Nov 26 13:31:44 2019: BS 70 completed
Tue Nov 26 13:31:45 2019: BS 71 completed
Tue Nov 26 13:31:47 2019: BS 72 completed
Tue Nov 26 13:31:48 2019: BS 73 completed
Tue Nov 26 13:31:49 2019: BS 74 completed
Tue Nov 26 13:31:50 2019: BS 75 completed
Tue Nov 26 13:31:51 2019: BS 76 completed
Tue Nov 26 13:31:53 2019: BS 77 completed
Tue Nov 26 13:31:54 2019: BS 78 completed
Tue Nov 26 13:31:55 2019: BS 79 completed
Tue Nov 26 13:31:56 2019: BS 80 completed
Tue Nov 26 13:31:57 2019: BS 81 completed
Tue Nov 26 13:31:59 2019: BS 82 completed
Tue Nov 26 13:32:00 2019: BS 83 completed
Tue Nov 26 13:32:01 2019: BS 84 completed
Tue Nov 26 13:32:02 2019: BS 85 completed
Tue Nov 26 13:32:03 2019: BS 86 completed
Tue Nov 26 13:32:05 2019: BS 87 completed
Tue Nov 26 13:32:06 2019: BS 88 completed
Tue Nov 26 13:32:07 2019: BS 89 completed
Tue Nov 26 13:32:08 2019: BS 90 completed
Tue Nov 26 13:32:09 2019: BS 91 completed
Tue Nov 26 13:32:11 2019: BS 92 completed
Tue Nov 26 13:32:12 2019: BS 93 completed
Tue Nov 26 13:32:13 2019: BS 94 completed
Tue Nov 26 13:32:14 2019: BS 95 completed
Tue Nov 26 13:32:15 2019: BS 96 completed
Tue Nov 26 13:32:17 2019: BS 97 completed
Tue Nov 26 13:32:18 2019: BS 98 completed
Tue Nov 26 13:32:19 2019: BS 99 completed
Tue Nov 26 13:32:20 2019: BS 100 completed
Tue Nov 26 13:32:21 2019: BS 101 completed
Tue Nov 26 13:32:23 2019: BS 102 completed
Tue Nov 26 13:32:24 2019: BS 103 completed
Tue Nov 26 13:32:25 2019: BS 104 completed
Tue Nov 26 13:32:26 2019: BS 105 completed
Tue Nov 26 13:32:27 2019: BS 106 completed
Tue Nov 26 13:32:28 2019: BS 107 completed
Tue Nov 26 13:32:30 2019: BS 108 completed
Tue Nov 26 13:32:31 2019: BS 109 completed
Tue Nov 26 13:32:32 2019: BS 110 completed
Tue Nov 26 13:32:33 2019: BS 111 completed
Tue Nov 26 13:32:34 2019: BS 112 completed
Tue Nov 26 13:32:36 2019: BS 113 completed
Tue Nov 26 13:32:37 2019: BS 114 completed
Tue Nov 26 13:32:38 2019: BS 115 completed
Tue Nov 26 13:32:39 2019: BS 116 completed
Tue Nov 26 13:32:40 2019: BS 117 completed
Tue Nov 26 13:32:42 2019: BS 118 completed
Tue Nov 26 13:32:43 2019: BS 119 completed
Tue Nov 26 13:32:44 2019: BS 120 completed
Tue Nov 26 13:32:45 2019: BS 121 completed
Tue Nov 26 13:32:46 2019: BS 122 completed
Tue Nov 26 13:32:48 2019: BS 123 completed
Tue Nov 26 13:32:49 2019: BS 124 completed
Tue Nov 26 13:32:50 2019: BS 125 completed
Tue Nov 26 13:32:51 2019: BS 126 completed
Tue Nov 26 13:32:52 2019: BS 127 completed
Tue Nov 26 13:32:55 2019: BS 1 completed
Tue Nov 26 13:32:56 2019: BS 2 completed
Tue Nov 26 13:32:57 2019: BS 3 completed
Tue Nov 26 13:32:58 2019: BS 4 completed
Tue Nov 26 13:33:00 2019: BS 5 completed
Tue Nov 26 13:33:01 2019: BS 6 completed
Tue Nov 26 13:33:02 2019: BS 7 completed
Tue Nov 26 13:33:03 2019: BS 8 completed
Tue Nov 26 13:33:04 2019: BS 9 completed
Tue Nov 26 13:33:06 2019: BS 10 completed
Tue Nov 26 13:33:07 2019: BS 11 completed
Tue Nov 26 13:33:08 2019: BS 12 completed
Tue Nov 26 13:33:09 2019: BS 13 completed
Tue Nov 26 13:33:10 2019: BS 14 completed
Tue Nov 26 13:33:11 2019: BS 15 completed
Tue Nov 26 13:33:13 2019: BS 16 completed
Tue Nov 26 13:33:14 2019: BS 17 completed
Tue Nov 26 13:33:15 2019: BS 18 completed
Tue Nov 26 13:33:16 2019: BS 19 completed
Tue Nov 26 13:33:17 2019: BS 20 completed
Tue Nov 26 13:33:19 2019: BS 21 completed
Tue Nov 26 13:33:20 2019: BS 22 completed
Tue Nov 26 13:33:21 2019: BS 23 completed
Tue Nov 26 13:33:22 2019: BS 24 completed
Tue Nov 26 13:33:23 2019: BS 25 completed
Tue Nov 26 13:33:25 2019: BS 26 completed
Tue Nov 26 13:33:26 2019: BS 27 completed
Tue Nov 26 13:33:27 2019: BS 28 completed
Tue Nov 26 13:33:28 2019: BS 29 completed
Tue Nov 26 13:33:29 2019: BS 30 completed
Tue Nov 26 13:33:31 2019: BS 31 completed
Tue Nov 26 13:33:32 2019: BS 32 completed
Tue Nov 26 13:33:33 2019: BS 33 completed
Tue Nov 26 13:33:34 2019: BS 34 completed
Tue Nov 26 13:33:35 2019: BS 35 completed
Tue Nov 26 13:33:37 2019: BS 36 completed
Tue Nov 26 13:33:38 2019: BS 37 completed
Tue Nov 26 13:33:39 2019: BS 38 completed
Tue Nov 26 13:33:40 2019: BS 39 completed
Tue Nov 26 13:33:41 2019: BS 40 completed
Tue Nov 26 13:33:43 2019: BS 41 completed
Tue Nov 26 13:33:44 2019: BS 42 completed
Tue Nov 26 13:33:45 2019: BS 43 completed
Tue Nov 26 13:33:46 2019: BS 44 completed
Tue Nov 26 13:33:47 2019: BS 45 completed
Tue Nov 26 13:33:49 2019: BS 46 completed
Tue Nov 26 13:33:50 2019: BS 47 completed
Tue Nov 26 13:33:51 2019: BS 48 completed
Tue Nov 26 13:33:52 2019: BS 49 completed
Tue Nov 26 13:33:53 2019: BS 50 completed
Tue Nov 26 13:33:54 2019: BS 51 completed
Tue Nov 26 13:33:56 2019: BS 52 completed
Tue Nov 26 13:33:57 2019: BS 53 completed
Tue Nov 26 13:33:58 2019: BS 54 completed
Tue Nov 26 13:33:59 2019: BS 55 completed
Tue Nov 26 13:34:00 2019: BS 56 completed
Tue Nov 26 13:34:02 2019: BS 57 completed
Tue Nov 26 13:34:03 2019: BS 58 completed
Tue Nov 26 13:34:04 2019: BS 59 completed
Tue Nov 26 13:34:05 2019: BS 60 completed
Tue Nov 26 13:34:06 2019: BS 61 completed
Tue Nov 26 13:34:08 2019: BS 62 completed
Tue Nov 26 13:34:09 2019: BS 63 completed
Tue Nov 26 13:34:10 2019: BS 64 completed
Tue Nov 26 13:34:11 2019: BS 65 completed
Tue Nov 26 13:34:12 2019: BS 66 completed
Tue Nov 26 13:34:14 2019: BS 67 completed
Tue Nov 26 13:34:15 2019: BS 68 completed
Tue Nov 26 13:34:16 2019: BS 69 completed
Tue Nov 26 13:34:17 2019: BS 70 completed
Tue Nov 26 13:34:18 2019: BS 71 completed
Tue Nov 26 13:34:20 2019: BS 72 completed
Tue Nov 26 13:34:21 2019: BS 73 completed
Tue Nov 26 13:34:22 2019: BS 74 completed
Tue Nov 26 13:34:23 2019: BS 75 completed
Tue Nov 26 13:34:24 2019: BS 76 completed
Tue Nov 26 13:34:26 2019: BS 77 completed
Tue Nov 26 13:34:27 2019: BS 78 completed
Tue Nov 26 13:34:28 2019: BS 79 completed
Tue Nov 26 13:34:29 2019: BS 80 completed
Tue Nov 26 13:34:30 2019: BS 81 completed
Tue Nov 26 13:34:32 2019: BS 82 completed
Tue Nov 26 13:34:33 2019: BS 83 completed
Tue Nov 26 13:34:34 2019: BS 84 completed
Tue Nov 26 13:34:35 2019: BS 85 completed
Tue Nov 26 13:34:36 2019: BS 86 completed
Tue Nov 26 13:34:38 2019: BS 87 completed
Tue Nov 26 13:34:39 2019: BS 88 completed
Tue Nov 26 13:34:40 2019: BS 89 completed
Tue Nov 26 13:34:41 2019: BS 90 completed
Tue Nov 26 13:34:42 2019: BS 91 completed
Tue Nov 26 13:34:43 2019: BS 92 completed
Tue Nov 26 13:34:45 2019: BS 93 completed
Tue Nov 26 13:34:46 2019: BS 94 completed
Tue Nov 26 13:34:47 2019: BS 95 completed
Tue Nov 26 13:34:48 2019: BS 96 completed
Tue Nov 26 13:34:49 2019: BS 97 completed
Tue Nov 26 13:34:51 2019: BS 98 completed
Tue Nov 26 13:34:52 2019: BS 99 completed
Tue Nov 26 13:34:53 2019: BS 100 completed
Tue Nov 26 13:34:54 2019: BS 101 completed
Tue Nov 26 13:34:55 2019: BS 102 completed
Tue Nov 26 13:34:57 2019: BS 103 completed
Tue Nov 26 13:34:58 2019: BS 104 completed
Tue Nov 26 13:34:59 2019: BS 105 completed
Tue Nov 26 13:35:00 2019: BS 106 completed
Tue Nov 26 13:35:01 2019: BS 107 completed
Tue Nov 26 13:35:03 2019: BS 108 completed
Tue Nov 26 13:35:04 2019: BS 109 completed
Tue Nov 26 13:35:05 2019: BS 110 completed
Tue Nov 26 13:35:06 2019: BS 111 completed
Tue Nov 26 13:35:07 2019: BS 112 completed
Tue Nov 26 13:35:09 2019: BS 113 completed
Tue Nov 26 13:35:10 2019: BS 114 completed
Tue Nov 26 13:35:11 2019: BS 115 completed
Tue Nov 26 13:35:12 2019: BS 116 completed
Tue Nov 26 13:35:13 2019: BS 117 completed
Tue Nov 26 13:35:15 2019: BS 118 completed
Tue Nov 26 13:35:16 2019: BS 119 completed
Tue Nov 26 13:35:17 2019: BS 120 completed
Tue Nov 26 13:35:18 2019: BS 121 completed
Tue Nov 26 13:35:19 2019: BS 122 completed
Tue Nov 26 13:35:21 2019: BS 123 completed
Tue Nov 26 13:35:22 2019: BS 124 completed
Tue Nov 26 13:35:23 2019: BS 125 completed
Tue Nov 26 13:35:24 2019: BS 126 completed
Tue Nov 26 13:35:25 2019: BS 127 completed
Tue Nov 26 13:35:28 2019: BS 1 completed
Tue Nov 26 13:35:29 2019: BS 2 completed
Tue Nov 26 13:35:30 2019: BS 3 completed
Tue Nov 26 13:35:31 2019: BS 4 completed
Tue Nov 26 13:35:32 2019: BS 5 completed
Tue Nov 26 13:35:34 2019: BS 6 completed
Tue Nov 26 13:35:35 2019: BS 7 completed
Tue Nov 26 13:35:36 2019: BS 8 completed
Tue Nov 26 13:35:37 2019: BS 9 completed
Tue Nov 26 13:35:38 2019: BS 10 completed
Tue Nov 26 13:35:40 2019: BS 11 completed
Tue Nov 26 13:35:41 2019: BS 12 completed
Tue Nov 26 13:35:42 2019: BS 13 completed
Tue Nov 26 13:35:43 2019: BS 14 completed
Tue Nov 26 13:35:44 2019: BS 15 completed
Tue Nov 26 13:35:46 2019: BS 16 completed
Tue Nov 26 13:35:47 2019: BS 17 completed
Tue Nov 26 13:35:48 2019: BS 18 completed
Tue Nov 26 13:35:49 2019: BS 19 completed
Tue Nov 26 13:35:50 2019: BS 20 completed
Tue Nov 26 13:35:52 2019: BS 21 completed
Tue Nov 26 13:35:53 2019: BS 22 completed
Tue Nov 26 13:35:54 2019: BS 23 completed
Tue Nov 26 13:35:55 2019: BS 24 completed
Tue Nov 26 13:35:56 2019: BS 25 completed
Tue Nov 26 13:35:58 2019: BS 26 completed
Tue Nov 26 13:35:59 2019: BS 27 completed
Tue Nov 26 13:36:00 2019: BS 28 completed
Tue Nov 26 13:36:01 2019: BS 29 completed
Tue Nov 26 13:36:02 2019: BS 30 completed
Tue Nov 26 13:36:04 2019: BS 31 completed
Tue Nov 26 13:36:05 2019: BS 32 completed
Tue Nov 26 13:36:06 2019: BS 33 completed
Tue Nov 26 13:36:07 2019: BS 34 completed
Tue Nov 26 13:36:08 2019: BS 35 completed
Tue Nov 26 13:36:10 2019: BS 36 completed
Tue Nov 26 13:36:11 2019: BS 37 completed
Tue Nov 26 13:36:12 2019: BS 38 completed
Tue Nov 26 13:36:13 2019: BS 39 completed
Tue Nov 26 13:36:14 2019: BS 40 completed
Tue Nov 26 13:36:15 2019: BS 41 completed
Tue Nov 26 13:36:17 2019: BS 42 completed
Tue Nov 26 13:36:18 2019: BS 43 completed
Tue Nov 26 13:36:19 2019: BS 44 completed
Tue Nov 26 13:36:20 2019: BS 45 completed
Tue Nov 26 13:36:21 2019: BS 46 completed
Tue Nov 26 13:36:23 2019: BS 47 completed
Tue Nov 26 13:36:24 2019: BS 48 completed
Tue Nov 26 13:36:25 2019: BS 49 completed
Tue Nov 26 13:36:26 2019: BS 50 completed
Tue Nov 26 13:36:27 2019: BS 51 completed
Tue Nov 26 13:36:29 2019: BS 52 completed
Tue Nov 26 13:36:30 2019: BS 53 completed
Tue Nov 26 13:36:31 2019: BS 54 completed
Tue Nov 26 13:36:32 2019: BS 55 completed
Tue Nov 26 13:36:33 2019: BS 56 completed
Tue Nov 26 13:36:35 2019: BS 57 completed
Tue Nov 26 13:36:36 2019: BS 58 completed
Tue Nov 26 13:36:37 2019: BS 59 completed
Tue Nov 26 13:36:38 2019: BS 60 completed
Tue Nov 26 13:36:39 2019: BS 61 completed
Tue Nov 26 13:36:41 2019: BS 62 completed
Tue Nov 26 13:36:42 2019: BS 63 completed
Tue Nov 26 13:36:43 2019: BS 64 completed
Tue Nov 26 13:36:44 2019: BS 65 completed
Tue Nov 26 13:36:45 2019: BS 66 completed
Tue Nov 26 13:36:47 2019: BS 67 completed
Tue Nov 26 13:36:48 2019: BS 68 completed
Tue Nov 26 13:36:49 2019: BS 69 completed
Tue Nov 26 13:36:50 2019: BS 70 completed
Tue Nov 26 13:36:51 2019: BS 71 completed
Tue Nov 26 13:36:53 2019: BS 72 completed
Tue Nov 26 13:36:54 2019: BS 73 completed
Tue Nov 26 13:36:55 2019: BS 74 completed
Tue Nov 26 13:36:56 2019: BS 75 completed
Tue Nov 26 13:36:57 2019: BS 76 completed
Tue Nov 26 13:36:58 2019: BS 77 completed
Tue Nov 26 13:37:00 2019: BS 78 completed
Tue Nov 26 13:37:01 2019: BS 79 completed
Tue Nov 26 13:37:02 2019: BS 80 completed
Tue Nov 26 13:37:03 2019: BS 81 completed
Tue Nov 26 13:37:04 2019: BS 82 completed
Tue Nov 26 13:37:06 2019: BS 83 completed
Tue Nov 26 13:37:07 2019: BS 84 completed
Tue Nov 26 13:37:08 2019: BS 85 completed
Tue Nov 26 13:37:09 2019: BS 86 completed
Tue Nov 26 13:37:10 2019: BS 87 completed
Tue Nov 26 13:37:12 2019: BS 88 completed
Tue Nov 26 13:37:13 2019: BS 89 completed
Tue Nov 26 13:37:14 2019: BS 90 completed
Tue Nov 26 13:37:15 2019: BS 91 completed
Tue Nov 26 13:37:16 2019: BS 92 completed
Tue Nov 26 13:37:18 2019: BS 93 completed
Tue Nov 26 13:37:19 2019: BS 94 completed
Tue Nov 26 13:37:20 2019: BS 95 completed
Tue Nov 26 13:37:21 2019: BS 96 completed
Tue Nov 26 13:37:22 2019: BS 97 completed
Tue Nov 26 13:37:24 2019: BS 98 completed
Tue Nov 26 13:37:25 2019: BS 99 completed
Tue Nov 26 13:37:26 2019: BS 100 completed
Tue Nov 26 13:37:27 2019: BS 101 completed
Tue Nov 26 13:37:28 2019: BS 102 completed
Tue Nov 26 13:37:30 2019: BS 103 completed
Tue Nov 26 13:37:31 2019: BS 104 completed
Tue Nov 26 13:37:32 2019: BS 105 completed
Tue Nov 26 13:37:33 2019: BS 106 completed
Tue Nov 26 13:37:34 2019: BS 107 completed
Tue Nov 26 13:37:36 2019: BS 108 completed
Tue Nov 26 13:37:37 2019: BS 109 completed
Tue Nov 26 13:37:38 2019: BS 110 completed
Tue Nov 26 13:37:39 2019: BS 111 completed
Tue Nov 26 13:37:40 2019: BS 112 completed
Tue Nov 26 13:37:42 2019: BS 113 completed
Tue Nov 26 13:37:43 2019: BS 114 completed
Tue Nov 26 13:37:44 2019: BS 115 completed
Tue Nov 26 13:37:45 2019: BS 116 completed
Tue Nov 26 13:37:46 2019: BS 117 completed
Tue Nov 26 13:37:47 2019: BS 118 completed
Tue Nov 26 13:37:49 2019: BS 119 completed
Tue Nov 26 13:37:50 2019: BS 120 completed
Tue Nov 26 13:37:51 2019: BS 121 completed
Tue Nov 26 13:37:52 2019: BS 122 completed
Tue Nov 26 13:37:53 2019: BS 123 completed
Tue Nov 26 13:37:55 2019: BS 124 completed
Tue Nov 26 13:37:56 2019: BS 125 completed
Tue Nov 26 13:37:57 2019: BS 126 completed
Tue Nov 26 13:37:58 2019: BS 127 completed
Tue Nov 26 13:38:01 2019: BS 1 completed
Tue Nov 26 13:38:02 2019: BS 2 completed
Tue Nov 26 13:38:03 2019: BS 3 completed
Tue Nov 26 13:38:04 2019: BS 4 completed
Tue Nov 26 13:38:05 2019: BS 5 completed
Tue Nov 26 13:38:07 2019: BS 6 completed
Tue Nov 26 13:38:08 2019: BS 7 completed
Tue Nov 26 13:38:09 2019: BS 8 completed
Tue Nov 26 13:38:10 2019: BS 9 completed
Tue Nov 26 13:38:11 2019: BS 10 completed
Tue Nov 26 13:38:13 2019: BS 11 completed
Tue Nov 26 13:38:14 2019: BS 12 completed
Tue Nov 26 13:38:15 2019: BS 13 completed
Tue Nov 26 13:38:16 2019: BS 14 completed
Tue Nov 26 13:38:17 2019: BS 15 completed
Tue Nov 26 13:38:19 2019: BS 16 completed
Tue Nov 26 13:38:20 2019: BS 17 completed
Tue Nov 26 13:38:21 2019: BS 18 completed
Tue Nov 26 13:38:22 2019: BS 19 completed
Tue Nov 26 13:38:23 2019: BS 20 completed
Tue Nov 26 13:38:25 2019: BS 21 completed
Tue Nov 26 13:38:26 2019: BS 22 completed
Tue Nov 26 13:38:27 2019: BS 23 completed
Tue Nov 26 13:38:28 2019: BS 24 completed
Tue Nov 26 13:38:29 2019: BS 25 completed
Tue Nov 26 13:38:31 2019: BS 26 completed
Tue Nov 26 13:38:32 2019: BS 27 completed
Tue Nov 26 13:38:33 2019: BS 28 completed
Tue Nov 26 13:38:34 2019: BS 29 completed
Tue Nov 26 13:38:35 2019: BS 30 completed
Tue Nov 26 13:38:36 2019: BS 31 completed
Tue Nov 26 13:38:38 2019: BS 32 completed
Tue Nov 26 13:38:39 2019: BS 33 completed
Tue Nov 26 13:38:40 2019: BS 34 completed
Tue Nov 26 13:38:41 2019: BS 35 completed
Tue Nov 26 13:38:42 2019: BS 36 completed
Tue Nov 26 13:38:44 2019: BS 37 completed
Tue Nov 26 13:38:45 2019: BS 38 completed
Tue Nov 26 13:38:46 2019: BS 39 completed
Tue Nov 26 13:38:47 2019: BS 40 completed
Tue Nov 26 13:38:48 2019: BS 41 completed
Tue Nov 26 13:38:50 2019: BS 42 completed
Tue Nov 26 13:38:51 2019: BS 43 completed
Tue Nov 26 13:38:52 2019: BS 44 completed
Tue Nov 26 13:38:53 2019: BS 45 completed
Tue Nov 26 13:38:54 2019: BS 46 completed
Tue Nov 26 13:38:56 2019: BS 47 completed
Tue Nov 26 13:38:57 2019: BS 48 completed
Tue Nov 26 13:38:58 2019: BS 49 completed
Tue Nov 26 13:38:59 2019: BS 50 completed
Tue Nov 26 13:39:00 2019: BS 51 completed
Tue Nov 26 13:39:02 2019: BS 52 completed
Tue Nov 26 13:39:03 2019: BS 53 completed
Tue Nov 26 13:39:04 2019: BS 54 completed
Tue Nov 26 13:39:05 2019: BS 55 completed
Tue Nov 26 13:39:06 2019: BS 56 completed
Tue Nov 26 13:39:08 2019: BS 57 completed
Tue Nov 26 13:39:09 2019: BS 58 completed
Tue Nov 26 13:39:10 2019: BS 59 completed
Tue Nov 26 13:39:11 2019: BS 60 completed
Tue Nov 26 13:39:12 2019: BS 61 completed
Tue Nov 26 13:39:14 2019: BS 62 completed
Tue Nov 26 13:39:15 2019: BS 63 completed
Tue Nov 26 13:39:16 2019: BS 64 completed
Tue Nov 26 13:39:17 2019: BS 65 completed
Tue Nov 26 13:39:18 2019: BS 66 completed
Tue Nov 26 13:39:20 2019: BS 67 completed
Tue Nov 26 13:39:21 2019: BS 68 completed
Tue Nov 26 13:39:22 2019: BS 69 completed
Tue Nov 26 13:39:23 2019: BS 70 completed
Tue Nov 26 13:39:24 2019: BS 71 completed
Tue Nov 26 13:39:25 2019: BS 72 completed
Tue Nov 26 13:39:27 2019: BS 73 completed
Tue Nov 26 13:39:28 2019: BS 74 completed
Tue Nov 26 13:39:29 2019: BS 75 completed
Tue Nov 26 13:39:30 2019: BS 76 completed
Tue Nov 26 13:39:31 2019: BS 77 completed
Tue Nov 26 13:39:33 2019: BS 78 completed
Tue Nov 26 13:39:34 2019: BS 79 completed
Tue Nov 26 13:39:35 2019: BS 80 completed
Tue Nov 26 13:39:36 2019: BS 81 completed
Tue Nov 26 13:39:37 2019: BS 82 completed
Tue Nov 26 13:39:39 2019: BS 83 completed
Tue Nov 26 13:39:40 2019: BS 84 completed
Tue Nov 26 13:39:41 2019: BS 85 completed
Tue Nov 26 13:39:42 2019: BS 86 completed
Tue Nov 26 13:39:43 2019: BS 87 completed
Tue Nov 26 13:39:45 2019: BS 88 completed
Tue Nov 26 13:39:46 2019: BS 89 completed
Tue Nov 26 13:39:47 2019: BS 90 completed
Tue Nov 26 13:39:48 2019: BS 91 completed
Tue Nov 26 13:39:49 2019: BS 92 completed
Tue Nov 26 13:39:51 2019: BS 93 completed
Tue Nov 26 13:39:52 2019: BS 94 completed
Tue Nov 26 13:39:53 2019: BS 95 completed
Tue Nov 26 13:39:54 2019: BS 96 completed
Tue Nov 26 13:39:55 2019: BS 97 completed
Tue Nov 26 13:39:57 2019: BS 98 completed
Tue Nov 26 13:39:58 2019: BS 99 completed
Tue Nov 26 13:39:59 2019: BS 100 completed
Tue Nov 26 13:40:00 2019: BS 101 completed
Tue Nov 26 13:40:01 2019: BS 102 completed
Tue Nov 26 13:40:03 2019: BS 103 completed
Tue Nov 26 13:40:04 2019: BS 104 completed
Tue Nov 26 13:40:05 2019: BS 105 completed
Tue Nov 26 13:40:06 2019: BS 106 completed
Tue Nov 26 13:40:07 2019: BS 107 completed
Tue Nov 26 13:40:08 2019: BS 108 completed
Tue Nov 26 13:40:10 2019: BS 109 completed
Tue Nov 26 13:40:11 2019: BS 110 completed
Tue Nov 26 13:40:12 2019: BS 111 completed
Tue Nov 26 13:40:13 2019: BS 112 completed
Tue Nov 26 13:40:14 2019: BS 113 completed
Tue Nov 26 13:40:16 2019: BS 114 completed
Tue Nov 26 13:40:17 2019: BS 115 completed
Tue Nov 26 13:40:18 2019: BS 116 completed
Tue Nov 26 13:40:19 2019: BS 117 completed
Tue Nov 26 13:40:20 2019: BS 118 completed
Tue Nov 26 13:40:22 2019: BS 119 completed
Tue Nov 26 13:40:23 2019: BS 120 completed
Tue Nov 26 13:40:24 2019: BS 121 completed
Tue Nov 26 13:40:25 2019: BS 122 completed
Tue Nov 26 13:40:26 2019: BS 123 completed
Tue Nov 26 13:40:28 2019: BS 124 completed
Tue Nov 26 13:40:29 2019: BS 125 completed
Tue Nov 26 13:40:30 2019: BS 126 completed
Tue Nov 26 13:40:31 2019: BS 127 completed
Tue Nov 26 13:40:34 2019: BS 1 completed
Tue Nov 26 13:40:35 2019: BS 2 completed
Tue Nov 26 13:40:36 2019: BS 3 completed
Tue Nov 26 13:40:37 2019: BS 4 completed
Tue Nov 26 13:40:38 2019: BS 5 completed
Tue Nov 26 13:40:40 2019: BS 6 completed
Tue Nov 26 13:40:41 2019: BS 7 completed
Tue Nov 26 13:40:42 2019: BS 8 completed
Tue Nov 26 13:40:43 2019: BS 9 completed
Tue Nov 26 13:40:44 2019: BS 10 completed
Tue Nov 26 13:40:46 2019: BS 11 completed
Tue Nov 26 13:40:47 2019: BS 12 completed
Tue Nov 26 13:40:48 2019: BS 13 completed
Tue Nov 26 13:40:49 2019: BS 14 completed
Tue Nov 26 13:40:50 2019: BS 15 completed
Tue Nov 26 13:40:52 2019: BS 16 completed
Tue Nov 26 13:40:53 2019: BS 17 completed
Tue Nov 26 13:40:54 2019: BS 18 completed
Tue Nov 26 13:40:55 2019: BS 19 completed
Tue Nov 26 13:40:56 2019: BS 20 completed
Tue Nov 26 13:40:57 2019: BS 21 completed
Tue Nov 26 13:40:59 2019: BS 22 completed
Tue Nov 26 13:41:00 2019: BS 23 completed
Tue Nov 26 13:41:01 2019: BS 24 completed
Tue Nov 26 13:41:02 2019: BS 25 completed
Tue Nov 26 13:41:03 2019: BS 26 completed
Tue Nov 26 13:41:05 2019: BS 27 completed
Tue Nov 26 13:41:06 2019: BS 28 completed
Tue Nov 26 13:41:07 2019: BS 29 completed
Tue Nov 26 13:41:08 2019: BS 30 completed
Tue Nov 26 13:41:09 2019: BS 31 completed
Tue Nov 26 13:41:11 2019: BS 32 completed
Tue Nov 26 13:41:12 2019: BS 33 completed
Tue Nov 26 13:41:13 2019: BS 34 completed
Tue Nov 26 13:41:14 2019: BS 35 completed
Tue Nov 26 13:41:15 2019: BS 36 completed
Tue Nov 26 13:41:17 2019: BS 37 completed
Tue Nov 26 13:41:18 2019: BS 38 completed
Tue Nov 26 13:41:19 2019: BS 39 completed
Tue Nov 26 13:41:20 2019: BS 40 completed
Tue Nov 26 13:41:21 2019: BS 41 completed
Tue Nov 26 13:41:23 2019: BS 42 completed
Tue Nov 26 13:41:24 2019: BS 43 completed
Tue Nov 26 13:41:25 2019: BS 44 completed
Tue Nov 26 13:41:26 2019: BS 45 completed
Tue Nov 26 13:41:27 2019: BS 46 completed
Tue Nov 26 13:41:29 2019: BS 47 completed
Tue Nov 26 13:41:30 2019: BS 48 completed
Tue Nov 26 13:41:31 2019: BS 49 completed
Tue Nov 26 13:41:32 2019: BS 50 completed
Tue Nov 26 13:41:33 2019: BS 51 completed
Tue Nov 26 13:41:35 2019: BS 52 completed
Tue Nov 26 13:41:36 2019: BS 53 completed
Tue Nov 26 13:41:37 2019: BS 54 completed
Tue Nov 26 13:41:38 2019: BS 55 completed
Tue Nov 26 13:41:39 2019: BS 56 completed
Tue Nov 26 13:41:41 2019: BS 57 completed
Tue Nov 26 13:41:42 2019: BS 58 completed
Tue Nov 26 13:41:43 2019: BS 59 completed
Tue Nov 26 13:41:44 2019: BS 60 completed
Tue Nov 26 13:41:45 2019: BS 61 completed
Tue Nov 26 13:41:46 2019: BS 62 completed
Tue Nov 26 13:41:48 2019: BS 63 completed
Tue Nov 26 13:41:49 2019: BS 64 completed
Tue Nov 26 13:41:50 2019: BS 65 completed
Tue Nov 26 13:41:51 2019: BS 66 completed
Tue Nov 26 13:41:52 2019: BS 67 completed
Tue Nov 26 13:41:54 2019: BS 68 completed
Tue Nov 26 13:41:55 2019: BS 69 completed
Tue Nov 26 13:41:56 2019: BS 70 completed
Tue Nov 26 13:41:57 2019: BS 71 completed
Tue Nov 26 13:41:58 2019: BS 72 completed
Tue Nov 26 13:42:00 2019: BS 73 completed
Tue Nov 26 13:42:01 2019: BS 74 completed
Tue Nov 26 13:42:02 2019: BS 75 completed
Tue Nov 26 13:42:03 2019: BS 76 completed
Tue Nov 26 13:42:04 2019: BS 77 completed
Tue Nov 26 13:42:06 2019: BS 78 completed
Tue Nov 26 13:42:07 2019: BS 79 completed
Tue Nov 26 13:42:08 2019: BS 80 completed
Tue Nov 26 13:42:09 2019: BS 81 completed
Tue Nov 26 13:42:10 2019: BS 82 completed
Tue Nov 26 13:42:12 2019: BS 83 completed
Tue Nov 26 13:42:13 2019: BS 84 completed
Tue Nov 26 13:42:14 2019: BS 85 completed
Tue Nov 26 13:42:15 2019: BS 86 completed
Tue Nov 26 13:42:16 2019: BS 87 completed
Tue Nov 26 13:42:18 2019: BS 88 completed
Tue Nov 26 13:42:19 2019: BS 89 completed
Tue Nov 26 13:42:20 2019: BS 90 completed
Tue Nov 26 13:42:21 2019: BS 91 completed
Tue Nov 26 13:42:22 2019: BS 92 completed
Tue Nov 26 13:42:24 2019: BS 93 completed
Tue Nov 26 13:42:25 2019: BS 94 completed
Tue Nov 26 13:42:26 2019: BS 95 completed
Tue Nov 26 13:42:27 2019: BS 96 completed
Tue Nov 26 13:42:28 2019: BS 97 completed
Tue Nov 26 13:42:30 2019: BS 98 completed
Tue Nov 26 13:42:31 2019: BS 99 completed
Tue Nov 26 13:42:32 2019: BS 100 completed
Tue Nov 26 13:42:33 2019: BS 101 completed
Tue Nov 26 13:42:34 2019: BS 102 completed
Tue Nov 26 13:42:35 2019: BS 103 completed
Tue Nov 26 13:42:37 2019: BS 104 completed
Tue Nov 26 13:42:38 2019: BS 105 completed
Tue Nov 26 13:42:39 2019: BS 106 completed
Tue Nov 26 13:42:40 2019: BS 107 completed
Tue Nov 26 13:42:41 2019: BS 108 completed
Tue Nov 26 13:42:43 2019: BS 109 completed
Tue Nov 26 13:42:44 2019: BS 110 completed
Tue Nov 26 13:42:45 2019: BS 111 completed
Tue Nov 26 13:42:46 2019: BS 112 completed
Tue Nov 26 13:42:47 2019: BS 113 completed
Tue Nov 26 13:42:49 2019: BS 114 completed
Tue Nov 26 13:42:50 2019: BS 115 completed
Tue Nov 26 13:42:51 2019: BS 116 completed
Tue Nov 26 13:42:52 2019: BS 117 completed
Tue Nov 26 13:42:53 2019: BS 118 completed
Tue Nov 26 13:42:55 2019: BS 119 completed
Tue Nov 26 13:42:56 2019: BS 120 completed
Tue Nov 26 13:42:57 2019: BS 121 completed
Tue Nov 26 13:42:58 2019: BS 122 completed
Tue Nov 26 13:42:59 2019: BS 123 completed
Tue Nov 26 13:43:01 2019: BS 124 completed
Tue Nov 26 13:43:02 2019: BS 125 completed
Tue Nov 26 13:43:03 2019: BS 126 completed
Tue Nov 26 13:43:04 2019: BS 127 completed
Tue Nov 26 13:43:07 2019: BS 1 completed
Tue Nov 26 13:43:08 2019: BS 2 completed
Tue Nov 26 13:43:09 2019: BS 3 completed
Tue Nov 26 13:43:10 2019: BS 4 completed
Tue Nov 26 13:43:11 2019: BS 5 completed
Tue Nov 26 13:43:13 2019: BS 6 completed
Tue Nov 26 13:43:14 2019: BS 7 completed
Tue Nov 26 13:43:15 2019: BS 8 completed
Tue Nov 26 13:43:16 2019: BS 9 completed
Tue Nov 26 13:43:17 2019: BS 10 completed
Tue Nov 26 13:43:18 2019: BS 11 completed
Tue Nov 26 13:43:20 2019: BS 12 completed
Tue Nov 26 13:43:21 2019: BS 13 completed
Tue Nov 26 13:43:22 2019: BS 14 completed
Tue Nov 26 13:43:23 2019: BS 15 completed
Tue Nov 26 13:43:24 2019: BS 16 completed
Tue Nov 26 13:43:26 2019: BS 17 completed
Tue Nov 26 13:43:27 2019: BS 18 completed
Tue Nov 26 13:43:28 2019: BS 19 completed
Tue Nov 26 13:43:29 2019: BS 20 completed
Tue Nov 26 13:43:30 2019: BS 21 completed
Tue Nov 26 13:43:32 2019: BS 22 completed
Tue Nov 26 13:43:33 2019: BS 23 completed
Tue Nov 26 13:43:34 2019: BS 24 completed
Tue Nov 26 13:43:35 2019: BS 25 completed
Tue Nov 26 13:43:36 2019: BS 26 completed
Tue Nov 26 13:43:38 2019: BS 27 completed
Tue Nov 26 13:43:39 2019: BS 28 completed
Tue Nov 26 13:43:40 2019: BS 29 completed
Tue Nov 26 13:43:41 2019: BS 30 completed
Tue Nov 26 13:43:42 2019: BS 31 completed
Tue Nov 26 13:43:44 2019: BS 32 completed
Tue Nov 26 13:43:45 2019: BS 33 completed
Tue Nov 26 13:43:46 2019: BS 34 completed
Tue Nov 26 13:43:47 2019: BS 35 completed
Tue Nov 26 13:43:48 2019: BS 36 completed
Tue Nov 26 13:43:50 2019: BS 37 completed
Tue Nov 26 13:43:51 2019: BS 38 completed
Tue Nov 26 13:43:52 2019: BS 39 completed
Tue Nov 26 13:43:53 2019: BS 40 completed
Tue Nov 26 13:43:54 2019: BS 41 completed
Tue Nov 26 13:43:56 2019: BS 42 completed
Tue Nov 26 13:43:57 2019: BS 43 completed
Tue Nov 26 13:43:58 2019: BS 44 completed
Tue Nov 26 13:43:59 2019: BS 45 completed
Tue Nov 26 13:44:00 2019: BS 46 completed
Tue Nov 26 13:44:02 2019: BS 47 completed
Tue Nov 26 13:44:03 2019: BS 48 completed
Tue Nov 26 13:44:04 2019: BS 49 completed
Tue Nov 26 13:44:05 2019: BS 50 completed
Tue Nov 26 13:44:06 2019: BS 51 completed
Tue Nov 26 13:44:07 2019: BS 52 completed
Tue Nov 26 13:44:09 2019: BS 53 completed
Tue Nov 26 13:44:10 2019: BS 54 completed
Tue Nov 26 13:44:11 2019: BS 55 completed
Tue Nov 26 13:44:12 2019: BS 56 completed
Tue Nov 26 13:44:13 2019: BS 57 completed
Tue Nov 26 13:44:15 2019: BS 58 completed
Tue Nov 26 13:44:16 2019: BS 59 completed
Tue Nov 26 13:44:17 2019: BS 60 completed
Tue Nov 26 13:44:18 2019: BS 61 completed
Tue Nov 26 13:44:19 2019: BS 62 completed
Tue Nov 26 13:44:21 2019: BS 63 completed
Tue Nov 26 13:44:22 2019: BS 64 completed
Tue Nov 26 13:44:23 2019: BS 65 completed
Tue Nov 26 13:44:24 2019: BS 66 completed
Tue Nov 26 13:44:25 2019: BS 67 completed
Tue Nov 26 13:44:27 2019: BS 68 completed
Tue Nov 26 13:44:28 2019: BS 69 completed
Tue Nov 26 13:44:29 2019: BS 70 completed
Tue Nov 26 13:44:30 2019: BS 71 completed
Tue Nov 26 13:44:31 2019: BS 72 completed
Tue Nov 26 13:44:33 2019: BS 73 completed
Tue Nov 26 13:44:34 2019: BS 74 completed
Tue Nov 26 13:44:35 2019: BS 75 completed
Tue Nov 26 13:44:36 2019: BS 76 completed
Tue Nov 26 13:44:37 2019: BS 77 completed
Tue Nov 26 13:44:39 2019: BS 78 completed
Tue Nov 26 13:44:40 2019: BS 79 completed
Tue Nov 26 13:44:41 2019: BS 80 completed
Tue Nov 26 13:44:42 2019: BS 81 completed
Tue Nov 26 13:44:43 2019: BS 82 completed
Tue Nov 26 13:44:45 2019: BS 83 completed
Tue Nov 26 13:44:46 2019: BS 84 completed
Tue Nov 26 13:44:47 2019: BS 85 completed
Tue Nov 26 13:44:48 2019: BS 86 completed
Tue Nov 26 13:44:49 2019: BS 87 completed
Tue Nov 26 13:44:51 2019: BS 88 completed
Tue Nov 26 13:44:52 2019: BS 89 completed
Tue Nov 26 13:44:53 2019: BS 90 completed
Tue Nov 26 13:44:54 2019: BS 91 completed
Tue Nov 26 13:44:55 2019: BS 92 completed
Tue Nov 26 13:44:56 2019: BS 93 completed
Tue Nov 26 13:44:58 2019: BS 94 completed
Tue Nov 26 13:44:59 2019: BS 95 completed
Tue Nov 26 13:45:00 2019: BS 96 completed
Tue Nov 26 13:45:01 2019: BS 97 completed
Tue Nov 26 13:45:02 2019: BS 98 completed
Tue Nov 26 13:45:04 2019: BS 99 completed
Tue Nov 26 13:45:05 2019: BS 100 completed
Tue Nov 26 13:45:06 2019: BS 101 completed
Tue Nov 26 13:45:07 2019: BS 102 completed
Tue Nov 26 13:45:08 2019: BS 103 completed
Tue Nov 26 13:45:10 2019: BS 104 completed
Tue Nov 26 13:45:11 2019: BS 105 completed
Tue Nov 26 13:45:12 2019: BS 106 completed
Tue Nov 26 13:45:13 2019: BS 107 completed
Tue Nov 26 13:45:14 2019: BS 108 completed
Tue Nov 26 13:45:16 2019: BS 109 completed
Tue Nov 26 13:45:17 2019: BS 110 completed
Tue Nov 26 13:45:18 2019: BS 111 completed
Tue Nov 26 13:45:19 2019: BS 112 completed
Tue Nov 26 13:45:20 2019: BS 113 completed
Tue Nov 26 13:45:22 2019: BS 114 completed
Tue Nov 26 13:45:23 2019: BS 115 completed
Tue Nov 26 13:45:24 2019: BS 116 completed
Tue Nov 26 13:45:25 2019: BS 117 completed
Tue Nov 26 13:45:26 2019: BS 118 completed
Tue Nov 26 13:45:28 2019: BS 119 completed
Tue Nov 26 13:45:29 2019: BS 120 completed
Tue Nov 26 13:45:30 2019: BS 121 completed
Tue Nov 26 13:45:31 2019: BS 122 completed
Tue Nov 26 13:45:32 2019: BS 123 completed
Tue Nov 26 13:45:34 2019: BS 124 completed
Tue Nov 26 13:45:35 2019: BS 125 completed
Tue Nov 26 13:45:36 2019: BS 126 completed
Tue Nov 26 13:45:37 2019: BS 127 completed
Tue Nov 26 13:45:40 2019: BS 1 completed
Tue Nov 26 13:45:41 2019: BS 2 completed
Tue Nov 26 13:45:42 2019: BS 3 completed
Tue Nov 26 13:45:43 2019: BS 4 completed
Tue Nov 26 13:45:44 2019: BS 5 completed
Tue Nov 26 13:45:45 2019: BS 6 completed
Tue Nov 26 13:45:47 2019: BS 7 completed
Tue Nov 26 13:45:48 2019: BS 8 completed
Tue Nov 26 13:45:49 2019: BS 9 completed
Tue Nov 26 13:45:50 2019: BS 10 completed
Tue Nov 26 13:45:51 2019: BS 11 completed
Tue Nov 26 13:45:53 2019: BS 12 completed
Tue Nov 26 13:45:54 2019: BS 13 completed
Tue Nov 26 13:45:55 2019: BS 14 completed
Tue Nov 26 13:45:56 2019: BS 15 completed
Tue Nov 26 13:45:57 2019: BS 16 completed
Tue Nov 26 13:45:59 2019: BS 17 completed
Tue Nov 26 13:46:00 2019: BS 18 completed
Tue Nov 26 13:46:01 2019: BS 19 completed
Tue Nov 26 13:46:02 2019: BS 20 completed
Tue Nov 26 13:46:03 2019: BS 21 completed
Tue Nov 26 13:46:05 2019: BS 22 completed
Tue Nov 26 13:46:06 2019: BS 23 completed
Tue Nov 26 13:46:07 2019: BS 24 completed
Tue Nov 26 13:46:08 2019: BS 25 completed
Tue Nov 26 13:46:09 2019: BS 26 completed
Tue Nov 26 13:46:11 2019: BS 27 completed
Tue Nov 26 13:46:12 2019: BS 28 completed
Tue Nov 26 13:46:13 2019: BS 29 completed
Tue Nov 26 13:46:14 2019: BS 30 completed
Tue Nov 26 13:46:15 2019: BS 31 completed
Tue Nov 26 13:46:17 2019: BS 32 completed
Tue Nov 26 13:46:18 2019: BS 33 completed
Tue Nov 26 13:46:19 2019: BS 34 completed
Tue Nov 26 13:46:20 2019: BS 35 completed
Tue Nov 26 13:46:21 2019: BS 36 completed
Tue Nov 26 13:46:23 2019: BS 37 completed
Tue Nov 26 13:46:24 2019: BS 38 completed
Tue Nov 26 13:46:25 2019: BS 39 completed
Tue Nov 26 13:46:26 2019: BS 40 completed
Tue Nov 26 13:46:27 2019: BS 41 completed
Tue Nov 26 13:46:28 2019: BS 42 completed
Tue Nov 26 13:46:30 2019: BS 43 completed
Tue Nov 26 13:46:31 2019: BS 44 completed
Tue Nov 26 13:46:32 2019: BS 45 completed
Tue Nov 26 13:46:33 2019: BS 46 completed
Tue Nov 26 13:46:34 2019: BS 47 completed
Tue Nov 26 13:46:36 2019: BS 48 completed
Tue Nov 26 13:46:37 2019: BS 49 completed
Tue Nov 26 13:46:38 2019: BS 50 completed
Tue Nov 26 13:46:39 2019: BS 51 completed
Tue Nov 26 13:46:40 2019: BS 52 completed
Tue Nov 26 13:46:42 2019: BS 53 completed
Tue Nov 26 13:46:43 2019: BS 54 completed
Tue Nov 26 13:46:44 2019: BS 55 completed
Tue Nov 26 13:46:45 2019: BS 56 completed
Tue Nov 26 13:46:46 2019: BS 57 completed
Tue Nov 26 13:46:48 2019: BS 58 completed
Tue Nov 26 13:46:49 2019: BS 59 completed
Tue Nov 26 13:46:50 2019: BS 60 completed
Tue Nov 26 13:46:51 2019: BS 61 completed
Tue Nov 26 13:46:52 2019: BS 62 completed
Tue Nov 26 13:46:54 2019: BS 63 completed
Tue Nov 26 13:46:55 2019: BS 64 completed
Tue Nov 26 13:46:56 2019: BS 65 completed
Tue Nov 26 13:46:57 2019: BS 66 completed
Tue Nov 26 13:46:58 2019: BS 67 completed
Tue Nov 26 13:47:00 2019: BS 68 completed
Tue Nov 26 13:47:01 2019: BS 69 completed
Tue Nov 26 13:47:02 2019: BS 70 completed
Tue Nov 26 13:47:03 2019: BS 71 completed
Tue Nov 26 13:47:04 2019: BS 72 completed
Tue Nov 26 13:47:06 2019: BS 73 completed
Tue Nov 26 13:47:07 2019: BS 74 completed
Tue Nov 26 13:47:08 2019: BS 75 completed
Tue Nov 26 13:47:09 2019: BS 76 completed
Tue Nov 26 13:47:10 2019: BS 77 completed
Tue Nov 26 13:47:12 2019: BS 78 completed
Tue Nov 26 13:47:13 2019: BS 79 completed
Tue Nov 26 13:47:14 2019: BS 80 completed
Tue Nov 26 13:47:15 2019: BS 81 completed
Tue Nov 26 13:47:16 2019: BS 82 completed
Tue Nov 26 13:47:17 2019: BS 83 completed
Tue Nov 26 13:47:19 2019: BS 84 completed
Tue Nov 26 13:47:20 2019: BS 85 completed
Tue Nov 26 13:47:21 2019: BS 86 completed
Tue Nov 26 13:47:22 2019: BS 87 completed
Tue Nov 26 13:47:23 2019: BS 88 completed
Tue Nov 26 13:47:25 2019: BS 89 completed
Tue Nov 26 13:47:26 2019: BS 90 completed
Tue Nov 26 13:47:27 2019: BS 91 completed
Tue Nov 26 13:47:28 2019: BS 92 completed
Tue Nov 26 13:47:29 2019: BS 93 completed
Tue Nov 26 13:47:31 2019: BS 94 completed
Tue Nov 26 13:47:32 2019: BS 95 completed
Tue Nov 26 13:47:33 2019: BS 96 completed
Tue Nov 26 13:47:34 2019: BS 97 completed
Tue Nov 26 13:47:35 2019: BS 98 completed
Tue Nov 26 13:47:37 2019: BS 99 completed
Tue Nov 26 13:47:38 2019: BS 100 completed
Tue Nov 26 13:47:39 2019: BS 101 completed
Tue Nov 26 13:47:40 2019: BS 102 completed
Tue Nov 26 13:47:41 2019: BS 103 completed
Tue Nov 26 13:47:43 2019: BS 104 completed
Tue Nov 26 13:47:44 2019: BS 105 completed
Tue Nov 26 13:47:45 2019: BS 106 completed
Tue Nov 26 13:47:46 2019: BS 107 completed
Tue Nov 26 13:47:47 2019: BS 108 completed
Tue Nov 26 13:47:49 2019: BS 109 completed
Tue Nov 26 13:47:50 2019: BS 110 completed
Tue Nov 26 13:47:51 2019: BS 111 completed
Tue Nov 26 13:47:52 2019: BS 112 completed
Tue Nov 26 13:47:53 2019: BS 113 completed
Tue Nov 26 13:47:55 2019: BS 114 completed
Tue Nov 26 13:47:56 2019: BS 115 completed
Tue Nov 26 13:47:57 2019: BS 116 completed
Tue Nov 26 13:47:58 2019: BS 117 completed
Tue Nov 26 13:47:59 2019: BS 118 completed
Tue Nov 26 13:48:01 2019: BS 119 completed
Tue Nov 26 13:48:02 2019: BS 120 completed
Tue Nov 26 13:48:03 2019: BS 121 completed
Tue Nov 26 13:48:04 2019: BS 122 completed
Tue Nov 26 13:48:05 2019: BS 123 completed
Tue Nov 26 13:48:06 2019: BS 124 completed
Tue Nov 26 13:48:08 2019: BS 125 completed
Tue Nov 26 13:48:09 2019: BS 126 completed
Tue Nov 26 13:48:10 2019: BS 127 completed
Tue Nov 26 13:48:12 2019: BS 1 completed
Tue Nov 26 13:48:14 2019: BS 2 completed
Tue Nov 26 13:48:15 2019: BS 3 completed
Tue Nov 26 13:48:16 2019: BS 4 completed
Tue Nov 26 13:48:17 2019: BS 5 completed
Tue Nov 26 13:48:18 2019: BS 6 completed
Tue Nov 26 13:48:20 2019: BS 7 completed
Tue Nov 26 13:48:21 2019: BS 8 completed
Tue Nov 26 13:48:22 2019: BS 9 completed
Tue Nov 26 13:48:23 2019: BS 10 completed
Tue Nov 26 13:48:24 2019: BS 11 completed
Tue Nov 26 13:48:26 2019: BS 12 completed
Tue Nov 26 13:48:27 2019: BS 13 completed
Tue Nov 26 13:48:28 2019: BS 14 completed
Tue Nov 26 13:48:29 2019: BS 15 completed
Tue Nov 26 13:48:30 2019: BS 16 completed
Tue Nov 26 13:48:32 2019: BS 17 completed
Tue Nov 26 13:48:33 2019: BS 18 completed
Tue Nov 26 13:48:34 2019: BS 19 completed
Tue Nov 26 13:48:35 2019: BS 20 completed
Tue Nov 26 13:48:36 2019: BS 21 completed
Tue Nov 26 13:48:38 2019: BS 22 completed
Tue Nov 26 13:48:39 2019: BS 23 completed
Tue Nov 26 13:48:40 2019: BS 24 completed
Tue Nov 26 13:48:41 2019: BS 25 completed
Tue Nov 26 13:48:42 2019: BS 26 completed
Tue Nov 26 13:48:44 2019: BS 27 completed
Tue Nov 26 13:48:45 2019: BS 28 completed
Tue Nov 26 13:48:46 2019: BS 29 completed
Tue Nov 26 13:48:47 2019: BS 30 completed
Tue Nov 26 13:48:48 2019: BS 31 completed
Tue Nov 26 13:48:50 2019: BS 32 completed
Tue Nov 26 13:48:51 2019: BS 33 completed
Tue Nov 26 13:48:52 2019: BS 34 completed
Tue Nov 26 13:48:53 2019: BS 35 completed
Tue Nov 26 13:48:54 2019: BS 36 completed
Tue Nov 26 13:48:55 2019: BS 37 completed
Tue Nov 26 13:48:57 2019: BS 38 completed
Tue Nov 26 13:48:58 2019: BS 39 completed
Tue Nov 26 13:48:59 2019: BS 40 completed
Tue Nov 26 13:49:00 2019: BS 41 completed
Tue Nov 26 13:49:01 2019: BS 42 completed
Tue Nov 26 13:49:03 2019: BS 43 completed
Tue Nov 26 13:49:04 2019: BS 44 completed
Tue Nov 26 13:49:05 2019: BS 45 completed
Tue Nov 26 13:49:06 2019: BS 46 completed
Tue Nov 26 13:49:07 2019: BS 47 completed
Tue Nov 26 13:49:09 2019: BS 48 completed
Tue Nov 26 13:49:10 2019: BS 49 completed
Tue Nov 26 13:49:11 2019: BS 50 completed
Tue Nov 26 13:49:12 2019: BS 51 completed
Tue Nov 26 13:49:13 2019: BS 52 completed
Tue Nov 26 13:49:15 2019: BS 53 completed
Tue Nov 26 13:49:16 2019: BS 54 completed
Tue Nov 26 13:49:17 2019: BS 55 completed
Tue Nov 26 13:49:18 2019: BS 56 completed
Tue Nov 26 13:49:19 2019: BS 57 completed
Tue Nov 26 13:49:21 2019: BS 58 completed
Tue Nov 26 13:49:22 2019: BS 59 completed
Tue Nov 26 13:49:23 2019: BS 60 completed
Tue Nov 26 13:49:24 2019: BS 61 completed
Tue Nov 26 13:49:25 2019: BS 62 completed
Tue Nov 26 13:49:27 2019: BS 63 completed
Tue Nov 26 13:49:28 2019: BS 64 completed
Tue Nov 26 13:49:29 2019: BS 65 completed
Tue Nov 26 13:49:30 2019: BS 66 completed
Tue Nov 26 13:49:31 2019: BS 67 completed
Tue Nov 26 13:49:33 2019: BS 68 completed
Tue Nov 26 13:49:34 2019: BS 69 completed
Tue Nov 26 13:49:35 2019: BS 70 completed
Tue Nov 26 13:49:36 2019: BS 71 completed
Tue Nov 26 13:49:37 2019: BS 72 completed
Tue Nov 26 13:49:39 2019: BS 73 completed
Tue Nov 26 13:49:40 2019: BS 74 completed
Tue Nov 26 13:49:41 2019: BS 75 completed
Tue Nov 26 13:49:42 2019: BS 76 completed
Tue Nov 26 13:49:43 2019: BS 77 completed
Tue Nov 26 13:49:44 2019: BS 78 completed
Tue Nov 26 13:49:46 2019: BS 79 completed
Tue Nov 26 13:49:47 2019: BS 80 completed
Tue Nov 26 13:49:48 2019: BS 81 completed
Tue Nov 26 13:49:49 2019: BS 82 completed
Tue Nov 26 13:49:50 2019: BS 83 completed
Tue Nov 26 13:49:52 2019: BS 84 completed
Tue Nov 26 13:49:53 2019: BS 85 completed
Tue Nov 26 13:49:54 2019: BS 86 completed
Tue Nov 26 13:49:55 2019: BS 87 completed
Tue Nov 26 13:49:56 2019: BS 88 completed
Tue Nov 26 13:49:58 2019: BS 89 completed
Tue Nov 26 13:49:59 2019: BS 90 completed
Tue Nov 26 13:50:00 2019: BS 91 completed
Tue Nov 26 13:50:01 2019: BS 92 completed
Tue Nov 26 13:50:02 2019: BS 93 completed
Tue Nov 26 13:50:04 2019: BS 94 completed
Tue Nov 26 13:50:05 2019: BS 95 completed
Tue Nov 26 13:50:06 2019: BS 96 completed
Tue Nov 26 13:50:07 2019: BS 97 completed
Tue Nov 26 13:50:08 2019: BS 98 completed
Tue Nov 26 13:50:10 2019: BS 99 completed
Tue Nov 26 13:50:11 2019: BS 100 completed
Tue Nov 26 13:50:12 2019: BS 101 completed
Tue Nov 26 13:50:13 2019: BS 102 completed
Tue Nov 26 13:50:14 2019: BS 103 completed
Tue Nov 26 13:50:16 2019: BS 104 completed
Tue Nov 26 13:50:17 2019: BS 105 completed
Tue Nov 26 13:50:18 2019: BS 106 completed
Tue Nov 26 13:50:19 2019: BS 107 completed
Tue Nov 26 13:50:20 2019: BS 108 completed
Tue Nov 26 13:50:22 2019: BS 109 completed
Tue Nov 26 13:50:23 2019: BS 110 completed
Tue Nov 26 13:50:24 2019: BS 111 completed
Tue Nov 26 13:50:25 2019: BS 112 completed
Tue Nov 26 13:50:26 2019: BS 113 completed
Tue Nov 26 13:50:28 2019: BS 114 completed
Tue Nov 26 13:50:29 2019: BS 115 completed
Tue Nov 26 13:50:30 2019: BS 116 completed
Tue Nov 26 13:50:31 2019: BS 117 completed
Tue Nov 26 13:50:32 2019: BS 118 completed
Tue Nov 26 13:50:33 2019: BS 119 completed
Tue Nov 26 13:50:35 2019: BS 120 completed
Tue Nov 26 13:50:36 2019: BS 121 completed
Tue Nov 26 13:50:37 2019: BS 122 completed
Tue Nov 26 13:50:38 2019: BS 123 completed
Tue Nov 26 13:50:39 2019: BS 124 completed
Tue Nov 26 13:50:41 2019: BS 125 completed
Tue Nov 26 13:50:42 2019: BS 126 completed
Tue Nov 26 13:50:43 2019: BS 127 completed
Tue Nov 26 13:50:45 2019: BS 1 completed
Tue Nov 26 13:50:47 2019: BS 2 completed
Tue Nov 26 13:50:48 2019: BS 3 completed
Tue Nov 26 13:50:49 2019: BS 4 completed
Tue Nov 26 13:50:50 2019: BS 5 completed
Tue Nov 26 13:50:51 2019: BS 6 completed
Tue Nov 26 13:50:53 2019: BS 7 completed
Tue Nov 26 13:50:54 2019: BS 8 completed
Tue Nov 26 13:50:55 2019: BS 9 completed
Tue Nov 26 13:50:56 2019: BS 10 completed
Tue Nov 26 13:50:57 2019: BS 11 completed
Tue Nov 26 13:50:59 2019: BS 12 completed
Tue Nov 26 13:51:00 2019: BS 13 completed
Tue Nov 26 13:51:01 2019: BS 14 completed
Tue Nov 26 13:51:02 2019: BS 15 completed
Tue Nov 26 13:51:03 2019: BS 16 completed
Tue Nov 26 13:51:05 2019: BS 17 completed
Tue Nov 26 13:51:06 2019: BS 18 completed
Tue Nov 26 13:51:07 2019: BS 19 completed
Tue Nov 26 13:51:08 2019: BS 20 completed
Tue Nov 26 13:51:09 2019: BS 21 completed
Tue Nov 26 13:51:11 2019: BS 22 completed
Tue Nov 26 13:51:12 2019: BS 23 completed
Tue Nov 26 13:51:13 2019: BS 24 completed
Tue Nov 26 13:51:14 2019: BS 25 completed
Tue Nov 26 13:51:15 2019: BS 26 completed
Tue Nov 26 13:51:16 2019: BS 27 completed
Tue Nov 26 13:51:18 2019: BS 28 completed
Tue Nov 26 13:51:19 2019: BS 29 completed
Tue Nov 26 13:51:20 2019: BS 30 completed
Tue Nov 26 13:51:21 2019: BS 31 completed
Tue Nov 26 13:51:22 2019: BS 32 completed
Tue Nov 26 13:51:24 2019: BS 33 completed
Tue Nov 26 13:51:25 2019: BS 34 completed
Tue Nov 26 13:51:26 2019: BS 35 completed
Tue Nov 26 13:51:27 2019: BS 36 completed
Tue Nov 26 13:51:28 2019: BS 37 completed
Tue Nov 26 13:51:30 2019: BS 38 completed
Tue Nov 26 13:51:31 2019: BS 39 completed
Tue Nov 26 13:51:32 2019: BS 40 completed
Tue Nov 26 13:51:33 2019: BS 41 completed
Tue Nov 26 13:51:34 2019: BS 42 completed
Tue Nov 26 13:51:36 2019: BS 43 completed
Tue Nov 26 13:51:37 2019: BS 44 completed
Tue Nov 26 13:51:38 2019: BS 45 completed
Tue Nov 26 13:51:39 2019: BS 46 completed
Tue Nov 26 13:51:40 2019: BS 47 completed
Tue Nov 26 13:51:42 2019: BS 48 completed
Tue Nov 26 13:51:43 2019: BS 49 completed
Tue Nov 26 13:51:44 2019: BS 50 completed
Tue Nov 26 13:51:45 2019: BS 51 completed
Tue Nov 26 13:51:46 2019: BS 52 completed
Tue Nov 26 13:51:48 2019: BS 53 completed
Tue Nov 26 13:51:49 2019: BS 54 completed
Tue Nov 26 13:51:50 2019: BS 55 completed
Tue Nov 26 13:51:51 2019: BS 56 completed
Tue Nov 26 13:51:52 2019: BS 57 completed
Tue Nov 26 13:51:54 2019: BS 58 completed
Tue Nov 26 13:51:55 2019: BS 59 completed
Tue Nov 26 13:51:56 2019: BS 60 completed
Tue Nov 26 13:51:57 2019: BS 61 completed
Tue Nov 26 13:51:58 2019: BS 62 completed
Tue Nov 26 13:52:00 2019: BS 63 completed
Tue Nov 26 13:52:01 2019: BS 64 completed
Tue Nov 26 13:52:02 2019: BS 65 completed
Tue Nov 26 13:52:03 2019: BS 66 completed
Tue Nov 26 13:52:04 2019: BS 67 completed
Tue Nov 26 13:52:05 2019: BS 68 completed
Tue Nov 26 13:52:07 2019: BS 69 completed
Tue Nov 26 13:52:08 2019: BS 70 completed
Tue Nov 26 13:52:09 2019: BS 71 completed
Tue Nov 26 13:52:10 2019: BS 72 completed
Tue Nov 26 13:52:11 2019: BS 73 completed
Tue Nov 26 13:52:13 2019: BS 74 completed
Tue Nov 26 13:52:14 2019: BS 75 completed
Tue Nov 26 13:52:15 2019: BS 76 completed
Tue Nov 26 13:52:16 2019: BS 77 completed
Tue Nov 26 13:52:17 2019: BS 78 completed
Tue Nov 26 13:52:19 2019: BS 79 completed
Tue Nov 26 13:52:20 2019: BS 80 completed
Tue Nov 26 13:52:21 2019: BS 81 completed
Tue Nov 26 13:52:22 2019: BS 82 completed
Tue Nov 26 13:52:23 2019: BS 83 completed
Tue Nov 26 13:52:25 2019: BS 84 completed
Tue Nov 26 13:52:26 2019: BS 85 completed
Tue Nov 26 13:52:27 2019: BS 86 completed
Tue Nov 26 13:52:28 2019: BS 87 completed
Tue Nov 26 13:52:29 2019: BS 88 completed
Tue Nov 26 13:52:31 2019: BS 89 completed
Tue Nov 26 13:52:32 2019: BS 90 completed
Tue Nov 26 13:52:33 2019: BS 91 completed
Tue Nov 26 13:52:34 2019: BS 92 completed
Tue Nov 26 13:52:35 2019: BS 93 completed
Tue Nov 26 13:52:37 2019: BS 94 completed
Tue Nov 26 13:52:38 2019: BS 95 completed
Tue Nov 26 13:52:39 2019: BS 96 completed
Tue Nov 26 13:52:40 2019: BS 97 completed
Tue Nov 26 13:52:41 2019: BS 98 completed
Tue Nov 26 13:52:43 2019: BS 99 completed
Tue Nov 26 13:52:44 2019: BS 100 completed
Tue Nov 26 13:52:45 2019: BS 101 completed
Tue Nov 26 13:52:46 2019: BS 102 completed
Tue Nov 26 13:52:47 2019: BS 103 completed
Tue Nov 26 13:52:49 2019: BS 104 completed
Tue Nov 26 13:52:50 2019: BS 105 completed
Tue Nov 26 13:52:51 2019: BS 106 completed
Tue Nov 26 13:52:52 2019: BS 107 completed
Tue Nov 26 13:52:53 2019: BS 108 completed
Tue Nov 26 13:52:54 2019: BS 109 completed
Tue Nov 26 13:52:56 2019: BS 110 completed
Tue Nov 26 13:52:57 2019: BS 111 completed
Tue Nov 26 13:52:58 2019: BS 112 completed
Tue Nov 26 13:52:59 2019: BS 113 completed
Tue Nov 26 13:53:00 2019: BS 114 completed
Tue Nov 26 13:53:02 2019: BS 115 completed
Tue Nov 26 13:53:03 2019: BS 116 completed
Tue Nov 26 13:53:04 2019: BS 117 completed
Tue Nov 26 13:53:05 2019: BS 118 completed
Tue Nov 26 13:53:06 2019: BS 119 completed
Tue Nov 26 13:53:08 2019: BS 120 completed
Tue Nov 26 13:53:09 2019: BS 121 completed
Tue Nov 26 13:53:10 2019: BS 122 completed
Tue Nov 26 13:53:11 2019: BS 123 completed
Tue Nov 26 13:53:12 2019: BS 124 completed
Tue Nov 26 13:53:14 2019: BS 125 completed
Tue Nov 26 13:53:15 2019: BS 126 completed
Tue Nov 26 13:53:16 2019: BS 127 completed
Tue Nov 26 13:53:18 2019: BS 1 completed
Tue Nov 26 13:53:20 2019: BS 2 completed
Tue Nov 26 13:53:21 2019: BS 3 completed
Tue Nov 26 13:53:22 2019: BS 4 completed
Tue Nov 26 13:53:23 2019: BS 5 completed
Tue Nov 26 13:53:24 2019: BS 6 completed
Tue Nov 26 13:53:26 2019: BS 7 completed
Tue Nov 26 13:53:27 2019: BS 8 completed
Tue Nov 26 13:53:28 2019: BS 9 completed
Tue Nov 26 13:53:29 2019: BS 10 completed
Tue Nov 26 13:53:30 2019: BS 11 completed
Tue Nov 26 13:53:32 2019: BS 12 completed
Tue Nov 26 13:53:33 2019: BS 13 completed
Tue Nov 26 13:53:34 2019: BS 14 completed
Tue Nov 26 13:53:35 2019: BS 15 completed
Tue Nov 26 13:53:36 2019: BS 16 completed
Tue Nov 26 13:53:38 2019: BS 17 completed
Tue Nov 26 13:53:39 2019: BS 18 completed
Tue Nov 26 13:53:40 2019: BS 19 completed
Tue Nov 26 13:53:41 2019: BS 20 completed
Tue Nov 26 13:53:42 2019: BS 21 completed
Tue Nov 26 13:53:43 2019: BS 22 completed
Tue Nov 26 13:53:45 2019: BS 23 completed
Tue Nov 26 13:53:46 2019: BS 24 completed
Tue Nov 26 13:53:47 2019: BS 25 completed
Tue Nov 26 13:53:48 2019: BS 26 completed
Tue Nov 26 13:53:49 2019: BS 27 completed
Tue Nov 26 13:53:51 2019: BS 28 completed
Tue Nov 26 13:53:52 2019: BS 29 completed
Tue Nov 26 13:53:53 2019: BS 30 completed
Tue Nov 26 13:53:54 2019: BS 31 completed
Tue Nov 26 13:53:55 2019: BS 32 completed
Tue Nov 26 13:53:57 2019: BS 33 completed
Tue Nov 26 13:53:58 2019: BS 34 completed
Tue Nov 26 13:53:59 2019: BS 35 completed
Tue Nov 26 13:54:00 2019: BS 36 completed
Tue Nov 26 13:54:01 2019: BS 37 completed
Tue Nov 26 13:54:03 2019: BS 38 completed
Tue Nov 26 13:54:04 2019: BS 39 completed
Tue Nov 26 13:54:05 2019: BS 40 completed
Tue Nov 26 13:54:06 2019: BS 41 completed
Tue Nov 26 13:54:07 2019: BS 42 completed
Tue Nov 26 13:54:09 2019: BS 43 completed
Tue Nov 26 13:54:10 2019: BS 44 completed
Tue Nov 26 13:54:11 2019: BS 45 completed
Tue Nov 26 13:54:12 2019: BS 46 completed
Tue Nov 26 13:54:13 2019: BS 47 completed
Tue Nov 26 13:54:15 2019: BS 48 completed
Tue Nov 26 13:54:16 2019: BS 49 completed
Tue Nov 26 13:54:17 2019: BS 50 completed
Tue Nov 26 13:54:18 2019: BS 51 completed
Tue Nov 26 13:54:19 2019: BS 52 completed
Tue Nov 26 13:54:21 2019: BS 53 completed
Tue Nov 26 13:54:22 2019: BS 54 completed
Tue Nov 26 13:54:23 2019: BS 55 completed
Tue Nov 26 13:54:24 2019: BS 56 completed
Tue Nov 26 13:54:25 2019: BS 57 completed
Tue Nov 26 13:54:27 2019: BS 58 completed
Tue Nov 26 13:54:28 2019: BS 59 completed
Tue Nov 26 13:54:29 2019: BS 60 completed
Tue Nov 26 13:54:30 2019: BS 61 completed
Tue Nov 26 13:54:31 2019: BS 62 completed
Tue Nov 26 13:54:32 2019: BS 63 completed
Tue Nov 26 13:54:34 2019: BS 64 completed
Tue Nov 26 13:54:35 2019: BS 65 completed
Tue Nov 26 13:54:36 2019: BS 66 completed
Tue Nov 26 13:54:37 2019: BS 67 completed
Tue Nov 26 13:54:38 2019: BS 68 completed
Tue Nov 26 13:54:40 2019: BS 69 completed
Tue Nov 26 13:54:41 2019: BS 70 completed
Tue Nov 26 13:54:42 2019: BS 71 completed
Tue Nov 26 13:54:43 2019: BS 72 completed
Tue Nov 26 13:54:44 2019: BS 73 completed
Tue Nov 26 13:54:46 2019: BS 74 completed
Tue Nov 26 13:54:47 2019: BS 75 completed
Tue Nov 26 13:54:48 2019: BS 76 completed
Tue Nov 26 13:54:49 2019: BS 77 completed
Tue Nov 26 13:54:50 2019: BS 78 completed
Tue Nov 26 13:54:52 2019: BS 79 completed
Tue Nov 26 13:54:53 2019: BS 80 completed
Tue Nov 26 13:54:54 2019: BS 81 completed
Tue Nov 26 13:54:55 2019: BS 82 completed
Tue Nov 26 13:54:56 2019: BS 83 completed
Tue Nov 26 13:54:58 2019: BS 84 completed
Tue Nov 26 13:54:59 2019: BS 85 completed
Tue Nov 26 13:55:00 2019: BS 86 completed
Tue Nov 26 13:55:01 2019: BS 87 completed
Tue Nov 26 13:55:02 2019: BS 88 completed
Tue Nov 26 13:55:04 2019: BS 89 completed
Tue Nov 26 13:55:05 2019: BS 90 completed
Tue Nov 26 13:55:06 2019: BS 91 completed
Tue Nov 26 13:55:07 2019: BS 92 completed
Tue Nov 26 13:55:08 2019: BS 93 completed
Tue Nov 26 13:55:10 2019: BS 94 completed
Tue Nov 26 13:55:11 2019: BS 95 completed
Tue Nov 26 13:55:12 2019: BS 96 completed
Tue Nov 26 13:55:13 2019: BS 97 completed
Tue Nov 26 13:55:14 2019: BS 98 completed
Tue Nov 26 13:55:16 2019: BS 99 completed
Tue Nov 26 13:55:17 2019: BS 100 completed
Tue Nov 26 13:55:18 2019: BS 101 completed
Tue Nov 26 13:55:19 2019: BS 102 completed
Tue Nov 26 13:55:20 2019: BS 103 completed
Tue Nov 26 13:55:21 2019: BS 104 completed
Tue Nov 26 13:55:23 2019: BS 105 completed
Tue Nov 26 13:55:24 2019: BS 106 completed
Tue Nov 26 13:55:25 2019: BS 107 completed
Tue Nov 26 13:55:26 2019: BS 108 completed
Tue Nov 26 13:55:27 2019: BS 109 completed
Tue Nov 26 13:55:29 2019: BS 110 completed
Tue Nov 26 13:55:30 2019: BS 111 completed
Tue Nov 26 13:55:31 2019: BS 112 completed
Tue Nov 26 13:55:32 2019: BS 113 completed
Tue Nov 26 13:55:33 2019: BS 114 completed
Tue Nov 26 13:55:35 2019: BS 115 completed
Tue Nov 26 13:55:36 2019: BS 116 completed
Tue Nov 26 13:55:37 2019: BS 117 completed
Tue Nov 26 13:55:38 2019: BS 118 completed
Tue Nov 26 13:55:39 2019: BS 119 completed
Tue Nov 26 13:55:41 2019: BS 120 completed
Tue Nov 26 13:55:42 2019: BS 121 completed
Tue Nov 26 13:55:43 2019: BS 122 completed
Tue Nov 26 13:55:44 2019: BS 123 completed
Tue Nov 26 13:55:45 2019: BS 124 completed
Tue Nov 26 13:55:47 2019: BS 125 completed
Tue Nov 26 13:55:48 2019: BS 126 completed
Tue Nov 26 13:55:49 2019: BS 127 completed
Tue Nov 26 13:55:51 2019: BS 1 completed
Tue Nov 26 13:55:53 2019: BS 2 completed
Tue Nov 26 13:55:54 2019: BS 3 completed
Tue Nov 26 13:55:55 2019: BS 4 completed
Tue Nov 26 13:55:56 2019: BS 5 completed
Tue Nov 26 13:55:57 2019: BS 6 completed
Tue Nov 26 13:55:59 2019: BS 7 completed
Tue Nov 26 13:56:00 2019: BS 8 completed
Tue Nov 26 13:56:01 2019: BS 9 completed
Tue Nov 26 13:56:02 2019: BS 10 completed
Tue Nov 26 13:56:03 2019: BS 11 completed
Tue Nov 26 13:56:05 2019: BS 12 completed
Tue Nov 26 13:56:06 2019: BS 13 completed
Tue Nov 26 13:56:07 2019: BS 14 completed
Tue Nov 26 13:56:08 2019: BS 15 completed
Tue Nov 26 13:56:09 2019: BS 16 completed
Tue Nov 26 13:56:10 2019: BS 17 completed
Tue Nov 26 13:56:12 2019: BS 18 completed
Tue Nov 26 13:56:13 2019: BS 19 completed
Tue Nov 26 13:56:14 2019: BS 20 completed
Tue Nov 26 13:56:15 2019: BS 21 completed
Tue Nov 26 13:56:16 2019: BS 22 completed
Tue Nov 26 13:56:18 2019: BS 23 completed
Tue Nov 26 13:56:19 2019: BS 24 completed
Tue Nov 26 13:56:20 2019: BS 25 completed
Tue Nov 26 13:56:21 2019: BS 26 completed
Tue Nov 26 13:56:22 2019: BS 27 completed
Tue Nov 26 13:56:24 2019: BS 28 completed
Tue Nov 26 13:56:25 2019: BS 29 completed
Tue Nov 26 13:56:26 2019: BS 30 completed
Tue Nov 26 13:56:27 2019: BS 31 completed
Tue Nov 26 13:56:28 2019: BS 32 completed
Tue Nov 26 13:56:30 2019: BS 33 completed
Tue Nov 26 13:56:31 2019: BS 34 completed
Tue Nov 26 13:56:32 2019: BS 35 completed
Tue Nov 26 13:56:33 2019: BS 36 completed
Tue Nov 26 13:56:34 2019: BS 37 completed
Tue Nov 26 13:56:36 2019: BS 38 completed
Tue Nov 26 13:56:37 2019: BS 39 completed
Tue Nov 26 13:56:38 2019: BS 40 completed
Tue Nov 26 13:56:39 2019: BS 41 completed
Tue Nov 26 13:56:40 2019: BS 42 completed
Tue Nov 26 13:56:42 2019: BS 43 completed
Tue Nov 26 13:56:43 2019: BS 44 completed
Tue Nov 26 13:56:44 2019: BS 45 completed
Tue Nov 26 13:56:45 2019: BS 46 completed
Tue Nov 26 13:56:46 2019: BS 47 completed
Tue Nov 26 13:56:48 2019: BS 48 completed
Tue Nov 26 13:56:49 2019: BS 49 completed
Tue Nov 26 13:56:50 2019: BS 50 completed
Tue Nov 26 13:56:51 2019: BS 51 completed
Tue Nov 26 13:56:52 2019: BS 52 completed
Tue Nov 26 13:56:54 2019: BS 53 completed
Tue Nov 26 13:56:55 2019: BS 54 completed
Tue Nov 26 13:56:56 2019: BS 55 completed
Tue Nov 26 13:56:57 2019: BS 56 completed
Tue Nov 26 13:56:58 2019: BS 57 completed
Tue Nov 26 13:56:59 2019: BS 58 completed
Tue Nov 26 13:57:01 2019: BS 59 completed
Tue Nov 26 13:57:02 2019: BS 60 completed
Tue Nov 26 13:57:03 2019: BS 61 completed
Tue Nov 26 13:57:04 2019: BS 62 completed
Tue Nov 26 13:57:05 2019: BS 63 completed
Tue Nov 26 13:57:07 2019: BS 64 completed
Tue Nov 26 13:57:08 2019: BS 65 completed
Tue Nov 26 13:57:09 2019: BS 66 completed
Tue Nov 26 13:57:10 2019: BS 67 completed
Tue Nov 26 13:57:11 2019: BS 68 completed
Tue Nov 26 13:57:13 2019: BS 69 completed
Tue Nov 26 13:57:14 2019: BS 70 completed
Tue Nov 26 13:57:15 2019: BS 71 completed
Tue Nov 26 13:57:16 2019: BS 72 completed
Tue Nov 26 13:57:17 2019: BS 73 completed
Tue Nov 26 13:57:19 2019: BS 74 completed
Tue Nov 26 13:57:20 2019: BS 75 completed
Tue Nov 26 13:57:21 2019: BS 76 completed
Tue Nov 26 13:57:22 2019: BS 77 completed
Tue Nov 26 13:57:23 2019: BS 78 completed
Tue Nov 26 13:57:25 2019: BS 79 completed
Tue Nov 26 13:57:26 2019: BS 80 completed
Tue Nov 26 13:57:27 2019: BS 81 completed
Tue Nov 26 13:57:28 2019: BS 82 completed
Tue Nov 26 13:57:29 2019: BS 83 completed
Tue Nov 26 13:57:31 2019: BS 84 completed
Tue Nov 26 13:57:32 2019: BS 85 completed
Tue Nov 26 13:57:33 2019: BS 86 completed
Tue Nov 26 13:57:34 2019: BS 87 completed
Tue Nov 26 13:57:35 2019: BS 88 completed
Tue Nov 26 13:57:37 2019: BS 89 completed
Tue Nov 26 13:57:38 2019: BS 90 completed
Tue Nov 26 13:57:39 2019: BS 91 completed
Tue Nov 26 13:57:40 2019: BS 92 completed
Tue Nov 26 13:57:41 2019: BS 93 completed
Tue Nov 26 13:57:43 2019: BS 94 completed
Tue Nov 26 13:57:44 2019: BS 95 completed
Tue Nov 26 13:57:45 2019: BS 96 completed
Tue Nov 26 13:57:46 2019: BS 97 completed
Tue Nov 26 13:57:47 2019: BS 98 completed
Tue Nov 26 13:57:48 2019: BS 99 completed
Tue Nov 26 13:57:50 2019: BS 100 completed
Tue Nov 26 13:57:51 2019: BS 101 completed
Tue Nov 26 13:57:52 2019: BS 102 completed
Tue Nov 26 13:57:53 2019: BS 103 completed
Tue Nov 26 13:57:54 2019: BS 104 completed
Tue Nov 26 13:57:56 2019: BS 105 completed
Tue Nov 26 13:57:57 2019: BS 106 completed
Tue Nov 26 13:57:58 2019: BS 107 completed
Tue Nov 26 13:57:59 2019: BS 108 completed
Tue Nov 26 13:58:00 2019: BS 109 completed
Tue Nov 26 13:58:02 2019: BS 110 completed
Tue Nov 26 13:58:03 2019: BS 111 completed
Tue Nov 26 13:58:04 2019: BS 112 completed
Tue Nov 26 13:58:05 2019: BS 113 completed
Tue Nov 26 13:58:06 2019: BS 114 completed
Tue Nov 26 13:58:08 2019: BS 115 completed
Tue Nov 26 13:58:09 2019: BS 116 completed
Tue Nov 26 13:58:10 2019: BS 117 completed
Tue Nov 26 13:58:11 2019: BS 118 completed
Tue Nov 26 13:58:12 2019: BS 119 completed
Tue Nov 26 13:58:14 2019: BS 120 completed
Tue Nov 26 13:58:15 2019: BS 121 completed
Tue Nov 26 13:58:16 2019: BS 122 completed
Tue Nov 26 13:58:17 2019: BS 123 completed
Tue Nov 26 13:58:18 2019: BS 124 completed
Tue Nov 26 13:58:20 2019: BS 125 completed
Tue Nov 26 13:58:21 2019: BS 126 completed
Tue Nov 26 13:58:22 2019: BS 127 completed
Tue Nov 26 13:58:24 2019: BS 1 completed
Tue Nov 26 13:58:26 2019: BS 2 completed
Tue Nov 26 13:58:27 2019: BS 3 completed
Tue Nov 26 13:58:28 2019: BS 4 completed
Tue Nov 26 13:58:29 2019: BS 5 completed
Tue Nov 26 13:58:30 2019: BS 6 completed
Tue Nov 26 13:58:32 2019: BS 7 completed
Tue Nov 26 13:58:33 2019: BS 8 completed
Tue Nov 26 13:58:34 2019: BS 9 completed
Tue Nov 26 13:58:35 2019: BS 10 completed
Tue Nov 26 13:58:36 2019: BS 11 completed
Tue Nov 26 13:58:37 2019: BS 12 completed
Tue Nov 26 13:58:39 2019: BS 13 completed
Tue Nov 26 13:58:40 2019: BS 14 completed
Tue Nov 26 13:58:41 2019: BS 15 completed
Tue Nov 26 13:58:42 2019: BS 16 completed
Tue Nov 26 13:58:43 2019: BS 17 completed
Tue Nov 26 13:58:45 2019: BS 18 completed
Tue Nov 26 13:58:46 2019: BS 19 completed
Tue Nov 26 13:58:47 2019: BS 20 completed
Tue Nov 26 13:58:48 2019: BS 21 completed
Tue Nov 26 13:58:49 2019: BS 22 completed
Tue Nov 26 13:58:51 2019: BS 23 completed
Tue Nov 26 13:58:52 2019: BS 24 completed
Tue Nov 26 13:58:53 2019: BS 25 completed
Tue Nov 26 13:58:54 2019: BS 26 completed
Tue Nov 26 13:58:55 2019: BS 27 completed
Tue Nov 26 13:58:57 2019: BS 28 completed
Tue Nov 26 13:58:58 2019: BS 29 completed
Tue Nov 26 13:58:59 2019: BS 30 completed
Tue Nov 26 13:59:00 2019: BS 31 completed
Tue Nov 26 13:59:01 2019: BS 32 completed
Tue Nov 26 13:59:03 2019: BS 33 completed
Tue Nov 26 13:59:04 2019: BS 34 completed
Tue Nov 26 13:59:05 2019: BS 35 completed
Tue Nov 26 13:59:06 2019: BS 36 completed
Tue Nov 26 13:59:07 2019: BS 37 completed
Tue Nov 26 13:59:09 2019: BS 38 completed
Tue Nov 26 13:59:10 2019: BS 39 completed
Tue Nov 26 13:59:11 2019: BS 40 completed
Tue Nov 26 13:59:12 2019: BS 41 completed
Tue Nov 26 13:59:13 2019: BS 42 completed
Tue Nov 26 13:59:15 2019: BS 43 completed
Tue Nov 26 13:59:16 2019: BS 44 completed
Tue Nov 26 13:59:17 2019: BS 45 completed
Tue Nov 26 13:59:18 2019: BS 46 completed
Tue Nov 26 13:59:19 2019: BS 47 completed
Tue Nov 26 13:59:21 2019: BS 48 completed
Tue Nov 26 13:59:22 2019: BS 49 completed
Tue Nov 26 13:59:23 2019: BS 50 completed
Tue Nov 26 13:59:24 2019: BS 51 completed
Tue Nov 26 13:59:25 2019: BS 52 completed
Tue Nov 26 13:59:26 2019: BS 53 completed
Tue Nov 26 13:59:28 2019: BS 54 completed
Tue Nov 26 13:59:29 2019: BS 55 completed
Tue Nov 26 13:59:30 2019: BS 56 completed
Tue Nov 26 13:59:31 2019: BS 57 completed
Tue Nov 26 13:59:32 2019: BS 58 completed
Tue Nov 26 13:59:34 2019: BS 59 completed
Tue Nov 26 13:59:35 2019: BS 60 completed
Tue Nov 26 13:59:36 2019: BS 61 completed
Tue Nov 26 13:59:37 2019: BS 62 completed
Tue Nov 26 13:59:38 2019: BS 63 completed
Tue Nov 26 13:59:40 2019: BS 64 completed
Tue Nov 26 13:59:41 2019: BS 65 completed
Tue Nov 26 13:59:42 2019: BS 66 completed
Tue Nov 26 13:59:43 2019: BS 67 completed
Tue Nov 26 13:59:44 2019: BS 68 completed
Tue Nov 26 13:59:46 2019: BS 69 completed
Tue Nov 26 13:59:47 2019: BS 70 completed
Tue Nov 26 13:59:48 2019: BS 71 completed
Tue Nov 26 13:59:49 2019: BS 72 completed
Tue Nov 26 13:59:50 2019: BS 73 completed
Tue Nov 26 13:59:52 2019: BS 74 completed
Tue Nov 26 13:59:53 2019: BS 75 completed
Tue Nov 26 13:59:54 2019: BS 76 completed
Tue Nov 26 13:59:55 2019: BS 77 completed
Tue Nov 26 13:59:56 2019: BS 78 completed
Tue Nov 26 13:59:58 2019: BS 79 completed
Tue Nov 26 13:59:59 2019: BS 80 completed
Tue Nov 26 14:00:00 2019: BS 81 completed
Tue Nov 26 14:00:01 2019: BS 82 completed
Tue Nov 26 14:00:02 2019: BS 83 completed
Tue Nov 26 14:00:04 2019: BS 84 completed
Tue Nov 26 14:00:05 2019: BS 85 completed
Tue Nov 26 14:00:06 2019: BS 86 completed
Tue Nov 26 14:00:07 2019: BS 87 completed
Tue Nov 26 14:00:08 2019: BS 88 completed
Tue Nov 26 14:00:10 2019: BS 89 completed
Tue Nov 26 14:00:11 2019: BS 90 completed
Tue Nov 26 14:00:12 2019: BS 91 completed
Tue Nov 26 14:00:13 2019: BS 92 completed
Tue Nov 26 14:00:14 2019: BS 93 completed
Tue Nov 26 14:00:15 2019: BS 94 completed
Tue Nov 26 14:00:17 2019: BS 95 completed
Tue Nov 26 14:00:18 2019: BS 96 completed
Tue Nov 26 14:00:19 2019: BS 97 completed
Tue Nov 26 14:00:20 2019: BS 98 completed
Tue Nov 26 14:00:21 2019: BS 99 completed
Tue Nov 26 14:00:23 2019: BS 100 completed
Tue Nov 26 14:00:24 2019: BS 101 completed
Tue Nov 26 14:00:25 2019: BS 102 completed
Tue Nov 26 14:00:26 2019: BS 103 completed
Tue Nov 26 14:00:27 2019: BS 104 completed
Tue Nov 26 14:00:29 2019: BS 105 completed
Tue Nov 26 14:00:30 2019: BS 106 completed
Tue Nov 26 14:00:31 2019: BS 107 completed
Tue Nov 26 14:00:32 2019: BS 108 completed
Tue Nov 26 14:00:33 2019: BS 109 completed
Tue Nov 26 14:00:35 2019: BS 110 completed
Tue Nov 26 14:00:36 2019: BS 111 completed
Tue Nov 26 14:00:37 2019: BS 112 completed
Tue Nov 26 14:00:38 2019: BS 113 completed
Tue Nov 26 14:00:39 2019: BS 114 completed
Tue Nov 26 14:00:41 2019: BS 115 completed
Tue Nov 26 14:00:42 2019: BS 116 completed
Tue Nov 26 14:00:43 2019: BS 117 completed
Tue Nov 26 14:00:44 2019: BS 118 completed
Tue Nov 26 14:00:45 2019: BS 119 completed
Tue Nov 26 14:00:47 2019: BS 120 completed
Tue Nov 26 14:00:48 2019: BS 121 completed
Tue Nov 26 14:00:49 2019: BS 122 completed
Tue Nov 26 14:00:50 2019: BS 123 completed
Tue Nov 26 14:00:51 2019: BS 124 completed
Tue Nov 26 14:00:53 2019: BS 125 completed
Tue Nov 26 14:00:54 2019: BS 126 completed
Tue Nov 26 14:00:55 2019: BS 127 completed
Tue Nov 26 14:00:57 2019: BS 1 completed
Tue Nov 26 14:00:59 2019: BS 2 completed
Tue Nov 26 14:01:00 2019: BS 3 completed
Tue Nov 26 14:01:01 2019: BS 4 completed
Tue Nov 26 14:01:02 2019: BS 5 completed
Tue Nov 26 14:01:03 2019: BS 6 completed
Tue Nov 26 14:01:04 2019: BS 7 completed
Tue Nov 26 14:01:06 2019: BS 8 completed
Tue Nov 26 14:01:07 2019: BS 9 completed
Tue Nov 26 14:01:08 2019: BS 10 completed
Tue Nov 26 14:01:09 2019: BS 11 completed
Tue Nov 26 14:01:10 2019: BS 12 completed
Tue Nov 26 14:01:12 2019: BS 13 completed
Tue Nov 26 14:01:13 2019: BS 14 completed
Tue Nov 26 14:01:14 2019: BS 15 completed
Tue Nov 26 14:01:15 2019: BS 16 completed
Tue Nov 26 14:01:16 2019: BS 17 completed
Tue Nov 26 14:01:18 2019: BS 18 completed
Tue Nov 26 14:01:19 2019: BS 19 completed
Tue Nov 26 14:01:20 2019: BS 20 completed
Tue Nov 26 14:01:21 2019: BS 21 completed
Tue Nov 26 14:01:22 2019: BS 22 completed
Tue Nov 26 14:01:24 2019: BS 23 completed
Tue Nov 26 14:01:25 2019: BS 24 completed
Tue Nov 26 14:01:26 2019: BS 25 completed
Tue Nov 26 14:01:27 2019: BS 26 completed
Tue Nov 26 14:01:28 2019: BS 27 completed
Tue Nov 26 14:01:30 2019: BS 28 completed
Tue Nov 26 14:01:31 2019: BS 29 completed
Tue Nov 26 14:01:32 2019: BS 30 completed
Tue Nov 26 14:01:33 2019: BS 31 completed
Tue Nov 26 14:01:34 2019: BS 32 completed
Tue Nov 26 14:01:36 2019: BS 33 completed
Tue Nov 26 14:01:37 2019: BS 34 completed
Tue Nov 26 14:01:38 2019: BS 35 completed
Tue Nov 26 14:01:39 2019: BS 36 completed
Tue Nov 26 14:01:40 2019: BS 37 completed
Tue Nov 26 14:01:42 2019: BS 38 completed
Tue Nov 26 14:01:43 2019: BS 39 completed
Tue Nov 26 14:01:44 2019: BS 40 completed
Tue Nov 26 14:01:45 2019: BS 41 completed
Tue Nov 26 14:01:46 2019: BS 42 completed
Tue Nov 26 14:01:48 2019: BS 43 completed
Tue Nov 26 14:01:49 2019: BS 44 completed
Tue Nov 26 14:01:50 2019: BS 45 completed
Tue Nov 26 14:01:51 2019: BS 46 completed
Tue Nov 26 14:01:52 2019: BS 47 completed
Tue Nov 26 14:01:54 2019: BS 48 completed
Tue Nov 26 14:01:55 2019: BS 49 completed
Tue Nov 26 14:01:56 2019: BS 50 completed
Tue Nov 26 14:01:57 2019: BS 51 completed
Tue Nov 26 14:01:58 2019: BS 52 completed
Tue Nov 26 14:01:59 2019: BS 53 completed
Tue Nov 26 14:02:01 2019: BS 54 completed
Tue Nov 26 14:02:02 2019: BS 55 completed
Tue Nov 26 14:02:03 2019: BS 56 completed
Tue Nov 26 14:02:04 2019: BS 57 completed
Tue Nov 26 14:02:05 2019: BS 58 completed
Tue Nov 26 14:02:07 2019: BS 59 completed
Tue Nov 26 14:02:08 2019: BS 60 completed
Tue Nov 26 14:02:09 2019: BS 61 completed
Tue Nov 26 14:02:10 2019: BS 62 completed
Tue Nov 26 14:02:11 2019: BS 63 completed
Tue Nov 26 14:02:13 2019: BS 64 completed
Tue Nov 26 14:02:14 2019: BS 65 completed
Tue Nov 26 14:02:15 2019: BS 66 completed
Tue Nov 26 14:02:16 2019: BS 67 completed
Tue Nov 26 14:02:17 2019: BS 68 completed
Tue Nov 26 14:02:19 2019: BS 69 completed
Tue Nov 26 14:02:20 2019: BS 70 completed
Tue Nov 26 14:02:21 2019: BS 71 completed
Tue Nov 26 14:02:22 2019: BS 72 completed
Tue Nov 26 14:02:23 2019: BS 73 completed
Tue Nov 26 14:02:25 2019: BS 74 completed
Tue Nov 26 14:02:26 2019: BS 75 completed
Tue Nov 26 14:02:27 2019: BS 76 completed
Tue Nov 26 14:02:28 2019: BS 77 completed
Tue Nov 26 14:02:29 2019: BS 78 completed
Tue Nov 26 14:02:31 2019: BS 79 completed
Tue Nov 26 14:02:32 2019: BS 80 completed
Tue Nov 26 14:02:33 2019: BS 81 completed
Tue Nov 26 14:02:34 2019: BS 82 completed
Tue Nov 26 14:02:35 2019: BS 83 completed
Tue Nov 26 14:02:37 2019: BS 84 completed
Tue Nov 26 14:02:38 2019: BS 85 completed
Tue Nov 26 14:02:39 2019: BS 86 completed
Tue Nov 26 14:02:40 2019: BS 87 completed
Tue Nov 26 14:02:41 2019: BS 88 completed
Tue Nov 26 14:02:43 2019: BS 89 completed
Tue Nov 26 14:02:44 2019: BS 90 completed
Tue Nov 26 14:02:45 2019: BS 91 completed
Tue Nov 26 14:02:46 2019: BS 92 completed
Tue Nov 26 14:02:47 2019: BS 93 completed
Tue Nov 26 14:02:48 2019: BS 94 completed
Tue Nov 26 14:02:50 2019: BS 95 completed
Tue Nov 26 14:02:51 2019: BS 96 completed
Tue Nov 26 14:02:52 2019: BS 97 completed
Tue Nov 26 14:02:53 2019: BS 98 completed
Tue Nov 26 14:02:54 2019: BS 99 completed
Tue Nov 26 14:02:56 2019: BS 100 completed
Tue Nov 26 14:02:57 2019: BS 101 completed
Tue Nov 26 14:02:58 2019: BS 102 completed
Tue Nov 26 14:02:59 2019: BS 103 completed
Tue Nov 26 14:03:00 2019: BS 104 completed
Tue Nov 26 14:03:02 2019: BS 105 completed
Tue Nov 26 14:03:03 2019: BS 106 completed
Tue Nov 26 14:03:04 2019: BS 107 completed
Tue Nov 26 14:03:05 2019: BS 108 completed
Tue Nov 26 14:03:06 2019: BS 109 completed
Tue Nov 26 14:03:08 2019: BS 110 completed
Tue Nov 26 14:03:09 2019: BS 111 completed
Tue Nov 26 14:03:10 2019: BS 112 completed
Tue Nov 26 14:03:11 2019: BS 113 completed
Tue Nov 26 14:03:12 2019: BS 114 completed
Tue Nov 26 14:03:14 2019: BS 115 completed
Tue Nov 26 14:03:15 2019: BS 116 completed
Tue Nov 26 14:03:16 2019: BS 117 completed
Tue Nov 26 14:03:17 2019: BS 118 completed
Tue Nov 26 14:03:18 2019: BS 119 completed
Tue Nov 26 14:03:20 2019: BS 120 completed
Tue Nov 26 14:03:21 2019: BS 121 completed
Tue Nov 26 14:03:22 2019: BS 122 completed
Tue Nov 26 14:03:23 2019: BS 123 completed
Tue Nov 26 14:03:24 2019: BS 124 completed
Tue Nov 26 14:03:26 2019: BS 125 completed
Tue Nov 26 14:03:27 2019: BS 126 completed
Tue Nov 26 14:03:28 2019: BS 127 completed
Tue Nov 26 14:03:30 2019: BS 1 completed
Tue Nov 26 14:03:32 2019: BS 2 completed
Tue Nov 26 14:03:33 2019: BS 3 completed
Tue Nov 26 14:03:34 2019: BS 4 completed
Tue Nov 26 14:03:35 2019: BS 5 completed
Tue Nov 26 14:03:36 2019: BS 6 completed
Tue Nov 26 14:03:37 2019: BS 7 completed
Tue Nov 26 14:03:39 2019: BS 8 completed
Tue Nov 26 14:03:40 2019: BS 9 completed
Tue Nov 26 14:03:41 2019: BS 10 completed
Tue Nov 26 14:03:42 2019: BS 11 completed
Tue Nov 26 14:03:43 2019: BS 12 completed
Tue Nov 26 14:03:45 2019: BS 13 completed
Tue Nov 26 14:03:46 2019: BS 14 completed
Tue Nov 26 14:03:47 2019: BS 15 completed
Tue Nov 26 14:03:48 2019: BS 16 completed
Tue Nov 26 14:03:49 2019: BS 17 completed
Tue Nov 26 14:03:51 2019: BS 18 completed
Tue Nov 26 14:03:52 2019: BS 19 completed
Tue Nov 26 14:03:53 2019: BS 20 completed
Tue Nov 26 14:03:54 2019: BS 21 completed
Tue Nov 26 14:03:55 2019: BS 22 completed
Tue Nov 26 14:03:57 2019: BS 23 completed
Tue Nov 26 14:03:58 2019: BS 24 completed
Tue Nov 26 14:03:59 2019: BS 25 completed
Tue Nov 26 14:04:00 2019: BS 26 completed
Tue Nov 26 14:04:01 2019: BS 27 completed
Tue Nov 26 14:04:03 2019: BS 28 completed
Tue Nov 26 14:04:04 2019: BS 29 completed
Tue Nov 26 14:04:05 2019: BS 30 completed
Tue Nov 26 14:04:06 2019: BS 31 completed
Tue Nov 26 14:04:07 2019: BS 32 completed
Tue Nov 26 14:04:09 2019: BS 33 completed
Tue Nov 26 14:04:10 2019: BS 34 completed
Tue Nov 26 14:04:11 2019: BS 35 completed
Tue Nov 26 14:04:12 2019: BS 36 completed
Tue Nov 26 14:04:13 2019: BS 37 completed
Tue Nov 26 14:04:15 2019: BS 38 completed
Tue Nov 26 14:04:16 2019: BS 39 completed
Tue Nov 26 14:04:17 2019: BS 40 completed
Tue Nov 26 14:04:18 2019: BS 41 completed
Tue Nov 26 14:04:19 2019: BS 42 completed
Tue Nov 26 14:04:21 2019: BS 43 completed
Tue Nov 26 14:04:22 2019: BS 44 completed
Tue Nov 26 14:04:23 2019: BS 45 completed
Tue Nov 26 14:04:24 2019: BS 46 completed
Tue Nov 26 14:04:25 2019: BS 47 completed
Tue Nov 26 14:04:26 2019: BS 48 completed
Tue Nov 26 14:04:28 2019: BS 49 completed
Tue Nov 26 14:04:29 2019: BS 50 completed
Tue Nov 26 14:04:30 2019: BS 51 completed
Tue Nov 26 14:04:31 2019: BS 52 completed
Tue Nov 26 14:04:32 2019: BS 53 completed
Tue Nov 26 14:04:34 2019: BS 54 completed
Tue Nov 26 14:04:35 2019: BS 55 completed
Tue Nov 26 14:04:36 2019: BS 56 completed
Tue Nov 26 14:04:37 2019: BS 57 completed
Tue Nov 26 14:04:38 2019: BS 58 completed
Tue Nov 26 14:04:40 2019: BS 59 completed
Tue Nov 26 14:04:41 2019: BS 60 completed
Tue Nov 26 14:04:42 2019: BS 61 completed
Tue Nov 26 14:04:43 2019: BS 62 completed
Tue Nov 26 14:04:44 2019: BS 63 completed
Tue Nov 26 14:04:46 2019: BS 64 completed
Tue Nov 26 14:04:47 2019: BS 65 completed
Tue Nov 26 14:04:48 2019: BS 66 completed
Tue Nov 26 14:04:49 2019: BS 67 completed
Tue Nov 26 14:04:50 2019: BS 68 completed
Tue Nov 26 14:04:52 2019: BS 69 completed
Tue Nov 26 14:04:53 2019: BS 70 completed
Tue Nov 26 14:04:54 2019: BS 71 completed
Tue Nov 26 14:04:55 2019: BS 72 completed
Tue Nov 26 14:04:56 2019: BS 73 completed
Tue Nov 26 14:04:58 2019: BS 74 completed
Tue Nov 26 14:04:59 2019: BS 75 completed
Tue Nov 26 14:05:00 2019: BS 76 completed
Tue Nov 26 14:05:01 2019: BS 77 completed
Tue Nov 26 14:05:02 2019: BS 78 completed
Tue Nov 26 14:05:04 2019: BS 79 completed
Tue Nov 26 14:05:05 2019: BS 80 completed
Tue Nov 26 14:05:06 2019: BS 81 completed
Tue Nov 26 14:05:07 2019: BS 82 completed
Tue Nov 26 14:05:08 2019: BS 83 completed
Tue Nov 26 14:05:10 2019: BS 84 completed
Tue Nov 26 14:05:11 2019: BS 85 completed
Tue Nov 26 14:05:12 2019: BS 86 completed
Tue Nov 26 14:05:13 2019: BS 87 completed
Tue Nov 26 14:05:14 2019: BS 88 completed
Tue Nov 26 14:05:15 2019: BS 89 completed
Tue Nov 26 14:05:17 2019: BS 90 completed
Tue Nov 26 14:05:18 2019: BS 91 completed
Tue Nov 26 14:05:19 2019: BS 92 completed
Tue Nov 26 14:05:20 2019: BS 93 completed
Tue Nov 26 14:05:21 2019: BS 94 completed
Tue Nov 26 14:05:23 2019: BS 95 completed
Tue Nov 26 14:05:24 2019: BS 96 completed
Tue Nov 26 14:05:25 2019: BS 97 completed
Tue Nov 26 14:05:26 2019: BS 98 completed
Tue Nov 26 14:05:27 2019: BS 99 completed
Tue Nov 26 14:05:29 2019: BS 100 completed
Tue Nov 26 14:05:30 2019: BS 101 completed
Tue Nov 26 14:05:31 2019: BS 102 completed
Tue Nov 26 14:05:32 2019: BS 103 completed
Tue Nov 26 14:05:33 2019: BS 104 completed
Tue Nov 26 14:05:35 2019: BS 105 completed
Tue Nov 26 14:05:36 2019: BS 106 completed
Tue Nov 26 14:05:37 2019: BS 107 completed
Tue Nov 26 14:05:38 2019: BS 108 completed
Tue Nov 26 14:05:39 2019: BS 109 completed
Tue Nov 26 14:05:41 2019: BS 110 completed
Tue Nov 26 14:05:42 2019: BS 111 completed
Tue Nov 26 14:05:43 2019: BS 112 completed
Tue Nov 26 14:05:44 2019: BS 113 completed
Tue Nov 26 14:05:45 2019: BS 114 completed
Tue Nov 26 14:05:47 2019: BS 115 completed
Tue Nov 26 14:05:48 2019: BS 116 completed
Tue Nov 26 14:05:49 2019: BS 117 completed
Tue Nov 26 14:05:50 2019: BS 118 completed
Tue Nov 26 14:05:51 2019: BS 119 completed
Tue Nov 26 14:05:53 2019: BS 120 completed
Tue Nov 26 14:05:54 2019: BS 121 completed
Tue Nov 26 14:05:55 2019: BS 122 completed
Tue Nov 26 14:05:56 2019: BS 123 completed
Tue Nov 26 14:05:57 2019: BS 124 completed
Tue Nov 26 14:05:59 2019: BS 125 completed
Tue Nov 26 14:06:00 2019: BS 126 completed
Tue Nov 26 14:06:01 2019: BS 127 completed
Tue Nov 26 14:06:03 2019: BS 1 completed
Tue Nov 26 14:06:05 2019: BS 2 completed
Tue Nov 26 14:06:06 2019: BS 3 completed
Tue Nov 26 14:06:07 2019: BS 4 completed
Tue Nov 26 14:06:08 2019: BS 5 completed
Tue Nov 26 14:06:09 2019: BS 6 completed
Tue Nov 26 14:06:10 2019: BS 7 completed
Tue Nov 26 14:06:12 2019: BS 8 completed
Tue Nov 26 14:06:13 2019: BS 9 completed
Tue Nov 26 14:06:14 2019: BS 10 completed
Tue Nov 26 14:06:15 2019: BS 11 completed
Tue Nov 26 14:06:16 2019: BS 12 completed
Tue Nov 26 14:06:18 2019: BS 13 completed
Tue Nov 26 14:06:19 2019: BS 14 completed
Tue Nov 26 14:06:20 2019: BS 15 completed
Tue Nov 26 14:06:21 2019: BS 16 completed
Tue Nov 26 14:06:22 2019: BS 17 completed
Tue Nov 26 14:06:24 2019: BS 18 completed
Tue Nov 26 14:06:25 2019: BS 19 completed
Tue Nov 26 14:06:26 2019: BS 20 completed
Tue Nov 26 14:06:27 2019: BS 21 completed
Tue Nov 26 14:06:28 2019: BS 22 completed
Tue Nov 26 14:06:30 2019: BS 23 completed
Tue Nov 26 14:06:31 2019: BS 24 completed
Tue Nov 26 14:06:32 2019: BS 25 completed
Tue Nov 26 14:06:33 2019: BS 26 completed
Tue Nov 26 14:06:34 2019: BS 27 completed
Tue Nov 26 14:06:36 2019: BS 28 completed
Tue Nov 26 14:06:37 2019: BS 29 completed
Tue Nov 26 14:06:38 2019: BS 30 completed
Tue Nov 26 14:06:39 2019: BS 31 completed
Tue Nov 26 14:06:40 2019: BS 32 completed
Tue Nov 26 14:06:42 2019: BS 33 completed
Tue Nov 26 14:06:43 2019: BS 34 completed
Tue Nov 26 14:06:44 2019: BS 35 completed
Tue Nov 26 14:06:45 2019: BS 36 completed
Tue Nov 26 14:06:46 2019: BS 37 completed
Tue Nov 26 14:06:48 2019: BS 38 completed
Tue Nov 26 14:06:49 2019: BS 39 completed
Tue Nov 26 14:06:50 2019: BS 40 completed
Tue Nov 26 14:06:51 2019: BS 41 completed
Tue Nov 26 14:06:52 2019: BS 42 completed
Tue Nov 26 14:06:54 2019: BS 43 completed
Tue Nov 26 14:06:55 2019: BS 44 completed
Tue Nov 26 14:06:56 2019: BS 45 completed
Tue Nov 26 14:06:57 2019: BS 46 completed
Tue Nov 26 14:06:58 2019: BS 47 completed
Tue Nov 26 14:06:59 2019: BS 48 completed
Tue Nov 26 14:07:01 2019: BS 49 completed
Tue Nov 26 14:07:02 2019: BS 50 completed
Tue Nov 26 14:07:03 2019: BS 51 completed
Tue Nov 26 14:07:04 2019: BS 52 completed
Tue Nov 26 14:07:05 2019: BS 53 completed
Tue Nov 26 14:07:07 2019: BS 54 completed
Tue Nov 26 14:07:08 2019: BS 55 completed
Tue Nov 26 14:07:09 2019: BS 56 completed
Tue Nov 26 14:07:10 2019: BS 57 completed
Tue Nov 26 14:07:11 2019: BS 58 completed
Tue Nov 26 14:07:13 2019: BS 59 completed
Tue Nov 26 14:07:14 2019: BS 60 completed
Tue Nov 26 14:07:15 2019: BS 61 completed
Tue Nov 26 14:07:16 2019: BS 62 completed
Tue Nov 26 14:07:17 2019: BS 63 completed
Tue Nov 26 14:07:19 2019: BS 64 completed
Tue Nov 26 14:07:20 2019: BS 65 completed
Tue Nov 26 14:07:21 2019: BS 66 completed
Tue Nov 26 14:07:22 2019: BS 67 completed
Tue Nov 26 14:07:23 2019: BS 68 completed
Tue Nov 26 14:07:25 2019: BS 69 completed
Tue Nov 26 14:07:26 2019: BS 70 completed
Tue Nov 26 14:07:27 2019: BS 71 completed
Tue Nov 26 14:07:28 2019: BS 72 completed
Tue Nov 26 14:07:29 2019: BS 73 completed
Tue Nov 26 14:07:31 2019: BS 74 completed
Tue Nov 26 14:07:32 2019: BS 75 completed
Tue Nov 26 14:07:33 2019: BS 76 completed
Tue Nov 26 14:07:34 2019: BS 77 completed
Tue Nov 26 14:07:35 2019: BS 78 completed
Tue Nov 26 14:07:37 2019: BS 79 completed
Tue Nov 26 14:07:38 2019: BS 80 completed
Tue Nov 26 14:07:39 2019: BS 81 completed
Tue Nov 26 14:07:40 2019: BS 82 completed
Tue Nov 26 14:07:41 2019: BS 83 completed
Tue Nov 26 14:07:43 2019: BS 84 completed
Tue Nov 26 14:07:44 2019: BS 85 completed
Tue Nov 26 14:07:45 2019: BS 86 completed
Tue Nov 26 14:07:46 2019: BS 87 completed
Tue Nov 26 14:07:47 2019: BS 88 completed
Tue Nov 26 14:07:48 2019: BS 89 completed
Tue Nov 26 14:07:50 2019: BS 90 completed
Tue Nov 26 14:07:51 2019: BS 91 completed
Tue Nov 26 14:07:52 2019: BS 92 completed
Tue Nov 26 14:07:53 2019: BS 93 completed
Tue Nov 26 14:07:54 2019: BS 94 completed
Tue Nov 26 14:07:56 2019: BS 95 completed
Tue Nov 26 14:07:57 2019: BS 96 completed
Tue Nov 26 14:07:58 2019: BS 97 completed
Tue Nov 26 14:07:59 2019: BS 98 completed
Tue Nov 26 14:08:00 2019: BS 99 completed
Tue Nov 26 14:08:02 2019: BS 100 completed
Tue Nov 26 14:08:03 2019: BS 101 completed
Tue Nov 26 14:08:04 2019: BS 102 completed
Tue Nov 26 14:08:05 2019: BS 103 completed
Tue Nov 26 14:08:06 2019: BS 104 completed
Tue Nov 26 14:08:08 2019: BS 105 completed
Tue Nov 26 14:08:09 2019: BS 106 completed
Tue Nov 26 14:08:10 2019: BS 107 completed
Tue Nov 26 14:08:11 2019: BS 108 completed
Tue Nov 26 14:08:12 2019: BS 109 completed
Tue Nov 26 14:08:14 2019: BS 110 completed
Tue Nov 26 14:08:15 2019: BS 111 completed
Tue Nov 26 14:08:16 2019: BS 112 completed
Tue Nov 26 14:08:17 2019: BS 113 completed
Tue Nov 26 14:08:18 2019: BS 114 completed
Tue Nov 26 14:08:20 2019: BS 115 completed
Tue Nov 26 14:08:21 2019: BS 116 completed
Tue Nov 26 14:08:22 2019: BS 117 completed
Tue Nov 26 14:08:23 2019: BS 118 completed
Tue Nov 26 14:08:24 2019: BS 119 completed
Tue Nov 26 14:08:26 2019: BS 120 completed
Tue Nov 26 14:08:27 2019: BS 121 completed
Tue Nov 26 14:08:28 2019: BS 122 completed
Tue Nov 26 14:08:29 2019: BS 123 completed
Tue Nov 26 14:08:30 2019: BS 124 completed
Tue Nov 26 14:08:32 2019: BS 125 completed
Tue Nov 26 14:08:33 2019: BS 126 completed
Tue Nov 26 14:08:34 2019: BS 127 completed
Tue Nov 26 14:08:36 2019: BS 1 completed
Tue Nov 26 14:08:38 2019: BS 2 completed
Tue Nov 26 14:08:39 2019: BS 3 completed
Tue Nov 26 14:08:40 2019: BS 4 completed
Tue Nov 26 14:08:41 2019: BS 5 completed
Tue Nov 26 14:08:42 2019: BS 6 completed
Tue Nov 26 14:08:43 2019: BS 7 completed
Tue Nov 26 14:08:45 2019: BS 8 completed
Tue Nov 26 14:08:46 2019: BS 9 completed
Tue Nov 26 14:08:47 2019: BS 10 completed
Tue Nov 26 14:08:48 2019: BS 11 completed
Tue Nov 26 14:08:49 2019: BS 12 completed
Tue Nov 26 14:08:51 2019: BS 13 completed
Tue Nov 26 14:08:52 2019: BS 14 completed
Tue Nov 26 14:08:53 2019: BS 15 completed
Tue Nov 26 14:08:54 2019: BS 16 completed
Tue Nov 26 14:08:55 2019: BS 17 completed
Tue Nov 26 14:08:57 2019: BS 18 completed
Tue Nov 26 14:08:58 2019: BS 19 completed
Tue Nov 26 14:08:59 2019: BS 20 completed
Tue Nov 26 14:09:00 2019: BS 21 completed
Tue Nov 26 14:09:01 2019: BS 22 completed
Tue Nov 26 14:09:03 2019: BS 23 completed
Tue Nov 26 14:09:04 2019: BS 24 completed
Tue Nov 26 14:09:05 2019: BS 25 completed
Tue Nov 26 14:09:06 2019: BS 26 completed
Tue Nov 26 14:09:07 2019: BS 27 completed
Tue Nov 26 14:09:09 2019: BS 28 completed
Tue Nov 26 14:09:10 2019: BS 29 completed
Tue Nov 26 14:09:11 2019: BS 30 completed
Tue Nov 26 14:09:12 2019: BS 31 completed
Tue Nov 26 14:09:13 2019: BS 32 completed
Tue Nov 26 14:09:15 2019: BS 33 completed
Tue Nov 26 14:09:16 2019: BS 34 completed
Tue Nov 26 14:09:17 2019: BS 35 completed
Tue Nov 26 14:09:18 2019: BS 36 completed
Tue Nov 26 14:09:19 2019: BS 37 completed
Tue Nov 26 14:09:21 2019: BS 38 completed
Tue Nov 26 14:09:22 2019: BS 39 completed
Tue Nov 26 14:09:23 2019: BS 40 completed
Tue Nov 26 14:09:24 2019: BS 41 completed
Tue Nov 26 14:09:25 2019: BS 42 completed
Tue Nov 26 14:09:27 2019: BS 43 completed
Tue Nov 26 14:09:28 2019: BS 44 completed
Tue Nov 26 14:09:29 2019: BS 45 completed
Tue Nov 26 14:09:30 2019: BS 46 completed
Tue Nov 26 14:09:31 2019: BS 47 completed
Tue Nov 26 14:09:32 2019: BS 48 completed
Tue Nov 26 14:09:34 2019: BS 49 completed
Tue Nov 26 14:09:35 2019: BS 50 completed
Tue Nov 26 14:09:36 2019: BS 51 completed
Tue Nov 26 14:09:37 2019: BS 52 completed
Tue Nov 26 14:09:38 2019: BS 53 completed
Tue Nov 26 14:09:40 2019: BS 54 completed
Tue Nov 26 14:09:41 2019: BS 55 completed
Tue Nov 26 14:09:42 2019: BS 56 completed
Tue Nov 26 14:09:43 2019: BS 57 completed
Tue Nov 26 14:09:44 2019: BS 58 completed
Tue Nov 26 14:09:46 2019: BS 59 completed
Tue Nov 26 14:09:47 2019: BS 60 completed
Tue Nov 26 14:09:48 2019: BS 61 completed
Tue Nov 26 14:09:49 2019: BS 62 completed
Tue Nov 26 14:09:50 2019: BS 63 completed
Tue Nov 26 14:09:52 2019: BS 64 completed
Tue Nov 26 14:09:53 2019: BS 65 completed
Tue Nov 26 14:09:54 2019: BS 66 completed
Tue Nov 26 14:09:55 2019: BS 67 completed
Tue Nov 26 14:09:56 2019: BS 68 completed
Tue Nov 26 14:09:58 2019: BS 69 completed
Tue Nov 26 14:09:59 2019: BS 70 completed
Tue Nov 26 14:10:00 2019: BS 71 completed
Tue Nov 26 14:10:01 2019: BS 72 completed
Tue Nov 26 14:10:02 2019: BS 73 completed
Tue Nov 26 14:10:04 2019: BS 74 completed
Tue Nov 26 14:10:05 2019: BS 75 completed
Tue Nov 26 14:10:06 2019: BS 76 completed
Tue Nov 26 14:10:07 2019: BS 77 completed
Tue Nov 26 14:10:08 2019: BS 78 completed
Tue Nov 26 14:10:10 2019: BS 79 completed
Tue Nov 26 14:10:11 2019: BS 80 completed
Tue Nov 26 14:10:12 2019: BS 81 completed
Tue Nov 26 14:10:13 2019: BS 82 completed
Tue Nov 26 14:10:14 2019: BS 83 completed
Tue Nov 26 14:10:16 2019: BS 84 completed
Tue Nov 26 14:10:17 2019: BS 85 completed
Tue Nov 26 14:10:18 2019: BS 86 completed
Tue Nov 26 14:10:19 2019: BS 87 completed
Tue Nov 26 14:10:20 2019: BS 88 completed
Tue Nov 26 14:10:21 2019: BS 89 completed
Tue Nov 26 14:10:23 2019: BS 90 completed
Tue Nov 26 14:10:24 2019: BS 91 completed
Tue Nov 26 14:10:25 2019: BS 92 completed
Tue Nov 26 14:10:26 2019: BS 93 completed
Tue Nov 26 14:10:27 2019: BS 94 completed
Tue Nov 26 14:10:29 2019: BS 95 completed
Tue Nov 26 14:10:30 2019: BS 96 completed
Tue Nov 26 14:10:31 2019: BS 97 completed
Tue Nov 26 14:10:32 2019: BS 98 completed
Tue Nov 26 14:10:33 2019: BS 99 completed
Tue Nov 26 14:10:35 2019: BS 100 completed
Tue Nov 26 14:10:36 2019: BS 101 completed
Tue Nov 26 14:10:37 2019: BS 102 completed
Tue Nov 26 14:10:38 2019: BS 103 completed
Tue Nov 26 14:10:39 2019: BS 104 completed
Tue Nov 26 14:10:41 2019: BS 105 completed
Tue Nov 26 14:10:42 2019: BS 106 completed
Tue Nov 26 14:10:43 2019: BS 107 completed
Tue Nov 26 14:10:44 2019: BS 108 completed
Tue Nov 26 14:10:45 2019: BS 109 completed
Tue Nov 26 14:10:47 2019: BS 110 completed
Tue Nov 26 14:10:48 2019: BS 111 completed
Tue Nov 26 14:10:49 2019: BS 112 completed
Tue Nov 26 14:10:50 2019: BS 113 completed
Tue Nov 26 14:10:51 2019: BS 114 completed
Tue Nov 26 14:10:53 2019: BS 115 completed
Tue Nov 26 14:10:54 2019: BS 116 completed
Tue Nov 26 14:10:55 2019: BS 117 completed
Tue Nov 26 14:10:56 2019: BS 118 completed
Tue Nov 26 14:10:57 2019: BS 119 completed
Tue Nov 26 14:10:59 2019: BS 120 completed
Tue Nov 26 14:11:00 2019: BS 121 completed
Tue Nov 26 14:11:01 2019: BS 122 completed
Tue Nov 26 14:11:02 2019: BS 123 completed
Tue Nov 26 14:11:03 2019: BS 124 completed
Tue Nov 26 14:11:05 2019: BS 125 completed
Tue Nov 26 14:11:06 2019: BS 126 completed
Tue Nov 26 14:11:07 2019: BS 127 completed
Tue Nov 26 14:11:09 2019: BS 1 completed
Tue Nov 26 14:11:11 2019: BS 2 completed
Tue Nov 26 14:11:12 2019: BS 3 completed
Tue Nov 26 14:11:13 2019: BS 4 completed
Tue Nov 26 14:11:14 2019: BS 5 completed
Tue Nov 26 14:11:15 2019: BS 6 completed
Tue Nov 26 14:11:16 2019: BS 7 completed
Tue Nov 26 14:11:18 2019: BS 8 completed
Tue Nov 26 14:11:19 2019: BS 9 completed
Tue Nov 26 14:11:20 2019: BS 10 completed
Tue Nov 26 14:11:21 2019: BS 11 completed
Tue Nov 26 14:11:22 2019: BS 12 completed
Tue Nov 26 14:11:24 2019: BS 13 completed
Tue Nov 26 14:11:25 2019: BS 14 completed
Tue Nov 26 14:11:26 2019: BS 15 completed
Tue Nov 26 14:11:27 2019: BS 16 completed
Tue Nov 26 14:11:28 2019: BS 17 completed
Tue Nov 26 14:11:30 2019: BS 18 completed
Tue Nov 26 14:11:31 2019: BS 19 completed
Tue Nov 26 14:11:32 2019: BS 20 completed
Tue Nov 26 14:11:33 2019: BS 21 completed
Tue Nov 26 14:11:34 2019: BS 22 completed
Tue Nov 26 14:11:36 2019: BS 23 completed
Tue Nov 26 14:11:37 2019: BS 24 completed
Tue Nov 26 14:11:38 2019: BS 25 completed
Tue Nov 26 14:11:39 2019: BS 26 completed
Tue Nov 26 14:11:40 2019: BS 27 completed
Tue Nov 26 14:11:42 2019: BS 28 completed
Tue Nov 26 14:11:43 2019: BS 29 completed
Tue Nov 26 14:11:44 2019: BS 30 completed
Tue Nov 26 14:11:45 2019: BS 31 completed
Tue Nov 26 14:11:46 2019: BS 32 completed
Tue Nov 26 14:11:48 2019: BS 33 completed
Tue Nov 26 14:11:49 2019: BS 34 completed
Tue Nov 26 14:11:50 2019: BS 35 completed
Tue Nov 26 14:11:51 2019: BS 36 completed
Tue Nov 26 14:11:52 2019: BS 37 completed
Tue Nov 26 14:11:54 2019: BS 38 completed
Tue Nov 26 14:11:55 2019: BS 39 completed
Tue Nov 26 14:11:56 2019: BS 40 completed
Tue Nov 26 14:11:57 2019: BS 41 completed
Tue Nov 26 14:11:58 2019: BS 42 completed
Tue Nov 26 14:12:00 2019: BS 43 completed
Tue Nov 26 14:12:01 2019: BS 44 completed
Tue Nov 26 14:12:02 2019: BS 45 completed
Tue Nov 26 14:12:03 2019: BS 46 completed
Tue Nov 26 14:12:04 2019: BS 47 completed
Tue Nov 26 14:12:05 2019: BS 48 completed
Tue Nov 26 14:12:07 2019: BS 49 completed
Tue Nov 26 14:12:08 2019: BS 50 completed
Tue Nov 26 14:12:09 2019: BS 51 completed
Tue Nov 26 14:12:10 2019: BS 52 completed
Tue Nov 26 14:12:11 2019: BS 53 completed
Tue Nov 26 14:12:13 2019: BS 54 completed
Tue Nov 26 14:12:14 2019: BS 55 completed
Tue Nov 26 14:12:15 2019: BS 56 completed
Tue Nov 26 14:12:16 2019: BS 57 completed
Tue Nov 26 14:12:17 2019: BS 58 completed
Tue Nov 26 14:12:19 2019: BS 59 completed
Tue Nov 26 14:12:20 2019: BS 60 completed
Tue Nov 26 14:12:21 2019: BS 61 completed
Tue Nov 26 14:12:22 2019: BS 62 completed
Tue Nov 26 14:12:23 2019: BS 63 completed
Tue Nov 26 14:12:25 2019: BS 64 completed
Tue Nov 26 14:12:26 2019: BS 65 completed
Tue Nov 26 14:12:27 2019: BS 66 completed
Tue Nov 26 14:12:28 2019: BS 67 completed
Tue Nov 26 14:12:29 2019: BS 68 completed
Tue Nov 26 14:12:31 2019: BS 69 completed
Tue Nov 26 14:12:32 2019: BS 70 completed
Tue Nov 26 14:12:33 2019: BS 71 completed
Tue Nov 26 14:12:34 2019: BS 72 completed
Tue Nov 26 14:12:35 2019: BS 73 completed
Tue Nov 26 14:12:37 2019: BS 74 completed
Tue Nov 26 14:12:38 2019: BS 75 completed
Tue Nov 26 14:12:39 2019: BS 76 completed
Tue Nov 26 14:12:40 2019: BS 77 completed
Tue Nov 26 14:12:41 2019: BS 78 completed
Tue Nov 26 14:12:43 2019: BS 79 completed
Tue Nov 26 14:12:44 2019: BS 80 completed
Tue Nov 26 14:12:45 2019: BS 81 completed
Tue Nov 26 14:12:46 2019: BS 82 completed
Tue Nov 26 14:12:47 2019: BS 83 completed
Tue Nov 26 14:12:49 2019: BS 84 completed
Tue Nov 26 14:12:50 2019: BS 85 completed
Tue Nov 26 14:12:51 2019: BS 86 completed
Tue Nov 26 14:12:52 2019: BS 87 completed
Tue Nov 26 14:12:53 2019: BS 88 completed
Tue Nov 26 14:12:54 2019: BS 89 completed
Tue Nov 26 14:12:56 2019: BS 90 completed
Tue Nov 26 14:12:57 2019: BS 91 completed
Tue Nov 26 14:12:58 2019: BS 92 completed
Tue Nov 26 14:12:59 2019: BS 93 completed
Tue Nov 26 14:13:00 2019: BS 94 completed
Tue Nov 26 14:13:02 2019: BS 95 completed
Tue Nov 26 14:13:03 2019: BS 96 completed
Tue Nov 26 14:13:04 2019: BS 97 completed
Tue Nov 26 14:13:05 2019: BS 98 completed
Tue Nov 26 14:13:06 2019: BS 99 completed
Tue Nov 26 14:13:08 2019: BS 100 completed
Tue Nov 26 14:13:09 2019: BS 101 completed
Tue Nov 26 14:13:10 2019: BS 102 completed
Tue Nov 26 14:13:11 2019: BS 103 completed
Tue Nov 26 14:13:12 2019: BS 104 completed
Tue Nov 26 14:13:14 2019: BS 105 completed
Tue Nov 26 14:13:15 2019: BS 106 completed
Tue Nov 26 14:13:16 2019: BS 107 completed
Tue Nov 26 14:13:17 2019: BS 108 completed
Tue Nov 26 14:13:18 2019: BS 109 completed
Tue Nov 26 14:13:20 2019: BS 110 completed
Tue Nov 26 14:13:21 2019: BS 111 completed
Tue Nov 26 14:13:22 2019: BS 112 completed
Tue Nov 26 14:13:23 2019: BS 113 completed
Tue Nov 26 14:13:24 2019: BS 114 completed
Tue Nov 26 14:13:26 2019: BS 115 completed
Tue Nov 26 14:13:27 2019: BS 116 completed
Tue Nov 26 14:13:28 2019: BS 117 completed
Tue Nov 26 14:13:29 2019: BS 118 completed
Tue Nov 26 14:13:30 2019: BS 119 completed
Tue Nov 26 14:13:32 2019: BS 120 completed
Tue Nov 26 14:13:33 2019: BS 121 completed
Tue Nov 26 14:13:34 2019: BS 122 completed
Tue Nov 26 14:13:35 2019: BS 123 completed
Tue Nov 26 14:13:36 2019: BS 124 completed
Tue Nov 26 14:13:38 2019: BS 125 completed
Tue Nov 26 14:13:39 2019: BS 126 completed
Tue Nov 26 14:13:40 2019: BS 127 completed
Tue Nov 26 14:13:42 2019: BS 1 completed
Tue Nov 26 14:13:44 2019: BS 2 completed
Tue Nov 26 14:13:45 2019: BS 3 completed
Tue Nov 26 14:13:46 2019: BS 4 completed
Tue Nov 26 14:13:47 2019: BS 5 completed
Tue Nov 26 14:13:48 2019: BS 6 completed
Tue Nov 26 14:13:49 2019: BS 7 completed
Tue Nov 26 14:13:51 2019: BS 8 completed
Tue Nov 26 14:13:52 2019: BS 9 completed
Tue Nov 26 14:13:53 2019: BS 10 completed
Tue Nov 26 14:13:54 2019: BS 11 completed
Tue Nov 26 14:13:55 2019: BS 12 completed
Tue Nov 26 14:13:57 2019: BS 13 completed
Tue Nov 26 14:13:58 2019: BS 14 completed
Tue Nov 26 14:13:59 2019: BS 15 completed
Tue Nov 26 14:14:00 2019: BS 16 completed
Tue Nov 26 14:14:01 2019: BS 17 completed
Tue Nov 26 14:14:03 2019: BS 18 completed
Tue Nov 26 14:14:04 2019: BS 19 completed
Tue Nov 26 14:14:05 2019: BS 20 completed
Tue Nov 26 14:14:06 2019: BS 21 completed
Tue Nov 26 14:14:07 2019: BS 22 completed
Tue Nov 26 14:14:09 2019: BS 23 completed
Tue Nov 26 14:14:10 2019: BS 24 completed
Tue Nov 26 14:14:11 2019: BS 25 completed
Tue Nov 26 14:14:12 2019: BS 26 completed
Tue Nov 26 14:14:13 2019: BS 27 completed
Tue Nov 26 14:14:15 2019: BS 28 completed
Tue Nov 26 14:14:16 2019: BS 29 completed
Tue Nov 26 14:14:17 2019: BS 30 completed
Tue Nov 26 14:14:18 2019: BS 31 completed
Tue Nov 26 14:14:19 2019: BS 32 completed
Tue Nov 26 14:14:21 2019: BS 33 completed
Tue Nov 26 14:14:22 2019: BS 34 completed
Tue Nov 26 14:14:23 2019: BS 35 completed
Tue Nov 26 14:14:24 2019: BS 36 completed
Tue Nov 26 14:14:25 2019: BS 37 completed
Tue Nov 26 14:14:27 2019: BS 38 completed
Tue Nov 26 14:14:28 2019: BS 39 completed
Tue Nov 26 14:14:29 2019: BS 40 completed
Tue Nov 26 14:14:30 2019: BS 41 completed
Tue Nov 26 14:14:31 2019: BS 42 completed
Tue Nov 26 14:14:33 2019: BS 43 completed
Tue Nov 26 14:14:34 2019: BS 44 completed
Tue Nov 26 14:14:35 2019: BS 45 completed
Tue Nov 26 14:14:36 2019: BS 46 completed
Tue Nov 26 14:14:37 2019: BS 47 completed
Tue Nov 26 14:14:38 2019: BS 48 completed
Tue Nov 26 14:14:40 2019: BS 49 completed
Tue Nov 26 14:14:41 2019: BS 50 completed
Tue Nov 26 14:14:42 2019: BS 51 completed
Tue Nov 26 14:14:43 2019: BS 52 completed
Tue Nov 26 14:14:44 2019: BS 53 completed
Tue Nov 26 14:14:46 2019: BS 54 completed
Tue Nov 26 14:14:47 2019: BS 55 completed
Tue Nov 26 14:14:48 2019: BS 56 completed
Tue Nov 26 14:14:49 2019: BS 57 completed
Tue Nov 26 14:14:50 2019: BS 58 completed
Tue Nov 26 14:14:52 2019: BS 59 completed
Tue Nov 26 14:14:53 2019: BS 60 completed
Tue Nov 26 14:14:54 2019: BS 61 completed
Tue Nov 26 14:14:55 2019: BS 62 completed
Tue Nov 26 14:14:56 2019: BS 63 completed
Tue Nov 26 14:14:58 2019: BS 64 completed
Tue Nov 26 14:14:59 2019: BS 65 completed
Tue Nov 26 14:15:00 2019: BS 66 completed
Tue Nov 26 14:15:01 2019: BS 67 completed
Tue Nov 26 14:15:02 2019: BS 68 completed
Tue Nov 26 14:15:04 2019: BS 69 completed
Tue Nov 26 14:15:05 2019: BS 70 completed
Tue Nov 26 14:15:06 2019: BS 71 completed
Tue Nov 26 14:15:07 2019: BS 72 completed
Tue Nov 26 14:15:08 2019: BS 73 completed
Tue Nov 26 14:15:10 2019: BS 74 completed
Tue Nov 26 14:15:11 2019: BS 75 completed
Tue Nov 26 14:15:12 2019: BS 76 completed
Tue Nov 26 14:15:13 2019: BS 77 completed
Tue Nov 26 14:15:14 2019: BS 78 completed
Tue Nov 26 14:15:16 2019: BS 79 completed
Tue Nov 26 14:15:17 2019: BS 80 completed
Tue Nov 26 14:15:18 2019: BS 81 completed
Tue Nov 26 14:15:19 2019: BS 82 completed
Tue Nov 26 14:15:20 2019: BS 83 completed
Tue Nov 26 14:15:22 2019: BS 84 completed
Tue Nov 26 14:15:23 2019: BS 85 completed
Tue Nov 26 14:15:24 2019: BS 86 completed
Tue Nov 26 14:15:25 2019: BS 87 completed
Tue Nov 26 14:15:26 2019: BS 88 completed
Tue Nov 26 14:15:27 2019: BS 89 completed
Tue Nov 26 14:15:29 2019: BS 90 completed
Tue Nov 26 14:15:30 2019: BS 91 completed
Tue Nov 26 14:15:31 2019: BS 92 completed
Tue Nov 26 14:15:32 2019: BS 93 completed
Tue Nov 26 14:15:33 2019: BS 94 completed
Tue Nov 26 14:15:35 2019: BS 95 completed
Tue Nov 26 14:15:36 2019: BS 96 completed
Tue Nov 26 14:15:37 2019: BS 97 completed
Tue Nov 26 14:15:38 2019: BS 98 completed
Tue Nov 26 14:15:39 2019: BS 99 completed
Tue Nov 26 14:15:41 2019: BS 100 completed
Tue Nov 26 14:15:42 2019: BS 101 completed
Tue Nov 26 14:15:43 2019: BS 102 completed
Tue Nov 26 14:15:44 2019: BS 103 completed
Tue Nov 26 14:15:45 2019: BS 104 completed
Tue Nov 26 14:15:47 2019: BS 105 completed
Tue Nov 26 14:15:48 2019: BS 106 completed
Tue Nov 26 14:15:49 2019: BS 107 completed
Tue Nov 26 14:15:50 2019: BS 108 completed
Tue Nov 26 14:15:51 2019: BS 109 completed
Tue Nov 26 14:15:53 2019: BS 110 completed
Tue Nov 26 14:15:54 2019: BS 111 completed
Tue Nov 26 14:15:55 2019: BS 112 completed
Tue Nov 26 14:15:56 2019: BS 113 completed
Tue Nov 26 14:15:57 2019: BS 114 completed
Tue Nov 26 14:15:59 2019: BS 115 completed
Tue Nov 26 14:16:00 2019: BS 116 completed
Tue Nov 26 14:16:01 2019: BS 117 completed
Tue Nov 26 14:16:02 2019: BS 118 completed
Tue Nov 26 14:16:03 2019: BS 119 completed
Tue Nov 26 14:16:05 2019: BS 120 completed
Tue Nov 26 14:16:06 2019: BS 121 completed
Tue Nov 26 14:16:07 2019: BS 122 completed
Tue Nov 26 14:16:08 2019: BS 123 completed
Tue Nov 26 14:16:09 2019: BS 124 completed
Tue Nov 26 14:16:11 2019: BS 125 completed
Tue Nov 26 14:16:12 2019: BS 126 completed
Tue Nov 26 14:16:13 2019: BS 127 completed
Tue Nov 26 14:16:15 2019: BS 1 completed
Tue Nov 26 14:16:17 2019: BS 2 completed
Tue Nov 26 14:16:18 2019: BS 3 completed
Tue Nov 26 14:16:19 2019: BS 4 completed
Tue Nov 26 14:16:20 2019: BS 5 completed
Tue Nov 26 14:16:21 2019: BS 6 completed
Tue Nov 26 14:16:22 2019: BS 7 completed
Tue Nov 26 14:16:24 2019: BS 8 completed
Tue Nov 26 14:16:25 2019: BS 9 completed
Tue Nov 26 14:16:26 2019: BS 10 completed
Tue Nov 26 14:16:27 2019: BS 11 completed
Tue Nov 26 14:16:28 2019: BS 12 completed
Tue Nov 26 14:16:30 2019: BS 13 completed
Tue Nov 26 14:16:31 2019: BS 14 completed
Tue Nov 26 14:16:32 2019: BS 15 completed
Tue Nov 26 14:16:33 2019: BS 16 completed
Tue Nov 26 14:16:34 2019: BS 17 completed
Tue Nov 26 14:16:36 2019: BS 18 completed
Tue Nov 26 14:16:37 2019: BS 19 completed
Tue Nov 26 14:16:38 2019: BS 20 completed
Tue Nov 26 14:16:39 2019: BS 21 completed
Tue Nov 26 14:16:40 2019: BS 22 completed
Tue Nov 26 14:16:42 2019: BS 23 completed
Tue Nov 26 14:16:43 2019: BS 24 completed
Tue Nov 26 14:16:44 2019: BS 25 completed
Tue Nov 26 14:16:45 2019: BS 26 completed
Tue Nov 26 14:16:46 2019: BS 27 completed
Tue Nov 26 14:16:48 2019: BS 28 completed
Tue Nov 26 14:16:49 2019: BS 29 completed
Tue Nov 26 14:16:50 2019: BS 30 completed
Tue Nov 26 14:16:51 2019: BS 31 completed
Tue Nov 26 14:16:52 2019: BS 32 completed
Tue Nov 26 14:16:54 2019: BS 33 completed
Tue Nov 26 14:16:55 2019: BS 34 completed
Tue Nov 26 14:16:56 2019: BS 35 completed
Tue Nov 26 14:16:57 2019: BS 36 completed
Tue Nov 26 14:16:58 2019: BS 37 completed
Tue Nov 26 14:17:00 2019: BS 38 completed
Tue Nov 26 14:17:01 2019: BS 39 completed
Tue Nov 26 14:17:02 2019: BS 40 completed
Tue Nov 26 14:17:03 2019: BS 41 completed
Tue Nov 26 14:17:04 2019: BS 42 completed
Tue Nov 26 14:17:06 2019: BS 43 completed
Tue Nov 26 14:17:07 2019: BS 44 completed
Tue Nov 26 14:17:08 2019: BS 45 completed
Tue Nov 26 14:17:09 2019: BS 46 completed
Tue Nov 26 14:17:10 2019: BS 47 completed
Tue Nov 26 14:17:11 2019: BS 48 completed
Tue Nov 26 14:17:13 2019: BS 49 completed
Tue Nov 26 14:17:14 2019: BS 50 completed
Tue Nov 26 14:17:15 2019: BS 51 completed
Tue Nov 26 14:17:16 2019: BS 52 completed
Tue Nov 26 14:17:17 2019: BS 53 completed
Tue Nov 26 14:17:19 2019: BS 54 completed
Tue Nov 26 14:17:20 2019: BS 55 completed
Tue Nov 26 14:17:21 2019: BS 56 completed
Tue Nov 26 14:17:22 2019: BS 57 completed
Tue Nov 26 14:17:23 2019: BS 58 completed
Tue Nov 26 14:17:25 2019: BS 59 completed
Tue Nov 26 14:17:26 2019: BS 60 completed
Tue Nov 26 14:17:27 2019: BS 61 completed
Tue Nov 26 14:17:28 2019: BS 62 completed
Tue Nov 26 14:17:29 2019: BS 63 completed
Tue Nov 26 14:17:31 2019: BS 64 completed
Tue Nov 26 14:17:32 2019: BS 65 completed
Tue Nov 26 14:17:33 2019: BS 66 completed
Tue Nov 26 14:17:34 2019: BS 67 completed
Tue Nov 26 14:17:35 2019: BS 68 completed
Tue Nov 26 14:17:37 2019: BS 69 completed
Tue Nov 26 14:17:38 2019: BS 70 completed
Tue Nov 26 14:17:39 2019: BS 71 completed
Tue Nov 26 14:17:40 2019: BS 72 completed
Tue Nov 26 14:17:41 2019: BS 73 completed
Tue Nov 26 14:17:43 2019: BS 74 completed
Tue Nov 26 14:17:44 2019: BS 75 completed
Tue Nov 26 14:17:45 2019: BS 76 completed
Tue Nov 26 14:17:46 2019: BS 77 completed
Tue Nov 26 14:17:47 2019: BS 78 completed
Tue Nov 26 14:17:49 2019: BS 79 completed
Tue Nov 26 14:17:50 2019: BS 80 completed
Tue Nov 26 14:17:51 2019: BS 81 completed
Tue Nov 26 14:17:52 2019: BS 82 completed
Tue Nov 26 14:17:53 2019: BS 83 completed
Tue Nov 26 14:17:55 2019: BS 84 completed
Tue Nov 26 14:17:56 2019: BS 85 completed
Tue Nov 26 14:17:57 2019: BS 86 completed
Tue Nov 26 14:17:58 2019: BS 87 completed
Tue Nov 26 14:17:59 2019: BS 88 completed
Tue Nov 26 14:18:01 2019: BS 89 completed
Tue Nov 26 14:18:02 2019: BS 90 completed
Tue Nov 26 14:18:03 2019: BS 91 completed
Tue Nov 26 14:18:04 2019: BS 92 completed
Tue Nov 26 14:18:05 2019: BS 93 completed
Tue Nov 26 14:18:06 2019: BS 94 completed
Tue Nov 26 14:18:08 2019: BS 95 completed
Tue Nov 26 14:18:09 2019: BS 96 completed
Tue Nov 26 14:18:10 2019: BS 97 completed
Tue Nov 26 14:18:11 2019: BS 98 completed
Tue Nov 26 14:18:12 2019: BS 99 completed
Tue Nov 26 14:18:14 2019: BS 100 completed
Tue Nov 26 14:18:15 2019: BS 101 completed
Tue Nov 26 14:18:16 2019: BS 102 completed
Tue Nov 26 14:18:17 2019: BS 103 completed
Tue Nov 26 14:18:18 2019: BS 104 completed
Tue Nov 26 14:18:20 2019: BS 105 completed
Tue Nov 26 14:18:21 2019: BS 106 completed
Tue Nov 26 14:18:22 2019: BS 107 completed
Tue Nov 26 14:18:23 2019: BS 108 completed
Tue Nov 26 14:18:24 2019: BS 109 completed
Tue Nov 26 14:18:26 2019: BS 110 completed
Tue Nov 26 14:18:27 2019: BS 111 completed
Tue Nov 26 14:18:28 2019: BS 112 completed
Tue Nov 26 14:18:29 2019: BS 113 completed
Tue Nov 26 14:18:30 2019: BS 114 completed
Tue Nov 26 14:18:32 2019: BS 115 completed
Tue Nov 26 14:18:33 2019: BS 116 completed
Tue Nov 26 14:18:34 2019: BS 117 completed
Tue Nov 26 14:18:35 2019: BS 118 completed
Tue Nov 26 14:18:36 2019: BS 119 completed
Tue Nov 26 14:18:38 2019: BS 120 completed
Tue Nov 26 14:18:39 2019: BS 121 completed
Tue Nov 26 14:18:40 2019: BS 122 completed
Tue Nov 26 14:18:41 2019: BS 123 completed
Tue Nov 26 14:18:42 2019: BS 124 completed
Tue Nov 26 14:18:44 2019: BS 125 completed
Tue Nov 26 14:18:45 2019: BS 126 completed
Tue Nov 26 14:18:46 2019: BS 127 completed
Tue Nov 26 14:18:48 2019: BS 1 completed
Tue Nov 26 14:18:50 2019: BS 2 completed
Tue Nov 26 14:18:51 2019: BS 3 completed
Tue Nov 26 14:18:52 2019: BS 4 completed
Tue Nov 26 14:18:53 2019: BS 5 completed
Tue Nov 26 14:18:54 2019: BS 6 completed
Tue Nov 26 14:18:56 2019: BS 7 completed
Tue Nov 26 14:18:57 2019: BS 8 completed
Tue Nov 26 14:18:58 2019: BS 9 completed
Tue Nov 26 14:18:59 2019: BS 10 completed
Tue Nov 26 14:19:00 2019: BS 11 completed
Tue Nov 26 14:19:01 2019: BS 12 completed
Tue Nov 26 14:19:03 2019: BS 13 completed
Tue Nov 26 14:19:04 2019: BS 14 completed
Tue Nov 26 14:19:05 2019: BS 15 completed
Tue Nov 26 14:19:06 2019: BS 16 completed
Tue Nov 26 14:19:07 2019: BS 17 completed
Tue Nov 26 14:19:09 2019: BS 18 completed
Tue Nov 26 14:19:10 2019: BS 19 completed
Tue Nov 26 14:19:11 2019: BS 20 completed
Tue Nov 26 14:19:12 2019: BS 21 completed
Tue Nov 26 14:19:13 2019: BS 22 completed
Tue Nov 26 14:19:15 2019: BS 23 completed
Tue Nov 26 14:19:16 2019: BS 24 completed
Tue Nov 26 14:19:17 2019: BS 25 completed
Tue Nov 26 14:19:18 2019: BS 26 completed
Tue Nov 26 14:19:19 2019: BS 27 completed
Tue Nov 26 14:19:21 2019: BS 28 completed
Tue Nov 26 14:19:22 2019: BS 29 completed
Tue Nov 26 14:19:23 2019: BS 30 completed
Tue Nov 26 14:19:24 2019: BS 31 completed
Tue Nov 26 14:19:25 2019: BS 32 completed
Tue Nov 26 14:19:27 2019: BS 33 completed
Tue Nov 26 14:19:28 2019: BS 34 completed
Tue Nov 26 14:19:29 2019: BS 35 completed
Tue Nov 26 14:19:30 2019: BS 36 completed
Tue Nov 26 14:19:31 2019: BS 37 completed
Tue Nov 26 14:19:33 2019: BS 38 completed
Tue Nov 26 14:19:34 2019: BS 39 completed
Tue Nov 26 14:19:35 2019: BS 40 completed
Tue Nov 26 14:19:36 2019: BS 41 completed
Tue Nov 26 14:19:37 2019: BS 42 completed
Tue Nov 26 14:19:39 2019: BS 43 completed
Tue Nov 26 14:19:40 2019: BS 44 completed
Tue Nov 26 14:19:41 2019: BS 45 completed
Tue Nov 26 14:19:42 2019: BS 46 completed
Tue Nov 26 14:19:43 2019: BS 47 completed
Tue Nov 26 14:19:45 2019: BS 48 completed
Tue Nov 26 14:19:46 2019: BS 49 completed
Tue Nov 26 14:19:47 2019: BS 50 completed
Tue Nov 26 14:19:48 2019: BS 51 completed
Tue Nov 26 14:19:49 2019: BS 52 completed
Tue Nov 26 14:19:50 2019: BS 53 completed
Tue Nov 26 14:19:52 2019: BS 54 completed
Tue Nov 26 14:19:53 2019: BS 55 completed
Tue Nov 26 14:19:54 2019: BS 56 completed
Tue Nov 26 14:19:55 2019: BS 57 completed
Tue Nov 26 14:19:56 2019: BS 58 completed
Tue Nov 26 14:19:58 2019: BS 59 completed
Tue Nov 26 14:19:59 2019: BS 60 completed
Tue Nov 26 14:20:00 2019: BS 61 completed
Tue Nov 26 14:20:01 2019: BS 62 completed
Tue Nov 26 14:20:02 2019: BS 63 completed
Tue Nov 26 14:20:04 2019: BS 64 completed
Tue Nov 26 14:20:05 2019: BS 65 completed
Tue Nov 26 14:20:06 2019: BS 66 completed
Tue Nov 26 14:20:07 2019: BS 67 completed
Tue Nov 26 14:20:08 2019: BS 68 completed
Tue Nov 26 14:20:10 2019: BS 69 completed
Tue Nov 26 14:20:11 2019: BS 70 completed
Tue Nov 26 14:20:12 2019: BS 71 completed
Tue Nov 26 14:20:13 2019: BS 72 completed
Tue Nov 26 14:20:14 2019: BS 73 completed
Tue Nov 26 14:20:16 2019: BS 74 completed
Tue Nov 26 14:20:17 2019: BS 75 completed
Tue Nov 26 14:20:18 2019: BS 76 completed
Tue Nov 26 14:20:19 2019: BS 77 completed
Tue Nov 26 14:20:20 2019: BS 78 completed
Tue Nov 26 14:20:22 2019: BS 79 completed
Tue Nov 26 14:20:23 2019: BS 80 completed
Tue Nov 26 14:20:24 2019: BS 81 completed
Tue Nov 26 14:20:25 2019: BS 82 completed
Tue Nov 26 14:20:26 2019: BS 83 completed
Tue Nov 26 14:20:28 2019: BS 84 completed
Tue Nov 26 14:20:29 2019: BS 85 completed
Tue Nov 26 14:20:30 2019: BS 86 completed
Tue Nov 26 14:20:31 2019: BS 87 completed
Tue Nov 26 14:20:32 2019: BS 88 completed
Tue Nov 26 14:20:34 2019: BS 89 completed
Tue Nov 26 14:20:35 2019: BS 90 completed
Tue Nov 26 14:20:36 2019: BS 91 completed
Tue Nov 26 14:20:37 2019: BS 92 completed
Tue Nov 26 14:20:38 2019: BS 93 completed
Tue Nov 26 14:20:40 2019: BS 94 completed
Tue Nov 26 14:20:41 2019: BS 95 completed
Tue Nov 26 14:20:42 2019: BS 96 completed
Tue Nov 26 14:20:43 2019: BS 97 completed
Tue Nov 26 14:20:44 2019: BS 98 completed
Tue Nov 26 14:20:45 2019: BS 99 completed
Tue Nov 26 14:20:47 2019: BS 100 completed
Tue Nov 26 14:20:48 2019: BS 101 completed
Tue Nov 26 14:20:49 2019: BS 102 completed
Tue Nov 26 14:20:50 2019: BS 103 completed
Tue Nov 26 14:20:51 2019: BS 104 completed
Tue Nov 26 14:20:53 2019: BS 105 completed
Tue Nov 26 14:20:54 2019: BS 106 completed
Tue Nov 26 14:20:55 2019: BS 107 completed
Tue Nov 26 14:20:56 2019: BS 108 completed
Tue Nov 26 14:20:57 2019: BS 109 completed
Tue Nov 26 14:20:59 2019: BS 110 completed
Tue Nov 26 14:21:00 2019: BS 111 completed
Tue Nov 26 14:21:01 2019: BS 112 completed
Tue Nov 26 14:21:02 2019: BS 113 completed
Tue Nov 26 14:21:03 2019: BS 114 completed
Tue Nov 26 14:21:05 2019: BS 115 completed
Tue Nov 26 14:21:06 2019: BS 116 completed
Tue Nov 26 14:21:07 2019: BS 117 completed
Tue Nov 26 14:21:08 2019: BS 118 completed
Tue Nov 26 14:21:09 2019: BS 119 completed
Tue Nov 26 14:21:11 2019: BS 120 completed
Tue Nov 26 14:21:12 2019: BS 121 completed
Tue Nov 26 14:21:13 2019: BS 122 completed
Tue Nov 26 14:21:14 2019: BS 123 completed
Tue Nov 26 14:21:15 2019: BS 124 completed
Tue Nov 26 14:21:17 2019: BS 125 completed
Tue Nov 26 14:21:18 2019: BS 126 completed
Tue Nov 26 14:21:19 2019: BS 127 completed
Tue Nov 26 14:21:21 2019: BS 1 completed
Tue Nov 26 14:21:23 2019: BS 2 completed
Tue Nov 26 14:21:24 2019: BS 3 completed
Tue Nov 26 14:21:25 2019: BS 4 completed
Tue Nov 26 14:21:26 2019: BS 5 completed
Tue Nov 26 14:21:27 2019: BS 6 completed
Tue Nov 26 14:21:29 2019: BS 7 completed
Tue Nov 26 14:21:30 2019: BS 8 completed
Tue Nov 26 14:21:31 2019: BS 9 completed
Tue Nov 26 14:21:32 2019: BS 10 completed
Tue Nov 26 14:21:33 2019: BS 11 completed
Tue Nov 26 14:21:34 2019: BS 12 completed
Tue Nov 26 14:21:36 2019: BS 13 completed
Tue Nov 26 14:21:37 2019: BS 14 completed
Tue Nov 26 14:21:38 2019: BS 15 completed
Tue Nov 26 14:21:39 2019: BS 16 completed
Tue Nov 26 14:21:40 2019: BS 17 completed
Tue Nov 26 14:21:42 2019: BS 18 completed
Tue Nov 26 14:21:43 2019: BS 19 completed
Tue Nov 26 14:21:44 2019: BS 20 completed
Tue Nov 26 14:21:45 2019: BS 21 completed
Tue Nov 26 14:21:46 2019: BS 22 completed
Tue Nov 26 14:21:48 2019: BS 23 completed
Tue Nov 26 14:21:49 2019: BS 24 completed
Tue Nov 26 14:21:50 2019: BS 25 completed
Tue Nov 26 14:21:51 2019: BS 26 completed
Tue Nov 26 14:21:52 2019: BS 27 completed
Tue Nov 26 14:21:54 2019: BS 28 completed
Tue Nov 26 14:21:55 2019: BS 29 completed
Tue Nov 26 14:21:56 2019: BS 30 completed
Tue Nov 26 14:21:57 2019: BS 31 completed
Tue Nov 26 14:21:58 2019: BS 32 completed
Tue Nov 26 14:22:00 2019: BS 33 completed
Tue Nov 26 14:22:01 2019: BS 34 completed
Tue Nov 26 14:22:02 2019: BS 35 completed
Tue Nov 26 14:22:03 2019: BS 36 completed
Tue Nov 26 14:22:04 2019: BS 37 completed
Tue Nov 26 14:22:06 2019: BS 38 completed
Tue Nov 26 14:22:07 2019: BS 39 completed
Tue Nov 26 14:22:08 2019: BS 40 completed
Tue Nov 26 14:22:09 2019: BS 41 completed
Tue Nov 26 14:22:10 2019: BS 42 completed
Tue Nov 26 14:22:12 2019: BS 43 completed
Tue Nov 26 14:22:13 2019: BS 44 completed
Tue Nov 26 14:22:14 2019: BS 45 completed
Tue Nov 26 14:22:15 2019: BS 46 completed
Tue Nov 26 14:22:16 2019: BS 47 completed
Tue Nov 26 14:22:18 2019: BS 48 completed
Tue Nov 26 14:22:19 2019: BS 49 completed
Tue Nov 26 14:22:20 2019: BS 50 completed
Tue Nov 26 14:22:21 2019: BS 51 completed
Tue Nov 26 14:22:22 2019: BS 52 completed
Tue Nov 26 14:22:24 2019: BS 53 completed
Tue Nov 26 14:22:25 2019: BS 54 completed
Tue Nov 26 14:22:26 2019: BS 55 completed
Tue Nov 26 14:22:27 2019: BS 56 completed
Tue Nov 26 14:22:28 2019: BS 57 completed
Tue Nov 26 14:22:29 2019: BS 58 completed
Tue Nov 26 14:22:31 2019: BS 59 completed
Tue Nov 26 14:22:32 2019: BS 60 completed
Tue Nov 26 14:22:33 2019: BS 61 completed
Tue Nov 26 14:22:34 2019: BS 62 completed
Tue Nov 26 14:22:35 2019: BS 63 completed
Tue Nov 26 14:22:37 2019: BS 64 completed
Tue Nov 26 14:22:38 2019: BS 65 completed
Tue Nov 26 14:22:39 2019: BS 66 completed
Tue Nov 26 14:22:40 2019: BS 67 completed
Tue Nov 26 14:22:41 2019: BS 68 completed
Tue Nov 26 14:22:43 2019: BS 69 completed
Tue Nov 26 14:22:44 2019: BS 70 completed
Tue Nov 26 14:22:45 2019: BS 71 completed
Tue Nov 26 14:22:46 2019: BS 72 completed
Tue Nov 26 14:22:47 2019: BS 73 completed
Tue Nov 26 14:22:49 2019: BS 74 completed
Tue Nov 26 14:22:50 2019: BS 75 completed
Tue Nov 26 14:22:51 2019: BS 76 completed
Tue Nov 26 14:22:52 2019: BS 77 completed
Tue Nov 26 14:22:53 2019: BS 78 completed
Tue Nov 26 14:22:55 2019: BS 79 completed
Tue Nov 26 14:22:56 2019: BS 80 completed
Tue Nov 26 14:22:57 2019: BS 81 completed
Tue Nov 26 14:22:58 2019: BS 82 completed
Tue Nov 26 14:22:59 2019: BS 83 completed
Tue Nov 26 14:23:01 2019: BS 84 completed
Tue Nov 26 14:23:02 2019: BS 85 completed
Tue Nov 26 14:23:03 2019: BS 86 completed
Tue Nov 26 14:23:04 2019: BS 87 completed
Tue Nov 26 14:23:05 2019: BS 88 completed
Tue Nov 26 14:23:07 2019: BS 89 completed
Tue Nov 26 14:23:08 2019: BS 90 completed
Tue Nov 26 14:23:09 2019: BS 91 completed
Tue Nov 26 14:23:10 2019: BS 92 completed
Tue Nov 26 14:23:11 2019: BS 93 completed
Tue Nov 26 14:23:13 2019: BS 94 completed
Tue Nov 26 14:23:14 2019: BS 95 completed
Tue Nov 26 14:23:15 2019: BS 96 completed
Tue Nov 26 14:23:16 2019: BS 97 completed
Tue Nov 26 14:23:17 2019: BS 98 completed
Tue Nov 26 14:23:19 2019: BS 99 completed
Tue Nov 26 14:23:20 2019: BS 100 completed
Tue Nov 26 14:23:21 2019: BS 101 completed
Tue Nov 26 14:23:22 2019: BS 102 completed
Tue Nov 26 14:23:23 2019: BS 103 completed
Tue Nov 26 14:23:24 2019: BS 104 completed
Tue Nov 26 14:23:26 2019: BS 105 completed
Tue Nov 26 14:23:27 2019: BS 106 completed
Tue Nov 26 14:23:28 2019: BS 107 completed
Tue Nov 26 14:23:29 2019: BS 108 completed
Tue Nov 26 14:23:30 2019: BS 109 completed
Tue Nov 26 14:23:32 2019: BS 110 completed
Tue Nov 26 14:23:33 2019: BS 111 completed
Tue Nov 26 14:23:34 2019: BS 112 completed
Tue Nov 26 14:23:35 2019: BS 113 completed
Tue Nov 26 14:23:36 2019: BS 114 completed
Tue Nov 26 14:23:38 2019: BS 115 completed
Tue Nov 26 14:23:39 2019: BS 116 completed
Tue Nov 26 14:23:40 2019: BS 117 completed
Tue Nov 26 14:23:41 2019: BS 118 completed
Tue Nov 26 14:23:42 2019: BS 119 completed
Tue Nov 26 14:23:44 2019: BS 120 completed
Tue Nov 26 14:23:45 2019: BS 121 completed
Tue Nov 26 14:23:46 2019: BS 122 completed
Tue Nov 26 14:23:47 2019: BS 123 completed
Tue Nov 26 14:23:48 2019: BS 124 completed
Tue Nov 26 14:23:50 2019: BS 125 completed
Tue Nov 26 14:23:51 2019: BS 126 completed
Tue Nov 26 14:23:52 2019: BS 127 completed
Tue Nov 26 14:23:54 2019: BS 1 completed
Tue Nov 26 14:23:56 2019: BS 2 completed
Tue Nov 26 14:23:57 2019: BS 3 completed
Tue Nov 26 14:23:58 2019: BS 4 completed
Tue Nov 26 14:23:59 2019: BS 5 completed
Tue Nov 26 14:24:00 2019: BS 6 completed
Tue Nov 26 14:24:02 2019: BS 7 completed
Tue Nov 26 14:24:03 2019: BS 8 completed
Tue Nov 26 14:24:04 2019: BS 9 completed
Tue Nov 26 14:24:05 2019: BS 10 completed
Tue Nov 26 14:24:06 2019: BS 11 completed
Tue Nov 26 14:24:08 2019: BS 12 completed
Tue Nov 26 14:24:09 2019: BS 13 completed
Tue Nov 26 14:24:10 2019: BS 14 completed
Tue Nov 26 14:24:11 2019: BS 15 completed
Tue Nov 26 14:24:12 2019: BS 16 completed
Tue Nov 26 14:24:13 2019: BS 17 completed
Tue Nov 26 14:24:15 2019: BS 18 completed
Tue Nov 26 14:24:16 2019: BS 19 completed
Tue Nov 26 14:24:17 2019: BS 20 completed
Tue Nov 26 14:24:18 2019: BS 21 completed
Tue Nov 26 14:24:19 2019: BS 22 completed
Tue Nov 26 14:24:21 2019: BS 23 completed
Tue Nov 26 14:24:22 2019: BS 24 completed
Tue Nov 26 14:24:23 2019: BS 25 completed
Tue Nov 26 14:24:24 2019: BS 26 completed
Tue Nov 26 14:24:25 2019: BS 27 completed
Tue Nov 26 14:24:27 2019: BS 28 completed
Tue Nov 26 14:24:28 2019: BS 29 completed
Tue Nov 26 14:24:29 2019: BS 30 completed
Tue Nov 26 14:24:30 2019: BS 31 completed
Tue Nov 26 14:24:31 2019: BS 32 completed
Tue Nov 26 14:24:33 2019: BS 33 completed
Tue Nov 26 14:24:34 2019: BS 34 completed
Tue Nov 26 14:24:35 2019: BS 35 completed
Tue Nov 26 14:24:36 2019: BS 36 completed
Tue Nov 26 14:24:37 2019: BS 37 completed
Tue Nov 26 14:24:39 2019: BS 38 completed
Tue Nov 26 14:24:40 2019: BS 39 completed
Tue Nov 26 14:24:41 2019: BS 40 completed
Tue Nov 26 14:24:42 2019: BS 41 completed
Tue Nov 26 14:24:43 2019: BS 42 completed
Tue Nov 26 14:24:45 2019: BS 43 completed
Tue Nov 26 14:24:46 2019: BS 44 completed
Tue Nov 26 14:24:47 2019: BS 45 completed
Tue Nov 26 14:24:48 2019: BS 46 completed
Tue Nov 26 14:24:49 2019: BS 47 completed
Tue Nov 26 14:24:51 2019: BS 48 completed
Tue Nov 26 14:24:52 2019: BS 49 completed
Tue Nov 26 14:24:53 2019: BS 50 completed
Tue Nov 26 14:24:54 2019: BS 51 completed
Tue Nov 26 14:24:55 2019: BS 52 completed
Tue Nov 26 14:24:57 2019: BS 53 completed
Tue Nov 26 14:24:58 2019: BS 54 completed
Tue Nov 26 14:24:59 2019: BS 55 completed
Tue Nov 26 14:25:00 2019: BS 56 completed
Tue Nov 26 14:25:01 2019: BS 57 completed
Tue Nov 26 14:25:03 2019: BS 58 completed
Tue Nov 26 14:25:04 2019: BS 59 completed
Tue Nov 26 14:25:05 2019: BS 60 completed
Tue Nov 26 14:25:06 2019: BS 61 completed
Tue Nov 26 14:25:07 2019: BS 62 completed
Tue Nov 26 14:25:08 2019: BS 63 completed
Tue Nov 26 14:25:10 2019: BS 64 completed
Tue Nov 26 14:25:11 2019: BS 65 completed
Tue Nov 26 14:25:12 2019: BS 66 completed
Tue Nov 26 14:25:13 2019: BS 67 completed
Tue Nov 26 14:25:14 2019: BS 68 completed
Tue Nov 26 14:25:16 2019: BS 69 completed
Tue Nov 26 14:25:17 2019: BS 70 completed
Tue Nov 26 14:25:18 2019: BS 71 completed
Tue Nov 26 14:25:19 2019: BS 72 completed
Tue Nov 26 14:25:20 2019: BS 73 completed
Tue Nov 26 14:25:22 2019: BS 74 completed
Tue Nov 26 14:25:23 2019: BS 75 completed
Tue Nov 26 14:25:24 2019: BS 76 completed
Tue Nov 26 14:25:25 2019: BS 77 completed
Tue Nov 26 14:25:26 2019: BS 78 completed
Tue Nov 26 14:25:28 2019: BS 79 completed
Tue Nov 26 14:25:29 2019: BS 80 completed
Tue Nov 26 14:25:30 2019: BS 81 completed
Tue Nov 26 14:25:31 2019: BS 82 completed
Tue Nov 26 14:25:32 2019: BS 83 completed
Tue Nov 26 14:25:34 2019: BS 84 completed
Tue Nov 26 14:25:35 2019: BS 85 completed
Tue Nov 26 14:25:36 2019: BS 86 completed
Tue Nov 26 14:25:37 2019: BS 87 completed
Tue Nov 26 14:25:38 2019: BS 88 completed
Tue Nov 26 14:25:40 2019: BS 89 completed
Tue Nov 26 14:25:41 2019: BS 90 completed
Tue Nov 26 14:25:42 2019: BS 91 completed
Tue Nov 26 14:25:43 2019: BS 92 completed
Tue Nov 26 14:25:44 2019: BS 93 completed
Tue Nov 26 14:25:46 2019: BS 94 completed
Tue Nov 26 14:25:47 2019: BS 95 completed
Tue Nov 26 14:25:48 2019: BS 96 completed
Tue Nov 26 14:25:49 2019: BS 97 completed
Tue Nov 26 14:25:50 2019: BS 98 completed
Tue Nov 26 14:25:52 2019: BS 99 completed
Tue Nov 26 14:25:53 2019: BS 100 completed
Tue Nov 26 14:25:54 2019: BS 101 completed
Tue Nov 26 14:25:55 2019: BS 102 completed
Tue Nov 26 14:25:56 2019: BS 103 completed
Tue Nov 26 14:25:58 2019: BS 104 completed
Tue Nov 26 14:25:59 2019: BS 105 completed
Tue Nov 26 14:26:00 2019: BS 106 completed
Tue Nov 26 14:26:01 2019: BS 107 completed
Tue Nov 26 14:26:02 2019: BS 108 completed
Tue Nov 26 14:26:03 2019: BS 109 completed
Tue Nov 26 14:26:05 2019: BS 110 completed
Tue Nov 26 14:26:06 2019: BS 111 completed
Tue Nov 26 14:26:07 2019: BS 112 completed
Tue Nov 26 14:26:08 2019: BS 113 completed
Tue Nov 26 14:26:09 2019: BS 114 completed
Tue Nov 26 14:26:11 2019: BS 115 completed
Tue Nov 26 14:26:12 2019: BS 116 completed
Tue Nov 26 14:26:13 2019: BS 117 completed
Tue Nov 26 14:26:14 2019: BS 118 completed
Tue Nov 26 14:26:15 2019: BS 119 completed
Tue Nov 26 14:26:17 2019: BS 120 completed
Tue Nov 26 14:26:18 2019: BS 121 completed
Tue Nov 26 14:26:19 2019: BS 122 completed
Tue Nov 26 14:26:20 2019: BS 123 completed
Tue Nov 26 14:26:21 2019: BS 124 completed
Tue Nov 26 14:26:23 2019: BS 125 completed
Tue Nov 26 14:26:24 2019: BS 126 completed
Tue Nov 26 14:26:25 2019: BS 127 completed
Tue Nov 26 14:26:27 2019: BS 1 completed
Tue Nov 26 14:26:29 2019: BS 2 completed
Tue Nov 26 14:26:30 2019: BS 3 completed
Tue Nov 26 14:26:31 2019: BS 4 completed
Tue Nov 26 14:26:32 2019: BS 5 completed
Tue Nov 26 14:26:33 2019: BS 6 completed
Tue Nov 26 14:26:35 2019: BS 7 completed
Tue Nov 26 14:26:36 2019: BS 8 completed
Tue Nov 26 14:26:37 2019: BS 9 completed
Tue Nov 26 14:26:38 2019: BS 10 completed
Tue Nov 26 14:26:39 2019: BS 11 completed
Tue Nov 26 14:26:41 2019: BS 12 completed
Tue Nov 26 14:26:42 2019: BS 13 completed
Tue Nov 26 14:26:43 2019: BS 14 completed
Tue Nov 26 14:26:44 2019: BS 15 completed
Tue Nov 26 14:26:45 2019: BS 16 completed
Tue Nov 26 14:26:47 2019: BS 17 completed
Tue Nov 26 14:26:48 2019: BS 18 completed
Tue Nov 26 14:26:49 2019: BS 19 completed
Tue Nov 26 14:26:50 2019: BS 20 completed
Tue Nov 26 14:26:51 2019: BS 21 completed
Tue Nov 26 14:26:53 2019: BS 22 completed
Tue Nov 26 14:26:54 2019: BS 23 completed
Tue Nov 26 14:26:55 2019: BS 24 completed
Tue Nov 26 14:26:56 2019: BS 25 completed
Tue Nov 26 14:26:57 2019: BS 26 completed
Tue Nov 26 14:26:58 2019: BS 27 completed
Tue Nov 26 14:27:00 2019: BS 28 completed
Tue Nov 26 14:27:01 2019: BS 29 completed
Tue Nov 26 14:27:02 2019: BS 30 completed
Tue Nov 26 14:27:03 2019: BS 31 completed
Tue Nov 26 14:27:04 2019: BS 32 completed
Tue Nov 26 14:27:06 2019: BS 33 completed
Tue Nov 26 14:27:07 2019: BS 34 completed
Tue Nov 26 14:27:08 2019: BS 35 completed
Tue Nov 26 14:27:09 2019: BS 36 completed
Tue Nov 26 14:27:10 2019: BS 37 completed
Tue Nov 26 14:27:12 2019: BS 38 completed
Tue Nov 26 14:27:13 2019: BS 39 completed
Tue Nov 26 14:27:14 2019: BS 40 completed
Tue Nov 26 14:27:15 2019: BS 41 completed
Tue Nov 26 14:27:16 2019: BS 42 completed
Tue Nov 26 14:27:18 2019: BS 43 completed
Tue Nov 26 14:27:19 2019: BS 44 completed
Tue Nov 26 14:27:20 2019: BS 45 completed
Tue Nov 26 14:27:21 2019: BS 46 completed
Tue Nov 26 14:27:22 2019: BS 47 completed
Tue Nov 26 14:27:24 2019: BS 48 completed
Tue Nov 26 14:27:25 2019: BS 49 completed
Tue Nov 26 14:27:26 2019: BS 50 completed
Tue Nov 26 14:27:27 2019: BS 51 completed
Tue Nov 26 14:27:28 2019: BS 52 completed
Tue Nov 26 14:27:30 2019: BS 53 completed
Tue Nov 26 14:27:31 2019: BS 54 completed
Tue Nov 26 14:27:32 2019: BS 55 completed
Tue Nov 26 14:27:33 2019: BS 56 completed
Tue Nov 26 14:27:34 2019: BS 57 completed
Tue Nov 26 14:27:36 2019: BS 58 completed
Tue Nov 26 14:27:37 2019: BS 59 completed
Tue Nov 26 14:27:38 2019: BS 60 completed
Tue Nov 26 14:27:39 2019: BS 61 completed
Tue Nov 26 14:27:40 2019: BS 62 completed
Tue Nov 26 14:27:42 2019: BS 63 completed
Tue Nov 26 14:27:43 2019: BS 64 completed
Tue Nov 26 14:27:44 2019: BS 65 completed
Tue Nov 26 14:27:45 2019: BS 66 completed
Tue Nov 26 14:27:46 2019: BS 67 completed
Tue Nov 26 14:27:48 2019: BS 68 completed
Tue Nov 26 14:27:49 2019: BS 69 completed
Tue Nov 26 14:27:50 2019: BS 70 completed
Tue Nov 26 14:27:51 2019: BS 71 completed
Tue Nov 26 14:27:52 2019: BS 72 completed
Tue Nov 26 14:27:53 2019: BS 73 completed
Tue Nov 26 14:27:55 2019: BS 74 completed
Tue Nov 26 14:27:56 2019: BS 75 completed
Tue Nov 26 14:27:57 2019: BS 76 completed
Tue Nov 26 14:27:58 2019: BS 77 completed
Tue Nov 26 14:27:59 2019: BS 78 completed
Tue Nov 26 14:28:01 2019: BS 79 completed
Tue Nov 26 14:28:02 2019: BS 80 completed
Tue Nov 26 14:28:03 2019: BS 81 completed
Tue Nov 26 14:28:04 2019: BS 82 completed
Tue Nov 26 14:28:05 2019: BS 83 completed
Tue Nov 26 14:28:07 2019: BS 84 completed
Tue Nov 26 14:28:08 2019: BS 85 completed
Tue Nov 26 14:28:09 2019: BS 86 completed
Tue Nov 26 14:28:10 2019: BS 87 completed
Tue Nov 26 14:28:11 2019: BS 88 completed
Tue Nov 26 14:28:13 2019: BS 89 completed
Tue Nov 26 14:28:14 2019: BS 90 completed
Tue Nov 26 14:28:15 2019: BS 91 completed
Tue Nov 26 14:28:16 2019: BS 92 completed
Tue Nov 26 14:28:17 2019: BS 93 completed
Tue Nov 26 14:28:19 2019: BS 94 completed
Tue Nov 26 14:28:20 2019: BS 95 completed
Tue Nov 26 14:28:21 2019: BS 96 completed
Tue Nov 26 14:28:22 2019: BS 97 completed
Tue Nov 26 14:28:23 2019: BS 98 completed
Tue Nov 26 14:28:25 2019: BS 99 completed
Tue Nov 26 14:28:26 2019: BS 100 completed
Tue Nov 26 14:28:27 2019: BS 101 completed
Tue Nov 26 14:28:28 2019: BS 102 completed
Tue Nov 26 14:28:29 2019: BS 103 completed
Tue Nov 26 14:28:31 2019: BS 104 completed
Tue Nov 26 14:28:32 2019: BS 105 completed
Tue Nov 26 14:28:33 2019: BS 106 completed
Tue Nov 26 14:28:34 2019: BS 107 completed
Tue Nov 26 14:28:35 2019: BS 108 completed
Tue Nov 26 14:28:37 2019: BS 109 completed
Tue Nov 26 14:28:38 2019: BS 110 completed
Tue Nov 26 14:28:39 2019: BS 111 completed
Tue Nov 26 14:28:40 2019: BS 112 completed
Tue Nov 26 14:28:41 2019: BS 113 completed
Tue Nov 26 14:28:43 2019: BS 114 completed
Tue Nov 26 14:28:44 2019: BS 115 completed
Tue Nov 26 14:28:45 2019: BS 116 completed
Tue Nov 26 14:28:46 2019: BS 117 completed
Tue Nov 26 14:28:47 2019: BS 118 completed
Tue Nov 26 14:28:48 2019: BS 119 completed
Tue Nov 26 14:28:50 2019: BS 120 completed
Tue Nov 26 14:28:51 2019: BS 121 completed
Tue Nov 26 14:28:52 2019: BS 122 completed
Tue Nov 26 14:28:53 2019: BS 123 completed
Tue Nov 26 14:28:54 2019: BS 124 completed
Tue Nov 26 14:28:56 2019: BS 125 completed
Tue Nov 26 14:28:57 2019: BS 126 completed
Tue Nov 26 14:28:58 2019: BS 127 completed
Tue Nov 26 14:29:00 2019: BS 1 completed
Tue Nov 26 14:29:02 2019: BS 2 completed
Tue Nov 26 14:29:03 2019: BS 3 completed
Tue Nov 26 14:29:04 2019: BS 4 completed
Tue Nov 26 14:29:05 2019: BS 5 completed
Tue Nov 26 14:29:06 2019: BS 6 completed
Tue Nov 26 14:29:08 2019: BS 7 completed
Tue Nov 26 14:29:09 2019: BS 8 completed
Tue Nov 26 14:29:10 2019: BS 9 completed
Tue Nov 26 14:29:11 2019: BS 10 completed
Tue Nov 26 14:29:12 2019: BS 11 completed
Tue Nov 26 14:29:14 2019: BS 12 completed
Tue Nov 26 14:29:15 2019: BS 13 completed
Tue Nov 26 14:29:16 2019: BS 14 completed
Tue Nov 26 14:29:17 2019: BS 15 completed
Tue Nov 26 14:29:18 2019: BS 16 completed
Tue Nov 26 14:29:20 2019: BS 17 completed
Tue Nov 26 14:29:21 2019: BS 18 completed
Tue Nov 26 14:29:22 2019: BS 19 completed
Tue Nov 26 14:29:23 2019: BS 20 completed
Tue Nov 26 14:29:24 2019: BS 21 completed
Tue Nov 26 14:29:26 2019: BS 22 completed
Tue Nov 26 14:29:27 2019: BS 23 completed
Tue Nov 26 14:29:28 2019: BS 24 completed
Tue Nov 26 14:29:29 2019: BS 25 completed
Tue Nov 26 14:29:30 2019: BS 26 completed
Tue Nov 26 14:29:32 2019: BS 27 completed
Tue Nov 26 14:29:33 2019: BS 28 completed
Tue Nov 26 14:29:34 2019: BS 29 completed
Tue Nov 26 14:29:35 2019: BS 30 completed
Tue Nov 26 14:29:36 2019: BS 31 completed
Tue Nov 26 14:29:38 2019: BS 32 completed
Tue Nov 26 14:29:39 2019: BS 33 completed
Tue Nov 26 14:29:40 2019: BS 34 completed
Tue Nov 26 14:29:41 2019: BS 35 completed
Tue Nov 26 14:29:42 2019: BS 36 completed
Tue Nov 26 14:29:43 2019: BS 37 completed
Tue Nov 26 14:29:45 2019: BS 38 completed
Tue Nov 26 14:29:46 2019: BS 39 completed
Tue Nov 26 14:29:47 2019: BS 40 completed
Tue Nov 26 14:29:48 2019: BS 41 completed
Tue Nov 26 14:29:49 2019: BS 42 completed
Tue Nov 26 14:29:51 2019: BS 43 completed
Tue Nov 26 14:29:52 2019: BS 44 completed
Tue Nov 26 14:29:53 2019: BS 45 completed
Tue Nov 26 14:29:54 2019: BS 46 completed
Tue Nov 26 14:29:55 2019: BS 47 completed
Tue Nov 26 14:29:57 2019: BS 48 completed
Tue Nov 26 14:29:58 2019: BS 49 completed
Tue Nov 26 14:29:59 2019: BS 50 completed
Tue Nov 26 14:30:00 2019: BS 51 completed
Tue Nov 26 14:30:01 2019: BS 52 completed
Tue Nov 26 14:30:03 2019: BS 53 completed
Tue Nov 26 14:30:04 2019: BS 54 completed
Tue Nov 26 14:30:05 2019: BS 55 completed
Tue Nov 26 14:30:06 2019: BS 56 completed
Tue Nov 26 14:30:07 2019: BS 57 completed
Tue Nov 26 14:30:09 2019: BS 58 completed
Tue Nov 26 14:30:10 2019: BS 59 completed
Tue Nov 26 14:30:11 2019: BS 60 completed
Tue Nov 26 14:30:12 2019: BS 61 completed
Tue Nov 26 14:30:13 2019: BS 62 completed
Tue Nov 26 14:30:15 2019: BS 63 completed
Tue Nov 26 14:30:16 2019: BS 64 completed
Tue Nov 26 14:30:17 2019: BS 65 completed
Tue Nov 26 14:30:18 2019: BS 66 completed
Tue Nov 26 14:30:19 2019: BS 67 completed
Tue Nov 26 14:30:21 2019: BS 68 completed
Tue Nov 26 14:30:22 2019: BS 69 completed
Tue Nov 26 14:30:23 2019: BS 70 completed
Tue Nov 26 14:30:24 2019: BS 71 completed
Tue Nov 26 14:30:25 2019: BS 72 completed
Tue Nov 26 14:30:27 2019: BS 73 completed
Tue Nov 26 14:30:28 2019: BS 74 completed
Tue Nov 26 14:30:29 2019: BS 75 completed
Tue Nov 26 14:30:30 2019: BS 76 completed
Tue Nov 26 14:30:31 2019: BS 77 completed
Tue Nov 26 14:30:33 2019: BS 78 completed
Tue Nov 26 14:30:34 2019: BS 79 completed
Tue Nov 26 14:30:35 2019: BS 80 completed
Tue Nov 26 14:30:36 2019: BS 81 completed
Tue Nov 26 14:30:37 2019: BS 82 completed
Tue Nov 26 14:30:38 2019: BS 83 completed
Tue Nov 26 14:30:40 2019: BS 84 completed
Tue Nov 26 14:30:41 2019: BS 85 completed
Tue Nov 26 14:30:42 2019: BS 86 completed
Tue Nov 26 14:30:43 2019: BS 87 completed
Tue Nov 26 14:30:44 2019: BS 88 completed
Tue Nov 26 14:30:46 2019: BS 89 completed
Tue Nov 26 14:30:47 2019: BS 90 completed
Tue Nov 26 14:30:48 2019: BS 91 completed
Tue Nov 26 14:30:49 2019: BS 92 completed
Tue Nov 26 14:30:50 2019: BS 93 completed
Tue Nov 26 14:30:52 2019: BS 94 completed
Tue Nov 26 14:30:53 2019: BS 95 completed
Tue Nov 26 14:30:54 2019: BS 96 completed
Tue Nov 26 14:30:55 2019: BS 97 completed
Tue Nov 26 14:30:56 2019: BS 98 completed
Tue Nov 26 14:30:58 2019: BS 99 completed
Tue Nov 26 14:30:59 2019: BS 100 completed
Tue Nov 26 14:31:00 2019: BS 101 completed
Tue Nov 26 14:31:01 2019: BS 102 completed
Tue Nov 26 14:31:02 2019: BS 103 completed
Tue Nov 26 14:31:04 2019: BS 104 completed
Tue Nov 26 14:31:05 2019: BS 105 completed
Tue Nov 26 14:31:06 2019: BS 106 completed
Tue Nov 26 14:31:07 2019: BS 107 completed
Tue Nov 26 14:31:08 2019: BS 108 completed
Tue Nov 26 14:31:10 2019: BS 109 completed
Tue Nov 26 14:31:11 2019: BS 110 completed
Tue Nov 26 14:31:12 2019: BS 111 completed
Tue Nov 26 14:31:13 2019: BS 112 completed
Tue Nov 26 14:31:14 2019: BS 113 completed
Tue Nov 26 14:31:16 2019: BS 114 completed
Tue Nov 26 14:31:17 2019: BS 115 completed
Tue Nov 26 14:31:18 2019: BS 116 completed
Tue Nov 26 14:31:19 2019: BS 117 completed
Tue Nov 26 14:31:20 2019: BS 118 completed
Tue Nov 26 14:31:22 2019: BS 119 completed
Tue Nov 26 14:31:23 2019: BS 120 completed
Tue Nov 26 14:31:24 2019: BS 121 completed
Tue Nov 26 14:31:25 2019: BS 122 completed
Tue Nov 26 14:31:26 2019: BS 123 completed
Tue Nov 26 14:31:28 2019: BS 124 completed
Tue Nov 26 14:31:29 2019: BS 125 completed
Tue Nov 26 14:31:30 2019: BS 126 completed
Tue Nov 26 14:31:31 2019: BS 127 completed
Tue Nov 26 14:31:33 2019: BS 1 completed
Tue Nov 26 14:31:35 2019: BS 2 completed
Tue Nov 26 14:31:36 2019: BS 3 completed
Tue Nov 26 14:31:37 2019: BS 4 completed
Tue Nov 26 14:31:38 2019: BS 5 completed
Tue Nov 26 14:31:39 2019: BS 6 completed
Tue Nov 26 14:31:41 2019: BS 7 completed
Tue Nov 26 14:31:42 2019: BS 8 completed
Tue Nov 26 14:31:43 2019: BS 9 completed
Tue Nov 26 14:31:44 2019: BS 10 completed
Tue Nov 26 14:31:45 2019: BS 11 completed
Tue Nov 26 14:31:47 2019: BS 12 completed
Tue Nov 26 14:31:48 2019: BS 13 completed
Tue Nov 26 14:31:49 2019: BS 14 completed
Tue Nov 26 14:31:50 2019: BS 15 completed
Tue Nov 26 14:31:51 2019: BS 16 completed
Tue Nov 26 14:31:53 2019: BS 17 completed
Tue Nov 26 14:31:54 2019: BS 18 completed
Tue Nov 26 14:31:55 2019: BS 19 completed
Tue Nov 26 14:31:56 2019: BS 20 completed
Tue Nov 26 14:31:57 2019: BS 21 completed
Tue Nov 26 14:31:59 2019: BS 22 completed
Tue Nov 26 14:32:00 2019: BS 23 completed
Tue Nov 26 14:32:01 2019: BS 24 completed
Tue Nov 26 14:32:02 2019: BS 25 completed
Tue Nov 26 14:32:03 2019: BS 26 completed
Tue Nov 26 14:32:05 2019: BS 27 completed
Tue Nov 26 14:32:06 2019: BS 28 completed
Tue Nov 26 14:32:07 2019: BS 29 completed
Tue Nov 26 14:32:08 2019: BS 30 completed
Tue Nov 26 14:32:09 2019: BS 31 completed
Tue Nov 26 14:32:11 2019: BS 32 completed
Tue Nov 26 14:32:12 2019: BS 33 completed
Tue Nov 26 14:32:13 2019: BS 34 completed
Tue Nov 26 14:32:14 2019: BS 35 completed
Tue Nov 26 14:32:15 2019: BS 36 completed
Tue Nov 26 14:32:17 2019: BS 37 completed
Tue Nov 26 14:32:18 2019: BS 38 completed
Tue Nov 26 14:32:19 2019: BS 39 completed
Tue Nov 26 14:32:20 2019: BS 40 completed
Tue Nov 26 14:32:21 2019: BS 41 completed
Tue Nov 26 14:32:23 2019: BS 42 completed
Tue Nov 26 14:32:24 2019: BS 43 completed
Tue Nov 26 14:32:25 2019: BS 44 completed
Tue Nov 26 14:32:26 2019: BS 45 completed
Tue Nov 26 14:32:27 2019: BS 46 completed
Tue Nov 26 14:32:28 2019: BS 47 completed
Tue Nov 26 14:32:30 2019: BS 48 completed
Tue Nov 26 14:32:31 2019: BS 49 completed
Tue Nov 26 14:32:32 2019: BS 50 completed
Tue Nov 26 14:32:33 2019: BS 51 completed
Tue Nov 26 14:32:34 2019: BS 52 completed
Tue Nov 26 14:32:36 2019: BS 53 completed
Tue Nov 26 14:32:37 2019: BS 54 completed
Tue Nov 26 14:32:38 2019: BS 55 completed
Tue Nov 26 14:32:39 2019: BS 56 completed
Tue Nov 26 14:32:40 2019: BS 57 completed
Tue Nov 26 14:32:42 2019: BS 58 completed
Tue Nov 26 14:32:43 2019: BS 59 completed
Tue Nov 26 14:32:44 2019: BS 60 completed
Tue Nov 26 14:32:45 2019: BS 61 completed
Tue Nov 26 14:32:46 2019: BS 62 completed
Tue Nov 26 14:32:48 2019: BS 63 completed
Tue Nov 26 14:32:49 2019: BS 64 completed
Tue Nov 26 14:32:50 2019: BS 65 completed
Tue Nov 26 14:32:51 2019: BS 66 completed
Tue Nov 26 14:32:52 2019: BS 67 completed
Tue Nov 26 14:32:54 2019: BS 68 completed
Tue Nov 26 14:32:55 2019: BS 69 completed
Tue Nov 26 14:32:56 2019: BS 70 completed
Tue Nov 26 14:32:57 2019: BS 71 completed
Tue Nov 26 14:32:58 2019: BS 72 completed
Tue Nov 26 14:33:00 2019: BS 73 completed
Tue Nov 26 14:33:01 2019: BS 74 completed
Tue Nov 26 14:33:02 2019: BS 75 completed
Tue Nov 26 14:33:03 2019: BS 76 completed
Tue Nov 26 14:33:04 2019: BS 77 completed
Tue Nov 26 14:33:06 2019: BS 78 completed
Tue Nov 26 14:33:07 2019: BS 79 completed
Tue Nov 26 14:33:08 2019: BS 80 completed
Tue Nov 26 14:33:09 2019: BS 81 completed
Tue Nov 26 14:33:10 2019: BS 82 completed
Tue Nov 26 14:33:12 2019: BS 83 completed
Tue Nov 26 14:33:13 2019: BS 84 completed
Tue Nov 26 14:33:14 2019: BS 85 completed
Tue Nov 26 14:33:15 2019: BS 86 completed
Tue Nov 26 14:33:16 2019: BS 87 completed
Tue Nov 26 14:33:18 2019: BS 88 completed
Tue Nov 26 14:33:19 2019: BS 89 completed
Tue Nov 26 14:33:20 2019: BS 90 completed
Tue Nov 26 14:33:21 2019: BS 91 completed
Tue Nov 26 14:33:22 2019: BS 92 completed
Tue Nov 26 14:33:23 2019: BS 93 completed
Tue Nov 26 14:33:25 2019: BS 94 completed
Tue Nov 26 14:33:26 2019: BS 95 completed
Tue Nov 26 14:33:27 2019: BS 96 completed
Tue Nov 26 14:33:28 2019: BS 97 completed
Tue Nov 26 14:33:29 2019: BS 98 completed
Tue Nov 26 14:33:31 2019: BS 99 completed
Tue Nov 26 14:33:32 2019: BS 100 completed
Tue Nov 26 14:33:33 2019: BS 101 completed
Tue Nov 26 14:33:34 2019: BS 102 completed
Tue Nov 26 14:33:35 2019: BS 103 completed
Tue Nov 26 14:33:37 2019: BS 104 completed
Tue Nov 26 14:33:38 2019: BS 105 completed
Tue Nov 26 14:33:39 2019: BS 106 completed
Tue Nov 26 14:33:40 2019: BS 107 completed
Tue Nov 26 14:33:41 2019: BS 108 completed
Tue Nov 26 14:33:43 2019: BS 109 completed
Tue Nov 26 14:33:44 2019: BS 110 completed
Tue Nov 26 14:33:45 2019: BS 111 completed
Tue Nov 26 14:33:46 2019: BS 112 completed
Tue Nov 26 14:33:47 2019: BS 113 completed
Tue Nov 26 14:33:49 2019: BS 114 completed
Tue Nov 26 14:33:50 2019: BS 115 completed
Tue Nov 26 14:33:51 2019: BS 116 completed
Tue Nov 26 14:33:52 2019: BS 117 completed
Tue Nov 26 14:33:53 2019: BS 118 completed
Tue Nov 26 14:33:55 2019: BS 119 completed
Tue Nov 26 14:33:56 2019: BS 120 completed
Tue Nov 26 14:33:57 2019: BS 121 completed
Tue Nov 26 14:33:58 2019: BS 122 completed
Tue Nov 26 14:33:59 2019: BS 123 completed
Tue Nov 26 14:34:01 2019: BS 124 completed
Tue Nov 26 14:34:02 2019: BS 125 completed
Tue Nov 26 14:34:03 2019: BS 126 completed
Tue Nov 26 14:34:04 2019: BS 127 completed
Tue Nov 26 14:34:07 2019: BS 1 completed
Tue Nov 26 14:34:08 2019: BS 2 completed
Tue Nov 26 14:34:09 2019: BS 3 completed
Tue Nov 26 14:34:10 2019: BS 4 completed
Tue Nov 26 14:34:11 2019: BS 5 completed
Tue Nov 26 14:34:13 2019: BS 6 completed
Tue Nov 26 14:34:14 2019: BS 7 completed
Tue Nov 26 14:34:15 2019: BS 8 completed
Tue Nov 26 14:34:16 2019: BS 9 completed
Tue Nov 26 14:34:17 2019: BS 10 completed
Tue Nov 26 14:34:19 2019: BS 11 completed
Tue Nov 26 14:34:20 2019: BS 12 completed
Tue Nov 26 14:34:21 2019: BS 13 completed
Tue Nov 26 14:34:22 2019: BS 14 completed
Tue Nov 26 14:34:23 2019: BS 15 completed
Tue Nov 26 14:34:24 2019: BS 16 completed
Tue Nov 26 14:34:26 2019: BS 17 completed
Tue Nov 26 14:34:27 2019: BS 18 completed
Tue Nov 26 14:34:28 2019: BS 19 completed
Tue Nov 26 14:34:29 2019: BS 20 completed
Tue Nov 26 14:34:30 2019: BS 21 completed
Tue Nov 26 14:34:32 2019: BS 22 completed
Tue Nov 26 14:34:33 2019: BS 23 completed
Tue Nov 26 14:34:34 2019: BS 24 completed
Tue Nov 26 14:34:35 2019: BS 25 completed
Tue Nov 26 14:34:36 2019: BS 26 completed
Tue Nov 26 14:34:38 2019: BS 27 completed
Tue Nov 26 14:34:39 2019: BS 28 completed
Tue Nov 26 14:34:40 2019: BS 29 completed
Tue Nov 26 14:34:41 2019: BS 30 completed
Tue Nov 26 14:34:42 2019: BS 31 completed
Tue Nov 26 14:34:44 2019: BS 32 completed
Tue Nov 26 14:34:45 2019: BS 33 completed
Tue Nov 26 14:34:46 2019: BS 34 completed
Tue Nov 26 14:34:47 2019: BS 35 completed
Tue Nov 26 14:34:48 2019: BS 36 completed
Tue Nov 26 14:34:50 2019: BS 37 completed
Tue Nov 26 14:34:51 2019: BS 38 completed
Tue Nov 26 14:34:52 2019: BS 39 completed
Tue Nov 26 14:34:53 2019: BS 40 completed
Tue Nov 26 14:34:54 2019: BS 41 completed
Tue Nov 26 14:34:56 2019: BS 42 completed
Tue Nov 26 14:34:57 2019: BS 43 completed
Tue Nov 26 14:34:58 2019: BS 44 completed
Tue Nov 26 14:34:59 2019: BS 45 completed
Tue Nov 26 14:35:00 2019: BS 46 completed
Tue Nov 26 14:35:02 2019: BS 47 completed
Tue Nov 26 14:35:03 2019: BS 48 completed
Tue Nov 26 14:35:04 2019: BS 49 completed
Tue Nov 26 14:35:05 2019: BS 50 completed
Tue Nov 26 14:35:06 2019: BS 51 completed
Tue Nov 26 14:35:08 2019: BS 52 completed
Tue Nov 26 14:35:09 2019: BS 53 completed
Tue Nov 26 14:35:10 2019: BS 54 completed
Tue Nov 26 14:35:11 2019: BS 55 completed
Tue Nov 26 14:35:12 2019: BS 56 completed
Tue Nov 26 14:35:14 2019: BS 57 completed
Tue Nov 26 14:35:15 2019: BS 58 completed
Tue Nov 26 14:35:16 2019: BS 59 completed
Tue Nov 26 14:35:17 2019: BS 60 completed
Tue Nov 26 14:35:18 2019: BS 61 completed
Tue Nov 26 14:35:19 2019: BS 62 completed
Tue Nov 26 14:35:21 2019: BS 63 completed
Tue Nov 26 14:35:22 2019: BS 64 completed
Tue Nov 26 14:35:23 2019: BS 65 completed
Tue Nov 26 14:35:24 2019: BS 66 completed
Tue Nov 26 14:35:25 2019: BS 67 completed
Tue Nov 26 14:35:27 2019: BS 68 completed
Tue Nov 26 14:35:28 2019: BS 69 completed
Tue Nov 26 14:35:29 2019: BS 70 completed
Tue Nov 26 14:35:30 2019: BS 71 completed
Tue Nov 26 14:35:31 2019: BS 72 completed
Tue Nov 26 14:35:33 2019: BS 73 completed
Tue Nov 26 14:35:34 2019: BS 74 completed
Tue Nov 26 14:35:35 2019: BS 75 completed
Tue Nov 26 14:35:36 2019: BS 76 completed
Tue Nov 26 14:35:37 2019: BS 77 completed
Tue Nov 26 14:35:39 2019: BS 78 completed
Tue Nov 26 14:35:40 2019: BS 79 completed
Tue Nov 26 14:35:41 2019: BS 80 completed
Tue Nov 26 14:35:42 2019: BS 81 completed
Tue Nov 26 14:35:43 2019: BS 82 completed
Tue Nov 26 14:35:45 2019: BS 83 completed
Tue Nov 26 14:35:46 2019: BS 84 completed
Tue Nov 26 14:35:47 2019: BS 85 completed
Tue Nov 26 14:35:48 2019: BS 86 completed
Tue Nov 26 14:35:49 2019: BS 87 completed
Tue Nov 26 14:35:51 2019: BS 88 completed
Tue Nov 26 14:35:52 2019: BS 89 completed
Tue Nov 26 14:35:53 2019: BS 90 completed
Tue Nov 26 14:35:54 2019: BS 91 completed
Tue Nov 26 14:35:55 2019: BS 92 completed
Tue Nov 26 14:35:57 2019: BS 93 completed
Tue Nov 26 14:35:58 2019: BS 94 completed
Tue Nov 26 14:35:59 2019: BS 95 completed
Tue Nov 26 14:36:00 2019: BS 96 completed
Tue Nov 26 14:36:01 2019: BS 97 completed
Tue Nov 26 14:36:03 2019: BS 98 completed
Tue Nov 26 14:36:04 2019: BS 99 completed
Tue Nov 26 14:36:05 2019: BS 100 completed
Tue Nov 26 14:36:06 2019: BS 101 completed
Tue Nov 26 14:36:07 2019: BS 102 completed
Tue Nov 26 14:36:09 2019: BS 103 completed
Tue Nov 26 14:36:10 2019: BS 104 completed
Tue Nov 26 14:36:11 2019: BS 105 completed
Tue Nov 26 14:36:12 2019: BS 106 completed
Tue Nov 26 14:36:13 2019: BS 107 completed
Tue Nov 26 14:36:14 2019: BS 108 completed
Tue Nov 26 14:36:16 2019: BS 109 completed
Tue Nov 26 14:36:17 2019: BS 110 completed
Tue Nov 26 14:36:18 2019: BS 111 completed
Tue Nov 26 14:36:19 2019: BS 112 completed
Tue Nov 26 14:36:20 2019: BS 113 completed
Tue Nov 26 14:36:22 2019: BS 114 completed
Tue Nov 26 14:36:23 2019: BS 115 completed
Tue Nov 26 14:36:24 2019: BS 116 completed
Tue Nov 26 14:36:25 2019: BS 117 completed
Tue Nov 26 14:36:26 2019: BS 118 completed
Tue Nov 26 14:36:28 2019: BS 119 completed
Tue Nov 26 14:36:29 2019: BS 120 completed
Tue Nov 26 14:36:30 2019: BS 121 completed
Tue Nov 26 14:36:31 2019: BS 122 completed
Tue Nov 26 14:36:32 2019: BS 123 completed
Tue Nov 26 14:36:34 2019: BS 124 completed
Tue Nov 26 14:36:35 2019: BS 125 completed
Tue Nov 26 14:36:36 2019: BS 126 completed
Tue Nov 26 14:36:37 2019: BS 127 completed
Tue Nov 26 14:36:40 2019: BS 1 completed
Tue Nov 26 14:36:41 2019: BS 2 completed
Tue Nov 26 14:36:42 2019: BS 3 completed
Tue Nov 26 14:36:43 2019: BS 4 completed
Tue Nov 26 14:36:44 2019: BS 5 completed
Tue Nov 26 14:36:46 2019: BS 6 completed
Tue Nov 26 14:36:47 2019: BS 7 completed
Tue Nov 26 14:36:48 2019: BS 8 completed
Tue Nov 26 14:36:49 2019: BS 9 completed
Tue Nov 26 14:36:50 2019: BS 10 completed
Tue Nov 26 14:36:52 2019: BS 11 completed
Tue Nov 26 14:36:53 2019: BS 12 completed
Tue Nov 26 14:36:54 2019: BS 13 completed
Tue Nov 26 14:36:55 2019: BS 14 completed
Tue Nov 26 14:36:56 2019: BS 15 completed
Tue Nov 26 14:36:58 2019: BS 16 completed
Tue Nov 26 14:36:59 2019: BS 17 completed
Tue Nov 26 14:37:00 2019: BS 18 completed
Tue Nov 26 14:37:01 2019: BS 19 completed
Tue Nov 26 14:37:02 2019: BS 20 completed
Tue Nov 26 14:37:04 2019: BS 21 completed
Tue Nov 26 14:37:05 2019: BS 22 completed
Tue Nov 26 14:37:06 2019: BS 23 completed
Tue Nov 26 14:37:07 2019: BS 24 completed
Tue Nov 26 14:37:08 2019: BS 25 completed
Tue Nov 26 14:37:09 2019: BS 26 completed
Tue Nov 26 14:37:11 2019: BS 27 completed
Tue Nov 26 14:37:12 2019: BS 28 completed
Tue Nov 26 14:37:13 2019: BS 29 completed
Tue Nov 26 14:37:14 2019: BS 30 completed
Tue Nov 26 14:37:15 2019: BS 31 completed
Tue Nov 26 14:37:17 2019: BS 32 completed
Tue Nov 26 14:37:18 2019: BS 33 completed
Tue Nov 26 14:37:19 2019: BS 34 completed
Tue Nov 26 14:37:20 2019: BS 35 completed
Tue Nov 26 14:37:21 2019: BS 36 completed
Tue Nov 26 14:37:23 2019: BS 37 completed
Tue Nov 26 14:37:24 2019: BS 38 completed
Tue Nov 26 14:37:25 2019: BS 39 completed
Tue Nov 26 14:37:26 2019: BS 40 completed
Tue Nov 26 14:37:27 2019: BS 41 completed
Tue Nov 26 14:37:29 2019: BS 42 completed
Tue Nov 26 14:37:30 2019: BS 43 completed
Tue Nov 26 14:37:31 2019: BS 44 completed
Tue Nov 26 14:37:32 2019: BS 45 completed
Tue Nov 26 14:37:33 2019: BS 46 completed
Tue Nov 26 14:37:35 2019: BS 47 completed
Tue Nov 26 14:37:36 2019: BS 48 completed
Tue Nov 26 14:37:37 2019: BS 49 completed
Tue Nov 26 14:37:38 2019: BS 50 completed
Tue Nov 26 14:37:39 2019: BS 51 completed
Tue Nov 26 14:37:41 2019: BS 52 completed
Tue Nov 26 14:37:42 2019: BS 53 completed
Tue Nov 26 14:37:43 2019: BS 54 completed
Tue Nov 26 14:37:44 2019: BS 55 completed
Tue Nov 26 14:37:45 2019: BS 56 completed
Tue Nov 26 14:37:47 2019: BS 57 completed
Tue Nov 26 14:37:48 2019: BS 58 completed
Tue Nov 26 14:37:49 2019: BS 59 completed
Tue Nov 26 14:37:50 2019: BS 60 completed
Tue Nov 26 14:37:51 2019: BS 61 completed
Tue Nov 26 14:37:53 2019: BS 62 completed
Tue Nov 26 14:37:54 2019: BS 63 completed
Tue Nov 26 14:37:55 2019: BS 64 completed
Tue Nov 26 14:37:56 2019: BS 65 completed
Tue Nov 26 14:37:57 2019: BS 66 completed
Tue Nov 26 14:37:59 2019: BS 67 completed
Tue Nov 26 14:38:00 2019: BS 68 completed
Tue Nov 26 14:38:01 2019: BS 69 completed
Tue Nov 26 14:38:02 2019: BS 70 completed
Tue Nov 26 14:38:03 2019: BS 71 completed
Tue Nov 26 14:38:04 2019: BS 72 completed
Tue Nov 26 14:38:06 2019: BS 73 completed
Tue Nov 26 14:38:07 2019: BS 74 completed
Tue Nov 26 14:38:08 2019: BS 75 completed
Tue Nov 26 14:38:09 2019: BS 76 completed
Tue Nov 26 14:38:10 2019: BS 77 completed
Tue Nov 26 14:38:12 2019: BS 78 completed
Tue Nov 26 14:38:13 2019: BS 79 completed
Tue Nov 26 14:38:14 2019: BS 80 completed
Tue Nov 26 14:38:15 2019: BS 81 completed
Tue Nov 26 14:38:16 2019: BS 82 completed
Tue Nov 26 14:38:18 2019: BS 83 completed
Tue Nov 26 14:38:19 2019: BS 84 completed
Tue Nov 26 14:38:20 2019: BS 85 completed
Tue Nov 26 14:38:21 2019: BS 86 completed
Tue Nov 26 14:38:22 2019: BS 87 completed
Tue Nov 26 14:38:24 2019: BS 88 completed
Tue Nov 26 14:38:25 2019: BS 89 completed
Tue Nov 26 14:38:26 2019: BS 90 completed
Tue Nov 26 14:38:27 2019: BS 91 completed
Tue Nov 26 14:38:28 2019: BS 92 completed
Tue Nov 26 14:38:30 2019: BS 93 completed
Tue Nov 26 14:38:31 2019: BS 94 completed
Tue Nov 26 14:38:32 2019: BS 95 completed
Tue Nov 26 14:38:33 2019: BS 96 completed
Tue Nov 26 14:38:34 2019: BS 97 completed
Tue Nov 26 14:38:36 2019: BS 98 completed
Tue Nov 26 14:38:37 2019: BS 99 completed
Tue Nov 26 14:38:38 2019: BS 100 completed
Tue Nov 26 14:38:39 2019: BS 101 completed
Tue Nov 26 14:38:40 2019: BS 102 completed
Tue Nov 26 14:38:42 2019: BS 103 completed
Tue Nov 26 14:38:43 2019: BS 104 completed
Tue Nov 26 14:38:44 2019: BS 105 completed
Tue Nov 26 14:38:45 2019: BS 106 completed
Tue Nov 26 14:38:46 2019: BS 107 completed
Tue Nov 26 14:38:48 2019: BS 108 completed
Tue Nov 26 14:38:49 2019: BS 109 completed
Tue Nov 26 14:38:50 2019: BS 110 completed
Tue Nov 26 14:38:51 2019: BS 111 completed
Tue Nov 26 14:38:52 2019: BS 112 completed
Tue Nov 26 14:38:54 2019: BS 113 completed
Tue Nov 26 14:38:55 2019: BS 114 completed
Tue Nov 26 14:38:56 2019: BS 115 completed
Tue Nov 26 14:38:57 2019: BS 116 completed
Tue Nov 26 14:38:58 2019: BS 117 completed
Tue Nov 26 14:39:00 2019: BS 118 completed
Tue Nov 26 14:39:01 2019: BS 119 completed
Tue Nov 26 14:39:02 2019: BS 120 completed
Tue Nov 26 14:39:03 2019: BS 121 completed
Tue Nov 26 14:39:04 2019: BS 122 completed
Tue Nov 26 14:39:05 2019: BS 123 completed
Tue Nov 26 14:39:07 2019: BS 124 completed
Tue Nov 26 14:39:08 2019: BS 125 completed
Tue Nov 26 14:39:09 2019: BS 126 completed
Tue Nov 26 14:39:10 2019: BS 127 completed
Tue Nov 26 14:39:13 2019: BS 1 completed
Tue Nov 26 14:39:14 2019: BS 2 completed
Tue Nov 26 14:39:15 2019: BS 3 completed
Tue Nov 26 14:39:16 2019: BS 4 completed
Tue Nov 26 14:39:17 2019: BS 5 completed
Tue Nov 26 14:39:19 2019: BS 6 completed
Tue Nov 26 14:39:20 2019: BS 7 completed
Tue Nov 26 14:39:21 2019: BS 8 completed
Tue Nov 26 14:39:22 2019: BS 9 completed
Tue Nov 26 14:39:23 2019: BS 10 completed
Tue Nov 26 14:39:25 2019: BS 11 completed
Tue Nov 26 14:39:26 2019: BS 12 completed
Tue Nov 26 14:39:27 2019: BS 13 completed
Tue Nov 26 14:39:28 2019: BS 14 completed
Tue Nov 26 14:39:29 2019: BS 15 completed
Tue Nov 26 14:39:31 2019: BS 16 completed
Tue Nov 26 14:39:32 2019: BS 17 completed
Tue Nov 26 14:39:33 2019: BS 18 completed
Tue Nov 26 14:39:34 2019: BS 19 completed
Tue Nov 26 14:39:35 2019: BS 20 completed
Tue Nov 26 14:39:37 2019: BS 21 completed
Tue Nov 26 14:39:38 2019: BS 22 completed
Tue Nov 26 14:39:39 2019: BS 23 completed
Tue Nov 26 14:39:40 2019: BS 24 completed
Tue Nov 26 14:39:41 2019: BS 25 completed
Tue Nov 26 14:39:43 2019: BS 26 completed
Tue Nov 26 14:39:44 2019: BS 27 completed
Tue Nov 26 14:39:45 2019: BS 28 completed
Tue Nov 26 14:39:46 2019: BS 29 completed
Tue Nov 26 14:39:47 2019: BS 30 completed
Tue Nov 26 14:39:49 2019: BS 31 completed
Tue Nov 26 14:39:50 2019: BS 32 completed
Tue Nov 26 14:39:51 2019: BS 33 completed
Tue Nov 26 14:39:52 2019: BS 34 completed
Tue Nov 26 14:39:53 2019: BS 35 completed
Tue Nov 26 14:39:55 2019: BS 36 completed
Tue Nov 26 14:39:56 2019: BS 37 completed
Tue Nov 26 14:39:57 2019: BS 38 completed
Tue Nov 26 14:39:58 2019: BS 39 completed
Tue Nov 26 14:39:59 2019: BS 40 completed
Tue Nov 26 14:40:00 2019: BS 41 completed
Tue Nov 26 14:40:02 2019: BS 42 completed
Tue Nov 26 14:40:03 2019: BS 43 completed
Tue Nov 26 14:40:04 2019: BS 44 completed
Tue Nov 26 14:40:05 2019: BS 45 completed
Tue Nov 26 14:40:06 2019: BS 46 completed
Tue Nov 26 14:40:08 2019: BS 47 completed
Tue Nov 26 14:40:09 2019: BS 48 completed
Tue Nov 26 14:40:10 2019: BS 49 completed
Tue Nov 26 14:40:11 2019: BS 50 completed
Tue Nov 26 14:40:12 2019: BS 51 completed
Tue Nov 26 14:40:14 2019: BS 52 completed
Tue Nov 26 14:40:15 2019: BS 53 completed
Tue Nov 26 14:40:16 2019: BS 54 completed
Tue Nov 26 14:40:17 2019: BS 55 completed
Tue Nov 26 14:40:18 2019: BS 56 completed
Tue Nov 26 14:40:20 2019: BS 57 completed
Tue Nov 26 14:40:21 2019: BS 58 completed
Tue Nov 26 14:40:22 2019: BS 59 completed
Tue Nov 26 14:40:23 2019: BS 60 completed
Tue Nov 26 14:40:24 2019: BS 61 completed
Tue Nov 26 14:40:26 2019: BS 62 completed
Tue Nov 26 14:40:27 2019: BS 63 completed
Tue Nov 26 14:40:28 2019: BS 64 completed
Tue Nov 26 14:40:29 2019: BS 65 completed
Tue Nov 26 14:40:30 2019: BS 66 completed
Tue Nov 26 14:40:32 2019: BS 67 completed
Tue Nov 26 14:40:33 2019: BS 68 completed
Tue Nov 26 14:40:34 2019: BS 69 completed
Tue Nov 26 14:40:35 2019: BS 70 completed
Tue Nov 26 14:40:36 2019: BS 71 completed
Tue Nov 26 14:40:38 2019: BS 72 completed
Tue Nov 26 14:40:39 2019: BS 73 completed
Tue Nov 26 14:40:40 2019: BS 74 completed
Tue Nov 26 14:40:41 2019: BS 75 completed
Tue Nov 26 14:40:42 2019: BS 76 completed
Tue Nov 26 14:40:44 2019: BS 77 completed
Tue Nov 26 14:40:45 2019: BS 78 completed
Tue Nov 26 14:40:46 2019: BS 79 completed
Tue Nov 26 14:40:47 2019: BS 80 completed
Tue Nov 26 14:40:48 2019: BS 81 completed
Tue Nov 26 14:40:50 2019: BS 82 completed
Tue Nov 26 14:40:51 2019: BS 83 completed
Tue Nov 26 14:40:52 2019: BS 84 completed
Tue Nov 26 14:40:53 2019: BS 85 completed
Tue Nov 26 14:40:54 2019: BS 86 completed
Tue Nov 26 14:40:55 2019: BS 87 completed
Tue Nov 26 14:40:57 2019: BS 88 completed
Tue Nov 26 14:40:58 2019: BS 89 completed
Tue Nov 26 14:40:59 2019: BS 90 completed
Tue Nov 26 14:41:00 2019: BS 91 completed
Tue Nov 26 14:41:01 2019: BS 92 completed
Tue Nov 26 14:41:03 2019: BS 93 completed
Tue Nov 26 14:41:04 2019: BS 94 completed
Tue Nov 26 14:41:05 2019: BS 95 completed
Tue Nov 26 14:41:06 2019: BS 96 completed
Tue Nov 26 14:41:07 2019: BS 97 completed
Tue Nov 26 14:41:09 2019: BS 98 completed
Tue Nov 26 14:41:10 2019: BS 99 completed
Tue Nov 26 14:41:11 2019: BS 100 completed
Tue Nov 26 14:41:12 2019: BS 101 completed
Tue Nov 26 14:41:13 2019: BS 102 completed
Tue Nov 26 14:41:15 2019: BS 103 completed
Tue Nov 26 14:41:16 2019: BS 104 completed
Tue Nov 26 14:41:17 2019: BS 105 completed
Tue Nov 26 14:41:18 2019: BS 106 completed
Tue Nov 26 14:41:19 2019: BS 107 completed
Tue Nov 26 14:41:21 2019: BS 108 completed
Tue Nov 26 14:41:22 2019: BS 109 completed
Tue Nov 26 14:41:23 2019: BS 110 completed
Tue Nov 26 14:41:24 2019: BS 111 completed
Tue Nov 26 14:41:25 2019: BS 112 completed
Tue Nov 26 14:41:27 2019: BS 113 completed
Tue Nov 26 14:41:28 2019: BS 114 completed
Tue Nov 26 14:41:29 2019: BS 115 completed
Tue Nov 26 14:41:30 2019: BS 116 completed
Tue Nov 26 14:41:31 2019: BS 117 completed
Tue Nov 26 14:41:33 2019: BS 118 completed
Tue Nov 26 14:41:34 2019: BS 119 completed
Tue Nov 26 14:41:35 2019: BS 120 completed
Tue Nov 26 14:41:36 2019: BS 121 completed
Tue Nov 26 14:41:37 2019: BS 122 completed
Tue Nov 26 14:41:39 2019: BS 123 completed
Tue Nov 26 14:41:40 2019: BS 124 completed
Tue Nov 26 14:41:41 2019: BS 125 completed
Tue Nov 26 14:41:42 2019: BS 126 completed
Tue Nov 26 14:41:43 2019: BS 127 completed
Tue Nov 26 14:41:46 2019: BS 1 completed
Tue Nov 26 14:41:47 2019: BS 2 completed
Tue Nov 26 14:41:48 2019: BS 3 completed
Tue Nov 26 14:41:49 2019: BS 4 completed
Tue Nov 26 14:41:50 2019: BS 5 completed
Tue Nov 26 14:41:52 2019: BS 6 completed
Tue Nov 26 14:41:53 2019: BS 7 completed
Tue Nov 26 14:41:54 2019: BS 8 completed
Tue Nov 26 14:41:55 2019: BS 9 completed
Tue Nov 26 14:41:56 2019: BS 10 completed
Tue Nov 26 14:41:58 2019: BS 11 completed
Tue Nov 26 14:41:59 2019: BS 12 completed
Tue Nov 26 14:42:00 2019: BS 13 completed
Tue Nov 26 14:42:01 2019: BS 14 completed
Tue Nov 26 14:42:02 2019: BS 15 completed
Tue Nov 26 14:42:04 2019: BS 16 completed
Tue Nov 26 14:42:05 2019: BS 17 completed
Tue Nov 26 14:42:06 2019: BS 18 completed
Tue Nov 26 14:42:07 2019: BS 19 completed
Tue Nov 26 14:42:08 2019: BS 20 completed
Tue Nov 26 14:42:10 2019: BS 21 completed
Tue Nov 26 14:42:11 2019: BS 22 completed
Tue Nov 26 14:42:12 2019: BS 23 completed
Tue Nov 26 14:42:13 2019: BS 24 completed
Tue Nov 26 14:42:14 2019: BS 25 completed
Tue Nov 26 14:42:16 2019: BS 26 completed
Tue Nov 26 14:42:17 2019: BS 27 completed
Tue Nov 26 14:42:18 2019: BS 28 completed
Tue Nov 26 14:42:19 2019: BS 29 completed
Tue Nov 26 14:42:20 2019: BS 30 completed
Tue Nov 26 14:42:22 2019: BS 31 completed
Tue Nov 26 14:42:23 2019: BS 32 completed
Tue Nov 26 14:42:24 2019: BS 33 completed
Tue Nov 26 14:42:25 2019: BS 34 completed
Tue Nov 26 14:42:26 2019: BS 35 completed
Tue Nov 26 14:42:28 2019: BS 36 completed
Tue Nov 26 14:42:29 2019: BS 37 completed
Tue Nov 26 14:42:30 2019: BS 38 completed
Tue Nov 26 14:42:31 2019: BS 39 completed
Tue Nov 26 14:42:32 2019: BS 40 completed
Tue Nov 26 14:42:34 2019: BS 41 completed
Tue Nov 26 14:42:35 2019: BS 42 completed
Tue Nov 26 14:42:36 2019: BS 43 completed
Tue Nov 26 14:42:37 2019: BS 44 completed
Tue Nov 26 14:42:38 2019: BS 45 completed
Tue Nov 26 14:42:40 2019: BS 46 completed
Tue Nov 26 14:42:41 2019: BS 47 completed
Tue Nov 26 14:42:42 2019: BS 48 completed
Tue Nov 26 14:42:43 2019: BS 49 completed
Tue Nov 26 14:42:44 2019: BS 50 completed
Tue Nov 26 14:42:46 2019: BS 51 completed
Tue Nov 26 14:42:47 2019: BS 52 completed
Tue Nov 26 14:42:48 2019: BS 53 completed
Tue Nov 26 14:42:49 2019: BS 54 completed
Tue Nov 26 14:42:50 2019: BS 55 completed
Tue Nov 26 14:42:51 2019: BS 56 completed
Tue Nov 26 14:42:53 2019: BS 57 completed
Tue Nov 26 14:42:54 2019: BS 58 completed
Tue Nov 26 14:42:55 2019: BS 59 completed
Tue Nov 26 14:42:56 2019: BS 60 completed
Tue Nov 26 14:42:57 2019: BS 61 completed
Tue Nov 26 14:42:59 2019: BS 62 completed
Tue Nov 26 14:43:00 2019: BS 63 completed
Tue Nov 26 14:43:01 2019: BS 64 completed
Tue Nov 26 14:43:02 2019: BS 65 completed
Tue Nov 26 14:43:03 2019: BS 66 completed
Tue Nov 26 14:43:05 2019: BS 67 completed
Tue Nov 26 14:43:06 2019: BS 68 completed
Tue Nov 26 14:43:07 2019: BS 69 completed
Tue Nov 26 14:43:08 2019: BS 70 completed
Tue Nov 26 14:43:09 2019: BS 71 completed
Tue Nov 26 14:43:11 2019: BS 72 completed
Tue Nov 26 14:43:12 2019: BS 73 completed
Tue Nov 26 14:43:13 2019: BS 74 completed
Tue Nov 26 14:43:14 2019: BS 75 completed
Tue Nov 26 14:43:15 2019: BS 76 completed
Tue Nov 26 14:43:17 2019: BS 77 completed
Tue Nov 26 14:43:18 2019: BS 78 completed
Tue Nov 26 14:43:19 2019: BS 79 completed
Tue Nov 26 14:43:20 2019: BS 80 completed
Tue Nov 26 14:43:21 2019: BS 81 completed
Tue Nov 26 14:43:23 2019: BS 82 completed
Tue Nov 26 14:43:24 2019: BS 83 completed
Tue Nov 26 14:43:25 2019: BS 84 completed
Tue Nov 26 14:43:26 2019: BS 85 completed
Tue Nov 26 14:43:27 2019: BS 86 completed
Tue Nov 26 14:43:29 2019: BS 87 completed
Tue Nov 26 14:43:30 2019: BS 88 completed
Tue Nov 26 14:43:31 2019: BS 89 completed
Tue Nov 26 14:43:32 2019: BS 90 completed
Tue Nov 26 14:43:33 2019: BS 91 completed
Tue Nov 26 14:43:35 2019: BS 92 completed
Tue Nov 26 14:43:36 2019: BS 93 completed
Tue Nov 26 14:43:37 2019: BS 94 completed
Tue Nov 26 14:43:38 2019: BS 95 completed
Tue Nov 26 14:43:39 2019: BS 96 completed
Tue Nov 26 14:43:41 2019: BS 97 completed
Tue Nov 26 14:43:42 2019: BS 98 completed
Tue Nov 26 14:43:43 2019: BS 99 completed
Tue Nov 26 14:43:44 2019: BS 100 completed
Tue Nov 26 14:43:45 2019: BS 101 completed
Tue Nov 26 14:43:47 2019: BS 102 completed
Tue Nov 26 14:43:48 2019: BS 103 completed
Tue Nov 26 14:43:49 2019: BS 104 completed
Tue Nov 26 14:43:50 2019: BS 105 completed
Tue Nov 26 14:43:51 2019: BS 106 completed
Tue Nov 26 14:43:52 2019: BS 107 completed
Tue Nov 26 14:43:54 2019: BS 108 completed
Tue Nov 26 14:43:55 2019: BS 109 completed
Tue Nov 26 14:43:56 2019: BS 110 completed
Tue Nov 26 14:43:57 2019: BS 111 completed
Tue Nov 26 14:43:58 2019: BS 112 completed
Tue Nov 26 14:44:00 2019: BS 113 completed
Tue Nov 26 14:44:01 2019: BS 114 completed
Tue Nov 26 14:44:02 2019: BS 115 completed
Tue Nov 26 14:44:03 2019: BS 116 completed
Tue Nov 26 14:44:04 2019: BS 117 completed
Tue Nov 26 14:44:06 2019: BS 118 completed
Tue Nov 26 14:44:07 2019: BS 119 completed
Tue Nov 26 14:44:08 2019: BS 120 completed
Tue Nov 26 14:44:09 2019: BS 121 completed
Tue Nov 26 14:44:10 2019: BS 122 completed
Tue Nov 26 14:44:12 2019: BS 123 completed
Tue Nov 26 14:44:13 2019: BS 124 completed
Tue Nov 26 14:44:14 2019: BS 125 completed
Tue Nov 26 14:44:15 2019: BS 126 completed
Tue Nov 26 14:44:16 2019: BS 127 completed
Tue Nov 26 14:44:19 2019: BS 1 completed
Tue Nov 26 14:44:20 2019: BS 2 completed
Tue Nov 26 14:44:21 2019: BS 3 completed
Tue Nov 26 14:44:22 2019: BS 4 completed
Tue Nov 26 14:44:24 2019: BS 5 completed
Tue Nov 26 14:44:25 2019: BS 6 completed
Tue Nov 26 14:44:26 2019: BS 7 completed
Tue Nov 26 14:44:27 2019: BS 8 completed
Tue Nov 26 14:44:28 2019: BS 9 completed
Tue Nov 26 14:44:30 2019: BS 10 completed
Tue Nov 26 14:44:31 2019: BS 11 completed
Tue Nov 26 14:44:32 2019: BS 12 completed
Tue Nov 26 14:44:33 2019: BS 13 completed
Tue Nov 26 14:44:34 2019: BS 14 completed
Tue Nov 26 14:44:36 2019: BS 15 completed
Tue Nov 26 14:44:37 2019: BS 16 completed
Tue Nov 26 14:44:38 2019: BS 17 completed
Tue Nov 26 14:44:39 2019: BS 18 completed
Tue Nov 26 14:44:40 2019: BS 19 completed
Tue Nov 26 14:44:42 2019: BS 20 completed
Tue Nov 26 14:44:43 2019: BS 21 completed
Tue Nov 26 14:44:44 2019: BS 22 completed
Tue Nov 26 14:44:45 2019: BS 23 completed
Tue Nov 26 14:44:46 2019: BS 24 completed
Tue Nov 26 14:44:48 2019: BS 25 completed
Tue Nov 26 14:44:49 2019: BS 26 completed
Tue Nov 26 14:44:50 2019: BS 27 completed
Tue Nov 26 14:44:51 2019: BS 28 completed
Tue Nov 26 14:44:52 2019: BS 29 completed
Tue Nov 26 14:44:53 2019: BS 30 completed
Tue Nov 26 14:44:55 2019: BS 31 completed
Tue Nov 26 14:44:56 2019: BS 32 completed
Tue Nov 26 14:44:57 2019: BS 33 completed
Tue Nov 26 14:44:58 2019: BS 34 completed
Tue Nov 26 14:44:59 2019: BS 35 completed
Tue Nov 26 14:45:01 2019: BS 36 completed
Tue Nov 26 14:45:02 2019: BS 37 completed
Tue Nov 26 14:45:03 2019: BS 38 completed
Tue Nov 26 14:45:04 2019: BS 39 completed
Tue Nov 26 14:45:05 2019: BS 40 completed
Tue Nov 26 14:45:07 2019: BS 41 completed
Tue Nov 26 14:45:08 2019: BS 42 completed
Tue Nov 26 14:45:09 2019: BS 43 completed
Tue Nov 26 14:45:10 2019: BS 44 completed
Tue Nov 26 14:45:11 2019: BS 45 completed
Tue Nov 26 14:45:13 2019: BS 46 completed
Tue Nov 26 14:45:14 2019: BS 47 completed
Tue Nov 26 14:45:15 2019: BS 48 completed
Tue Nov 26 14:45:16 2019: BS 49 completed
Tue Nov 26 14:45:17 2019: BS 50 completed
Tue Nov 26 14:45:19 2019: BS 51 completed
Tue Nov 26 14:45:20 2019: BS 52 completed
Tue Nov 26 14:45:21 2019: BS 53 completed
Tue Nov 26 14:45:22 2019: BS 54 completed
Tue Nov 26 14:45:23 2019: BS 55 completed
Tue Nov 26 14:45:25 2019: BS 56 completed
Tue Nov 26 14:45:26 2019: BS 57 completed
Tue Nov 26 14:45:27 2019: BS 58 completed
Tue Nov 26 14:45:28 2019: BS 59 completed
Tue Nov 26 14:45:29 2019: BS 60 completed
Tue Nov 26 14:45:31 2019: BS 61 completed
Tue Nov 26 14:45:32 2019: BS 62 completed
Tue Nov 26 14:45:33 2019: BS 63 completed
Tue Nov 26 14:45:34 2019: BS 64 completed
Tue Nov 26 14:45:35 2019: BS 65 completed
Tue Nov 26 14:45:37 2019: BS 66 completed
Tue Nov 26 14:45:38 2019: BS 67 completed
Tue Nov 26 14:45:39 2019: BS 68 completed
Tue Nov 26 14:45:40 2019: BS 69 completed
Tue Nov 26 14:45:41 2019: BS 70 completed
Tue Nov 26 14:45:43 2019: BS 71 completed
Tue Nov 26 14:45:44 2019: BS 72 completed
Tue Nov 26 14:45:45 2019: BS 73 completed
Tue Nov 26 14:45:46 2019: BS 74 completed
Tue Nov 26 14:45:47 2019: BS 75 completed
Tue Nov 26 14:45:48 2019: BS 76 completed
Tue Nov 26 14:45:50 2019: BS 77 completed
Tue Nov 26 14:45:51 2019: BS 78 completed
Tue Nov 26 14:45:52 2019: BS 79 completed
Tue Nov 26 14:45:53 2019: BS 80 completed
Tue Nov 26 14:45:54 2019: BS 81 completed
Tue Nov 26 14:45:56 2019: BS 82 completed
Tue Nov 26 14:45:57 2019: BS 83 completed
Tue Nov 26 14:45:58 2019: BS 84 completed
Tue Nov 26 14:45:59 2019: BS 85 completed
Tue Nov 26 14:46:00 2019: BS 86 completed
Tue Nov 26 14:46:02 2019: BS 87 completed
Tue Nov 26 14:46:03 2019: BS 88 completed
Tue Nov 26 14:46:04 2019: BS 89 completed
Tue Nov 26 14:46:05 2019: BS 90 completed
Tue Nov 26 14:46:06 2019: BS 91 completed
Tue Nov 26 14:46:08 2019: BS 92 completed
Tue Nov 26 14:46:09 2019: BS 93 completed
Tue Nov 26 14:46:10 2019: BS 94 completed
Tue Nov 26 14:46:11 2019: BS 95 completed
Tue Nov 26 14:46:12 2019: BS 96 completed
Tue Nov 26 14:46:14 2019: BS 97 completed
Tue Nov 26 14:46:15 2019: BS 98 completed
Tue Nov 26 14:46:16 2019: BS 99 completed
Tue Nov 26 14:46:17 2019: BS 100 completed
Tue Nov 26 14:46:18 2019: BS 101 completed
Tue Nov 26 14:46:20 2019: BS 102 completed
Tue Nov 26 14:46:21 2019: BS 103 completed
Tue Nov 26 14:46:22 2019: BS 104 completed
Tue Nov 26 14:46:23 2019: BS 105 completed
Tue Nov 26 14:46:24 2019: BS 106 completed
Tue Nov 26 14:46:26 2019: BS 107 completed
Tue Nov 26 14:46:27 2019: BS 108 completed
Tue Nov 26 14:46:28 2019: BS 109 completed
Tue Nov 26 14:46:29 2019: BS 110 completed
Tue Nov 26 14:46:30 2019: BS 111 completed
Tue Nov 26 14:46:32 2019: BS 112 completed
Tue Nov 26 14:46:33 2019: BS 113 completed
Tue Nov 26 14:46:34 2019: BS 114 completed
Tue Nov 26 14:46:35 2019: BS 115 completed
Tue Nov 26 14:46:36 2019: BS 116 completed
Tue Nov 26 14:46:38 2019: BS 117 completed
Tue Nov 26 14:46:39 2019: BS 118 completed
Tue Nov 26 14:46:40 2019: BS 119 completed
Tue Nov 26 14:46:41 2019: BS 120 completed
Tue Nov 26 14:46:42 2019: BS 121 completed
Tue Nov 26 14:46:44 2019: BS 122 completed
Tue Nov 26 14:46:45 2019: BS 123 completed
Tue Nov 26 14:46:46 2019: BS 124 completed
Tue Nov 26 14:46:47 2019: BS 125 completed
Tue Nov 26 14:46:48 2019: BS 126 completed
Tue Nov 26 14:46:49 2019: BS 127 completed
Tue Nov 26 14:46:52 2019: BS 1 completed
Tue Nov 26 14:46:53 2019: BS 2 completed
Tue Nov 26 14:46:54 2019: BS 3 completed
Tue Nov 26 14:46:55 2019: BS 4 completed
Tue Nov 26 14:46:57 2019: BS 5 completed
Tue Nov 26 14:46:58 2019: BS 6 completed
Tue Nov 26 14:46:59 2019: BS 7 completed
Tue Nov 26 14:47:00 2019: BS 8 completed
Tue Nov 26 14:47:01 2019: BS 9 completed
Tue Nov 26 14:47:03 2019: BS 10 completed
Tue Nov 26 14:47:04 2019: BS 11 completed
Tue Nov 26 14:47:05 2019: BS 12 completed
Tue Nov 26 14:47:06 2019: BS 13 completed
Tue Nov 26 14:47:07 2019: BS 14 completed
Tue Nov 26 14:47:09 2019: BS 15 completed
Tue Nov 26 14:47:10 2019: BS 16 completed
Tue Nov 26 14:47:11 2019: BS 17 completed
Tue Nov 26 14:47:12 2019: BS 18 completed
Tue Nov 26 14:47:13 2019: BS 19 completed
Tue Nov 26 14:47:15 2019: BS 20 completed
Tue Nov 26 14:47:16 2019: BS 21 completed
Tue Nov 26 14:47:17 2019: BS 22 completed
Tue Nov 26 14:47:18 2019: BS 23 completed
Tue Nov 26 14:47:19 2019: BS 24 completed
Tue Nov 26 14:47:21 2019: BS 25 completed
Tue Nov 26 14:47:22 2019: BS 26 completed
Tue Nov 26 14:47:23 2019: BS 27 completed
Tue Nov 26 14:47:24 2019: BS 28 completed
Tue Nov 26 14:47:25 2019: BS 29 completed
Tue Nov 26 14:47:27 2019: BS 30 completed
Tue Nov 26 14:47:28 2019: BS 31 completed
Tue Nov 26 14:47:29 2019: BS 32 completed
Tue Nov 26 14:47:30 2019: BS 33 completed
Tue Nov 26 14:47:31 2019: BS 34 completed
Tue Nov 26 14:47:33 2019: BS 35 completed
Tue Nov 26 14:47:34 2019: BS 36 completed
Tue Nov 26 14:47:35 2019: BS 37 completed
Tue Nov 26 14:47:36 2019: BS 38 completed
Tue Nov 26 14:47:37 2019: BS 39 completed
Tue Nov 26 14:47:39 2019: BS 40 completed
Tue Nov 26 14:47:40 2019: BS 41 completed
Tue Nov 26 14:47:41 2019: BS 42 completed
Tue Nov 26 14:47:42 2019: BS 43 completed
Tue Nov 26 14:47:43 2019: BS 44 completed
Tue Nov 26 14:47:45 2019: BS 45 completed
Tue Nov 26 14:47:46 2019: BS 46 completed
Tue Nov 26 14:47:47 2019: BS 47 completed
Tue Nov 26 14:47:48 2019: BS 48 completed
Tue Nov 26 14:47:49 2019: BS 49 completed
Tue Nov 26 14:47:50 2019: BS 50 completed
Tue Nov 26 14:47:52 2019: BS 51 completed
Tue Nov 26 14:47:53 2019: BS 52 completed
Tue Nov 26 14:47:54 2019: BS 53 completed
Tue Nov 26 14:47:55 2019: BS 54 completed
Tue Nov 26 14:47:56 2019: BS 55 completed
Tue Nov 26 14:47:58 2019: BS 56 completed
Tue Nov 26 14:47:59 2019: BS 57 completed
Tue Nov 26 14:48:00 2019: BS 58 completed
Tue Nov 26 14:48:01 2019: BS 59 completed
Tue Nov 26 14:48:02 2019: BS 60 completed
Tue Nov 26 14:48:04 2019: BS 61 completed
Tue Nov 26 14:48:05 2019: BS 62 completed
Tue Nov 26 14:48:06 2019: BS 63 completed
Tue Nov 26 14:48:07 2019: BS 64 completed
Tue Nov 26 14:48:08 2019: BS 65 completed
Tue Nov 26 14:48:10 2019: BS 66 completed
Tue Nov 26 14:48:11 2019: BS 67 completed
Tue Nov 26 14:48:12 2019: BS 68 completed
Tue Nov 26 14:48:13 2019: BS 69 completed
Tue Nov 26 14:48:14 2019: BS 70 completed
Tue Nov 26 14:48:16 2019: BS 71 completed
Tue Nov 26 14:48:17 2019: BS 72 completed
Tue Nov 26 14:48:18 2019: BS 73 completed
Tue Nov 26 14:48:19 2019: BS 74 completed
Tue Nov 26 14:48:20 2019: BS 75 completed
Tue Nov 26 14:48:22 2019: BS 76 completed
Tue Nov 26 14:48:23 2019: BS 77 completed
Tue Nov 26 14:48:24 2019: BS 78 completed
Tue Nov 26 14:48:25 2019: BS 79 completed
Tue Nov 26 14:48:26 2019: BS 80 completed
Tue Nov 26 14:48:28 2019: BS 81 completed
Tue Nov 26 14:48:29 2019: BS 82 completed
Tue Nov 26 14:48:30 2019: BS 83 completed
Tue Nov 26 14:48:31 2019: BS 84 completed
Tue Nov 26 14:48:32 2019: BS 85 completed
Tue Nov 26 14:48:34 2019: BS 86 completed
Tue Nov 26 14:48:35 2019: BS 87 completed
Tue Nov 26 14:48:36 2019: BS 88 completed
Tue Nov 26 14:48:37 2019: BS 89 completed
Tue Nov 26 14:48:38 2019: BS 90 completed
Tue Nov 26 14:48:40 2019: BS 91 completed
Tue Nov 26 14:48:41 2019: BS 92 completed
Tue Nov 26 14:48:42 2019: BS 93 completed
Tue Nov 26 14:48:43 2019: BS 94 completed
Tue Nov 26 14:48:44 2019: BS 95 completed
Tue Nov 26 14:48:46 2019: BS 96 completed
Tue Nov 26 14:48:47 2019: BS 97 completed
Tue Nov 26 14:48:48 2019: BS 98 completed
Tue Nov 26 14:48:49 2019: BS 99 completed
Tue Nov 26 14:48:50 2019: BS 100 completed
Tue Nov 26 14:48:51 2019: BS 101 completed
Tue Nov 26 14:48:53 2019: BS 102 completed
Tue Nov 26 14:48:54 2019: BS 103 completed
Tue Nov 26 14:48:55 2019: BS 104 completed
Tue Nov 26 14:48:56 2019: BS 105 completed
Tue Nov 26 14:48:57 2019: BS 106 completed
Tue Nov 26 14:48:59 2019: BS 107 completed
Tue Nov 26 14:49:00 2019: BS 108 completed
Tue Nov 26 14:49:01 2019: BS 109 completed
Tue Nov 26 14:49:02 2019: BS 110 completed
Tue Nov 26 14:49:03 2019: BS 111 completed
Tue Nov 26 14:49:05 2019: BS 112 completed
Tue Nov 26 14:49:06 2019: BS 113 completed
Tue Nov 26 14:49:07 2019: BS 114 completed
Tue Nov 26 14:49:08 2019: BS 115 completed
Tue Nov 26 14:49:09 2019: BS 116 completed
Tue Nov 26 14:49:11 2019: BS 117 completed
Tue Nov 26 14:49:12 2019: BS 118 completed
Tue Nov 26 14:49:13 2019: BS 119 completed
Tue Nov 26 14:49:14 2019: BS 120 completed
Tue Nov 26 14:49:15 2019: BS 121 completed
Tue Nov 26 14:49:17 2019: BS 122 completed
Tue Nov 26 14:49:18 2019: BS 123 completed
Tue Nov 26 14:49:19 2019: BS 124 completed
Tue Nov 26 14:49:20 2019: BS 125 completed
Tue Nov 26 14:49:21 2019: BS 126 completed
Tue Nov 26 14:49:23 2019: BS 127 completed
Tue Nov 26 14:49:25 2019: BS 1 completed
Tue Nov 26 14:49:26 2019: BS 2 completed
Tue Nov 26 14:49:27 2019: BS 3 completed
Tue Nov 26 14:49:29 2019: BS 4 completed
Tue Nov 26 14:49:30 2019: BS 5 completed
Tue Nov 26 14:49:31 2019: BS 6 completed
Tue Nov 26 14:49:32 2019: BS 7 completed
Tue Nov 26 14:49:33 2019: BS 8 completed
Tue Nov 26 14:49:35 2019: BS 9 completed
Tue Nov 26 14:49:36 2019: BS 10 completed
Tue Nov 26 14:49:37 2019: BS 11 completed
Tue Nov 26 14:49:38 2019: BS 12 completed
Tue Nov 26 14:49:39 2019: BS 13 completed
Tue Nov 26 14:49:41 2019: BS 14 completed
Tue Nov 26 14:49:42 2019: BS 15 completed
Tue Nov 26 14:49:43 2019: BS 16 completed
Tue Nov 26 14:49:44 2019: BS 17 completed
Tue Nov 26 14:49:45 2019: BS 18 completed
Tue Nov 26 14:49:47 2019: BS 19 completed
Tue Nov 26 14:49:48 2019: BS 20 completed
Tue Nov 26 14:49:49 2019: BS 21 completed
Tue Nov 26 14:49:50 2019: BS 22 completed
Tue Nov 26 14:49:51 2019: BS 23 completed
Tue Nov 26 14:49:52 2019: BS 24 completed
Tue Nov 26 14:49:54 2019: BS 25 completed
Tue Nov 26 14:49:55 2019: BS 26 completed
Tue Nov 26 14:49:56 2019: BS 27 completed
Tue Nov 26 14:49:57 2019: BS 28 completed
Tue Nov 26 14:49:58 2019: BS 29 completed
Tue Nov 26 14:50:00 2019: BS 30 completed
Tue Nov 26 14:50:01 2019: BS 31 completed
Tue Nov 26 14:50:02 2019: BS 32 completed
Tue Nov 26 14:50:03 2019: BS 33 completed
Tue Nov 26 14:50:04 2019: BS 34 completed
Tue Nov 26 14:50:06 2019: BS 35 completed
Tue Nov 26 14:50:07 2019: BS 36 completed
Tue Nov 26 14:50:08 2019: BS 37 completed
Tue Nov 26 14:50:09 2019: BS 38 completed
Tue Nov 26 14:50:10 2019: BS 39 completed
Tue Nov 26 14:50:12 2019: BS 40 completed
Tue Nov 26 14:50:13 2019: BS 41 completed
Tue Nov 26 14:50:14 2019: BS 42 completed
Tue Nov 26 14:50:15 2019: BS 43 completed
Tue Nov 26 14:50:16 2019: BS 44 completed
Tue Nov 26 14:50:18 2019: BS 45 completed
Tue Nov 26 14:50:19 2019: BS 46 completed
Tue Nov 26 14:50:20 2019: BS 47 completed
Tue Nov 26 14:50:21 2019: BS 48 completed
Tue Nov 26 14:50:22 2019: BS 49 completed
Tue Nov 26 14:50:24 2019: BS 50 completed
Tue Nov 26 14:50:25 2019: BS 51 completed
Tue Nov 26 14:50:26 2019: BS 52 completed
Tue Nov 26 14:50:27 2019: BS 53 completed
Tue Nov 26 14:50:28 2019: BS 54 completed
Tue Nov 26 14:50:30 2019: BS 55 completed
Tue Nov 26 14:50:31 2019: BS 56 completed
Tue Nov 26 14:50:32 2019: BS 57 completed
Tue Nov 26 14:50:33 2019: BS 58 completed
Tue Nov 26 14:50:34 2019: BS 59 completed
Tue Nov 26 14:50:36 2019: BS 60 completed
Tue Nov 26 14:50:37 2019: BS 61 completed
Tue Nov 26 14:50:38 2019: BS 62 completed
Tue Nov 26 14:50:39 2019: BS 63 completed
Tue Nov 26 14:50:40 2019: BS 64 completed
Tue Nov 26 14:50:42 2019: BS 65 completed
Tue Nov 26 14:50:43 2019: BS 66 completed
Tue Nov 26 14:50:44 2019: BS 67 completed
Tue Nov 26 14:50:45 2019: BS 68 completed
Tue Nov 26 14:50:46 2019: BS 69 completed
Tue Nov 26 14:50:48 2019: BS 70 completed
Tue Nov 26 14:50:49 2019: BS 71 completed
Tue Nov 26 14:50:50 2019: BS 72 completed
Tue Nov 26 14:50:51 2019: BS 73 completed
Tue Nov 26 14:50:52 2019: BS 74 completed
Tue Nov 26 14:50:53 2019: BS 75 completed
Tue Nov 26 14:50:55 2019: BS 76 completed
Tue Nov 26 14:50:56 2019: BS 77 completed
Tue Nov 26 14:50:57 2019: BS 78 completed
Tue Nov 26 14:50:58 2019: BS 79 completed
Tue Nov 26 14:50:59 2019: BS 80 completed
Tue Nov 26 14:51:01 2019: BS 81 completed
Tue Nov 26 14:51:02 2019: BS 82 completed
Tue Nov 26 14:51:03 2019: BS 83 completed
Tue Nov 26 14:51:04 2019: BS 84 completed
Tue Nov 26 14:51:05 2019: BS 85 completed
Tue Nov 26 14:51:07 2019: BS 86 completed
Tue Nov 26 14:51:08 2019: BS 87 completed
Tue Nov 26 14:51:09 2019: BS 88 completed
Tue Nov 26 14:51:10 2019: BS 89 completed
Tue Nov 26 14:51:11 2019: BS 90 completed
Tue Nov 26 14:51:13 2019: BS 91 completed
Tue Nov 26 14:51:14 2019: BS 92 completed
Tue Nov 26 14:51:15 2019: BS 93 completed
Tue Nov 26 14:51:16 2019: BS 94 completed
Tue Nov 26 14:51:17 2019: BS 95 completed
Tue Nov 26 14:51:19 2019: BS 96 completed
Tue Nov 26 14:51:20 2019: BS 97 completed
Tue Nov 26 14:51:21 2019: BS 98 completed
Tue Nov 26 14:51:22 2019: BS 99 completed
Tue Nov 26 14:51:23 2019: BS 100 completed
Tue Nov 26 14:51:25 2019: BS 101 completed
Tue Nov 26 14:51:26 2019: BS 102 completed
Tue Nov 26 14:51:27 2019: BS 103 completed
Tue Nov 26 14:51:28 2019: BS 104 completed
Tue Nov 26 14:51:29 2019: BS 105 completed
Tue Nov 26 14:51:31 2019: BS 106 completed
Tue Nov 26 14:51:32 2019: BS 107 completed
Tue Nov 26 14:51:33 2019: BS 108 completed
Tue Nov 26 14:51:34 2019: BS 109 completed
Tue Nov 26 14:51:35 2019: BS 110 completed
Tue Nov 26 14:51:37 2019: BS 111 completed
Tue Nov 26 14:51:38 2019: BS 112 completed
Tue Nov 26 14:51:39 2019: BS 113 completed
Tue Nov 26 14:51:40 2019: BS 114 completed
Tue Nov 26 14:51:41 2019: BS 115 completed
Tue Nov 26 14:51:43 2019: BS 116 completed
Tue Nov 26 14:51:44 2019: BS 117 completed
Tue Nov 26 14:51:45 2019: BS 118 completed
Tue Nov 26 14:51:46 2019: BS 119 completed
Tue Nov 26 14:51:47 2019: BS 120 completed
Tue Nov 26 14:51:49 2019: BS 121 completed
Tue Nov 26 14:51:50 2019: BS 122 completed
Tue Nov 26 14:51:51 2019: BS 123 completed
Tue Nov 26 14:51:52 2019: BS 124 completed
Tue Nov 26 14:51:53 2019: BS 125 completed
Tue Nov 26 14:51:54 2019: BS 126 completed
Tue Nov 26 14:51:56 2019: BS 127 completed
Tue Nov 26 14:51:58 2019: BS 1 completed
Tue Nov 26 14:51:59 2019: BS 2 completed
Tue Nov 26 14:52:00 2019: BS 3 completed
Tue Nov 26 14:52:02 2019: BS 4 completed
Tue Nov 26 14:52:03 2019: BS 5 completed
Tue Nov 26 14:52:04 2019: BS 6 completed
Tue Nov 26 14:52:05 2019: BS 7 completed
Tue Nov 26 14:52:06 2019: BS 8 completed
Tue Nov 26 14:52:08 2019: BS 9 completed
Tue Nov 26 14:52:09 2019: BS 10 completed
Tue Nov 26 14:52:10 2019: BS 11 completed
Tue Nov 26 14:52:11 2019: BS 12 completed
Tue Nov 26 14:52:12 2019: BS 13 completed
Tue Nov 26 14:52:14 2019: BS 14 completed
Tue Nov 26 14:52:15 2019: BS 15 completed
Tue Nov 26 14:52:16 2019: BS 16 completed
Tue Nov 26 14:52:17 2019: BS 17 completed
Tue Nov 26 14:52:18 2019: BS 18 completed
Tue Nov 26 14:52:20 2019: BS 19 completed
Tue Nov 26 14:52:21 2019: BS 20 completed
Tue Nov 26 14:52:22 2019: BS 21 completed
Tue Nov 26 14:52:23 2019: BS 22 completed
Tue Nov 26 14:52:24 2019: BS 23 completed
Tue Nov 26 14:52:26 2019: BS 24 completed
Tue Nov 26 14:52:27 2019: BS 25 completed
Tue Nov 26 14:52:28 2019: BS 26 completed
Tue Nov 26 14:52:29 2019: BS 27 completed
Tue Nov 26 14:52:30 2019: BS 28 completed
Tue Nov 26 14:52:32 2019: BS 29 completed
Tue Nov 26 14:52:33 2019: BS 30 completed
Tue Nov 26 14:52:34 2019: BS 31 completed
Tue Nov 26 14:52:35 2019: BS 32 completed
Tue Nov 26 14:52:36 2019: BS 33 completed
Tue Nov 26 14:52:38 2019: BS 34 completed
Tue Nov 26 14:52:39 2019: BS 35 completed
Tue Nov 26 14:52:40 2019: BS 36 completed
Tue Nov 26 14:52:41 2019: BS 37 completed
Tue Nov 26 14:52:42 2019: BS 38 completed
Tue Nov 26 14:52:44 2019: BS 39 completed
Tue Nov 26 14:52:45 2019: BS 40 completed
Tue Nov 26 14:52:46 2019: BS 41 completed
Tue Nov 26 14:52:47 2019: BS 42 completed
Tue Nov 26 14:52:48 2019: BS 43 completed
Tue Nov 26 14:52:50 2019: BS 44 completed
Tue Nov 26 14:52:51 2019: BS 45 completed
Tue Nov 26 14:52:52 2019: BS 46 completed
Tue Nov 26 14:52:53 2019: BS 47 completed
Tue Nov 26 14:52:54 2019: BS 48 completed
Tue Nov 26 14:52:55 2019: BS 49 completed
Tue Nov 26 14:52:57 2019: BS 50 completed
Tue Nov 26 14:52:58 2019: BS 51 completed
Tue Nov 26 14:52:59 2019: BS 52 completed
Tue Nov 26 14:53:00 2019: BS 53 completed
Tue Nov 26 14:53:01 2019: BS 54 completed
Tue Nov 26 14:53:03 2019: BS 55 completed
Tue Nov 26 14:53:04 2019: BS 56 completed
Tue Nov 26 14:53:05 2019: BS 57 completed
Tue Nov 26 14:53:06 2019: BS 58 completed
Tue Nov 26 14:53:07 2019: BS 59 completed
Tue Nov 26 14:53:09 2019: BS 60 completed
Tue Nov 26 14:53:10 2019: BS 61 completed
Tue Nov 26 14:53:11 2019: BS 62 completed
Tue Nov 26 14:53:12 2019: BS 63 completed
Tue Nov 26 14:53:13 2019: BS 64 completed
Tue Nov 26 14:53:15 2019: BS 65 completed
Tue Nov 26 14:53:16 2019: BS 66 completed
Tue Nov 26 14:53:17 2019: BS 67 completed
Tue Nov 26 14:53:18 2019: BS 68 completed
Tue Nov 26 14:53:19 2019: BS 69 completed
Tue Nov 26 14:53:21 2019: BS 70 completed
Tue Nov 26 14:53:22 2019: BS 71 completed
Tue Nov 26 14:53:23 2019: BS 72 completed
Tue Nov 26 14:53:24 2019: BS 73 completed
Tue Nov 26 14:53:25 2019: BS 74 completed
Tue Nov 26 14:53:27 2019: BS 75 completed
Tue Nov 26 14:53:28 2019: BS 76 completed
Tue Nov 26 14:53:29 2019: BS 77 completed
Tue Nov 26 14:53:30 2019: BS 78 completed
Tue Nov 26 14:53:31 2019: BS 79 completed
Tue Nov 26 14:53:33 2019: BS 80 completed
Tue Nov 26 14:53:34 2019: BS 81 completed
Tue Nov 26 14:53:35 2019: BS 82 completed
Tue Nov 26 14:53:36 2019: BS 83 completed
Tue Nov 26 14:53:37 2019: BS 84 completed
Tue Nov 26 14:53:39 2019: BS 85 completed
Tue Nov 26 14:53:40 2019: BS 86 completed
Tue Nov 26 14:53:41 2019: BS 87 completed
Tue Nov 26 14:53:42 2019: BS 88 completed
Tue Nov 26 14:53:43 2019: BS 89 completed
Tue Nov 26 14:53:45 2019: BS 90 completed
Tue Nov 26 14:53:46 2019: BS 91 completed
Tue Nov 26 14:53:47 2019: BS 92 completed
Tue Nov 26 14:53:48 2019: BS 93 completed
Tue Nov 26 14:53:49 2019: BS 94 completed
Tue Nov 26 14:53:51 2019: BS 95 completed
Tue Nov 26 14:53:52 2019: BS 96 completed
Tue Nov 26 14:53:53 2019: BS 97 completed
Tue Nov 26 14:53:54 2019: BS 98 completed
Tue Nov 26 14:53:55 2019: BS 99 completed
Tue Nov 26 14:53:57 2019: BS 100 completed
Tue Nov 26 14:53:58 2019: BS 101 completed
Tue Nov 26 14:53:59 2019: BS 102 completed
Tue Nov 26 14:54:00 2019: BS 103 completed
Tue Nov 26 14:54:01 2019: BS 104 completed
Tue Nov 26 14:54:02 2019: BS 105 completed
Tue Nov 26 14:54:04 2019: BS 106 completed
Tue Nov 26 14:54:05 2019: BS 107 completed
Tue Nov 26 14:54:06 2019: BS 108 completed
Tue Nov 26 14:54:07 2019: BS 109 completed
Tue Nov 26 14:54:08 2019: BS 110 completed
Tue Nov 26 14:54:10 2019: BS 111 completed
Tue Nov 26 14:54:11 2019: BS 112 completed
Tue Nov 26 14:54:12 2019: BS 113 completed
Tue Nov 26 14:54:13 2019: BS 114 completed
Tue Nov 26 14:54:14 2019: BS 115 completed
Tue Nov 26 14:54:16 2019: BS 116 completed
Tue Nov 26 14:54:17 2019: BS 117 completed
Tue Nov 26 14:54:18 2019: BS 118 completed
Tue Nov 26 14:54:19 2019: BS 119 completed
Tue Nov 26 14:54:20 2019: BS 120 completed
Tue Nov 26 14:54:22 2019: BS 121 completed
Tue Nov 26 14:54:23 2019: BS 122 completed
Tue Nov 26 14:54:24 2019: BS 123 completed
Tue Nov 26 14:54:25 2019: BS 124 completed
Tue Nov 26 14:54:26 2019: BS 125 completed
Tue Nov 26 14:54:28 2019: BS 126 completed
Tue Nov 26 14:54:29 2019: BS 127 completed
Tue Nov 26 14:54:31 2019: BS 1 completed
Tue Nov 26 14:54:32 2019: BS 2 completed
Tue Nov 26 14:54:34 2019: BS 3 completed
Tue Nov 26 14:54:35 2019: BS 4 completed
Tue Nov 26 14:54:36 2019: BS 5 completed
Tue Nov 26 14:54:37 2019: BS 6 completed
Tue Nov 26 14:54:38 2019: BS 7 completed
Tue Nov 26 14:54:40 2019: BS 8 completed
Tue Nov 26 14:54:41 2019: BS 9 completed
Tue Nov 26 14:54:42 2019: BS 10 completed
Tue Nov 26 14:54:43 2019: BS 11 completed
Tue Nov 26 14:54:44 2019: BS 12 completed
Tue Nov 26 14:54:46 2019: BS 13 completed
Tue Nov 26 14:54:47 2019: BS 14 completed
Tue Nov 26 14:54:48 2019: BS 15 completed
Tue Nov 26 14:54:49 2019: BS 16 completed
Tue Nov 26 14:54:50 2019: BS 17 completed
Tue Nov 26 14:54:52 2019: BS 18 completed
Tue Nov 26 14:54:53 2019: BS 19 completed
Tue Nov 26 14:54:54 2019: BS 20 completed
Tue Nov 26 14:54:55 2019: BS 21 completed
Tue Nov 26 14:54:56 2019: BS 22 completed
Tue Nov 26 14:54:58 2019: BS 23 completed
Tue Nov 26 14:54:59 2019: BS 24 completed
Tue Nov 26 14:55:00 2019: BS 25 completed
Tue Nov 26 14:55:01 2019: BS 26 completed
Tue Nov 26 14:55:02 2019: BS 27 completed
Tue Nov 26 14:55:03 2019: BS 28 completed
Tue Nov 26 14:55:05 2019: BS 29 completed
Tue Nov 26 14:55:06 2019: BS 30 completed
Tue Nov 26 14:55:07 2019: BS 31 completed
Tue Nov 26 14:55:08 2019: BS 32 completed
Tue Nov 26 14:55:09 2019: BS 33 completed
Tue Nov 26 14:55:11 2019: BS 34 completed
Tue Nov 26 14:55:12 2019: BS 35 completed
Tue Nov 26 14:55:13 2019: BS 36 completed
Tue Nov 26 14:55:14 2019: BS 37 completed
Tue Nov 26 14:55:15 2019: BS 38 completed
Tue Nov 26 14:55:17 2019: BS 39 completed
Tue Nov 26 14:55:18 2019: BS 40 completed
Tue Nov 26 14:55:19 2019: BS 41 completed
Tue Nov 26 14:55:20 2019: BS 42 completed
Tue Nov 26 14:55:21 2019: BS 43 completed
Tue Nov 26 14:55:23 2019: BS 44 completed
Tue Nov 26 14:55:24 2019: BS 45 completed
Tue Nov 26 14:55:25 2019: BS 46 completed
Tue Nov 26 14:55:26 2019: BS 47 completed
Tue Nov 26 14:55:27 2019: BS 48 completed
Tue Nov 26 14:55:29 2019: BS 49 completed
Tue Nov 26 14:55:30 2019: BS 50 completed
Tue Nov 26 14:55:31 2019: BS 51 completed
Tue Nov 26 14:55:32 2019: BS 52 completed
Tue Nov 26 14:55:33 2019: BS 53 completed
Tue Nov 26 14:55:35 2019: BS 54 completed
Tue Nov 26 14:55:36 2019: BS 55 completed
Tue Nov 26 14:55:37 2019: BS 56 completed
Tue Nov 26 14:55:38 2019: BS 57 completed
Tue Nov 26 14:55:39 2019: BS 58 completed
Tue Nov 26 14:55:41 2019: BS 59 completed
Tue Nov 26 14:55:42 2019: BS 60 completed
Tue Nov 26 14:55:43 2019: BS 61 completed
Tue Nov 26 14:55:44 2019: BS 62 completed
Tue Nov 26 14:55:45 2019: BS 63 completed
Tue Nov 26 14:55:47 2019: BS 64 completed
Tue Nov 26 14:55:48 2019: BS 65 completed
Tue Nov 26 14:55:49 2019: BS 66 completed
Tue Nov 26 14:55:50 2019: BS 67 completed
Tue Nov 26 14:55:51 2019: BS 68 completed
Tue Nov 26 14:55:53 2019: BS 69 completed
Tue Nov 26 14:55:54 2019: BS 70 completed
Tue Nov 26 14:55:55 2019: BS 71 completed
Tue Nov 26 14:55:56 2019: BS 72 completed
Tue Nov 26 14:55:57 2019: BS 73 completed
Tue Nov 26 14:55:59 2019: BS 74 completed
Tue Nov 26 14:56:00 2019: BS 75 completed
Tue Nov 26 14:56:01 2019: BS 76 completed
Tue Nov 26 14:56:02 2019: BS 77 completed
Tue Nov 26 14:56:03 2019: BS 78 completed
Tue Nov 26 14:56:04 2019: BS 79 completed
Tue Nov 26 14:56:06 2019: BS 80 completed
Tue Nov 26 14:56:07 2019: BS 81 completed
Tue Nov 26 14:56:08 2019: BS 82 completed
Tue Nov 26 14:56:09 2019: BS 83 completed
Tue Nov 26 14:56:10 2019: BS 84 completed
Tue Nov 26 14:56:12 2019: BS 85 completed
Tue Nov 26 14:56:13 2019: BS 86 completed
Tue Nov 26 14:56:14 2019: BS 87 completed
Tue Nov 26 14:56:15 2019: BS 88 completed
Tue Nov 26 14:56:16 2019: BS 89 completed
Tue Nov 26 14:56:18 2019: BS 90 completed
Tue Nov 26 14:56:19 2019: BS 91 completed
Tue Nov 26 14:56:20 2019: BS 92 completed
Tue Nov 26 14:56:21 2019: BS 93 completed
Tue Nov 26 14:56:22 2019: BS 94 completed
Tue Nov 26 14:56:24 2019: BS 95 completed
Tue Nov 26 14:56:25 2019: BS 96 completed
Tue Nov 26 14:56:26 2019: BS 97 completed
Tue Nov 26 14:56:27 2019: BS 98 completed
Tue Nov 26 14:56:28 2019: BS 99 completed
Tue Nov 26 14:56:30 2019: BS 100 completed
Tue Nov 26 14:56:31 2019: BS 101 completed
Tue Nov 26 14:56:32 2019: BS 102 completed
Tue Nov 26 14:56:33 2019: BS 103 completed
Tue Nov 26 14:56:34 2019: BS 104 completed
Tue Nov 26 14:56:36 2019: BS 105 completed
Tue Nov 26 14:56:37 2019: BS 106 completed
Tue Nov 26 14:56:38 2019: BS 107 completed
Tue Nov 26 14:56:39 2019: BS 108 completed
Tue Nov 26 14:56:40 2019: BS 109 completed
Tue Nov 26 14:56:42 2019: BS 110 completed
Tue Nov 26 14:56:43 2019: BS 111 completed
Tue Nov 26 14:56:44 2019: BS 112 completed
Tue Nov 26 14:56:45 2019: BS 113 completed
Tue Nov 26 14:56:46 2019: BS 114 completed
Tue Nov 26 14:56:48 2019: BS 115 completed
Tue Nov 26 14:56:49 2019: BS 116 completed
Tue Nov 26 14:56:50 2019: BS 117 completed
Tue Nov 26 14:56:51 2019: BS 118 completed
Tue Nov 26 14:56:52 2019: BS 119 completed
Tue Nov 26 14:56:54 2019: BS 120 completed
Tue Nov 26 14:56:55 2019: BS 121 completed
Tue Nov 26 14:56:56 2019: BS 122 completed
Tue Nov 26 14:56:57 2019: BS 123 completed
Tue Nov 26 14:56:58 2019: BS 124 completed
Tue Nov 26 14:57:00 2019: BS 125 completed
Tue Nov 26 14:57:01 2019: BS 126 completed
Tue Nov 26 14:57:02 2019: BS 127 completed
Tue Nov 26 14:57:04 2019: BS 1 completed
Tue Nov 26 14:57:06 2019: BS 2 completed
Tue Nov 26 14:57:07 2019: BS 3 completed
Tue Nov 26 14:57:08 2019: BS 4 completed
Tue Nov 26 14:57:09 2019: BS 5 completed
Tue Nov 26 14:57:10 2019: BS 6 completed
Tue Nov 26 14:57:11 2019: BS 7 completed
Tue Nov 26 14:57:13 2019: BS 8 completed
Tue Nov 26 14:57:14 2019: BS 9 completed
Tue Nov 26 14:57:15 2019: BS 10 completed
Tue Nov 26 14:57:16 2019: BS 11 completed
Tue Nov 26 14:57:17 2019: BS 12 completed
Tue Nov 26 14:57:19 2019: BS 13 completed
Tue Nov 26 14:57:20 2019: BS 14 completed
Tue Nov 26 14:57:21 2019: BS 15 completed
Tue Nov 26 14:57:22 2019: BS 16 completed
Tue Nov 26 14:57:23 2019: BS 17 completed
Tue Nov 26 14:57:25 2019: BS 18 completed
Tue Nov 26 14:57:26 2019: BS 19 completed
Tue Nov 26 14:57:27 2019: BS 20 completed
Tue Nov 26 14:57:28 2019: BS 21 completed
Tue Nov 26 14:57:29 2019: BS 22 completed
Tue Nov 26 14:57:31 2019: BS 23 completed
Tue Nov 26 14:57:32 2019: BS 24 completed
Tue Nov 26 14:57:33 2019: BS 25 completed
Tue Nov 26 14:57:34 2019: BS 26 completed
Tue Nov 26 14:57:35 2019: BS 27 completed
Tue Nov 26 14:57:37 2019: BS 28 completed
Tue Nov 26 14:57:38 2019: BS 29 completed
Tue Nov 26 14:57:39 2019: BS 30 completed
Tue Nov 26 14:57:40 2019: BS 31 completed
Tue Nov 26 14:57:41 2019: BS 32 completed
Tue Nov 26 14:57:43 2019: BS 33 completed
Tue Nov 26 14:57:44 2019: BS 34 completed
Tue Nov 26 14:57:45 2019: BS 35 completed
Tue Nov 26 14:57:46 2019: BS 36 completed
Tue Nov 26 14:57:47 2019: BS 37 completed
Tue Nov 26 14:57:49 2019: BS 38 completed
Tue Nov 26 14:57:50 2019: BS 39 completed
Tue Nov 26 14:57:51 2019: BS 40 completed
Tue Nov 26 14:57:52 2019: BS 41 completed
Tue Nov 26 14:57:53 2019: BS 42 completed
Tue Nov 26 14:57:55 2019: BS 43 completed
Tue Nov 26 14:57:56 2019: BS 44 completed
Tue Nov 26 14:57:57 2019: BS 45 completed
Tue Nov 26 14:57:58 2019: BS 46 completed
Tue Nov 26 14:57:59 2019: BS 47 completed
Tue Nov 26 14:58:01 2019: BS 48 completed
Tue Nov 26 14:58:02 2019: BS 49 completed
Tue Nov 26 14:58:03 2019: BS 50 completed
Tue Nov 26 14:58:04 2019: BS 51 completed
Tue Nov 26 14:58:05 2019: BS 52 completed
Tue Nov 26 14:58:07 2019: BS 53 completed
Tue Nov 26 14:58:08 2019: BS 54 completed
Tue Nov 26 14:58:09 2019: BS 55 completed
Tue Nov 26 14:58:10 2019: BS 56 completed
Tue Nov 26 14:58:11 2019: BS 57 completed
Tue Nov 26 14:58:13 2019: BS 58 completed
Tue Nov 26 14:58:14 2019: BS 59 completed
Tue Nov 26 14:58:15 2019: BS 60 completed
Tue Nov 26 14:58:16 2019: BS 61 completed
Tue Nov 26 14:58:17 2019: BS 62 completed
Tue Nov 26 14:58:18 2019: BS 63 completed
Tue Nov 26 14:58:20 2019: BS 64 completed
Tue Nov 26 14:58:21 2019: BS 65 completed
Tue Nov 26 14:58:22 2019: BS 66 completed
Tue Nov 26 14:58:23 2019: BS 67 completed
Tue Nov 26 14:58:24 2019: BS 68 completed
Tue Nov 26 14:58:26 2019: BS 69 completed
Tue Nov 26 14:58:27 2019: BS 70 completed
Tue Nov 26 14:58:28 2019: BS 71 completed
Tue Nov 26 14:58:29 2019: BS 72 completed
Tue Nov 26 14:58:30 2019: BS 73 completed
Tue Nov 26 14:58:32 2019: BS 74 completed
Tue Nov 26 14:58:33 2019: BS 75 completed
Tue Nov 26 14:58:34 2019: BS 76 completed
Tue Nov 26 14:58:35 2019: BS 77 completed
Tue Nov 26 14:58:36 2019: BS 78 completed
Tue Nov 26 14:58:38 2019: BS 79 completed
Tue Nov 26 14:58:39 2019: BS 80 completed
Tue Nov 26 14:58:40 2019: BS 81 completed
Tue Nov 26 14:58:41 2019: BS 82 completed
Tue Nov 26 14:58:42 2019: BS 83 completed
Tue Nov 26 14:58:44 2019: BS 84 completed
Tue Nov 26 14:58:45 2019: BS 85 completed
Tue Nov 26 14:58:46 2019: BS 86 completed
Tue Nov 26 14:58:47 2019: BS 87 completed
Tue Nov 26 14:58:48 2019: BS 88 completed
Tue Nov 26 14:58:50 2019: BS 89 completed
Tue Nov 26 14:58:51 2019: BS 90 completed
Tue Nov 26 14:58:52 2019: BS 91 completed
Tue Nov 26 14:58:53 2019: BS 92 completed
Tue Nov 26 14:58:54 2019: BS 93 completed
Tue Nov 26 14:58:56 2019: BS 94 completed
Tue Nov 26 14:58:57 2019: BS 95 completed
Tue Nov 26 14:58:58 2019: BS 96 completed
Tue Nov 26 14:58:59 2019: BS 97 completed
Tue Nov 26 14:59:00 2019: BS 98 completed
Tue Nov 26 14:59:02 2019: BS 99 completed
Tue Nov 26 14:59:03 2019: BS 100 completed
Tue Nov 26 14:59:04 2019: BS 101 completed
Tue Nov 26 14:59:05 2019: BS 102 completed
Tue Nov 26 14:59:06 2019: BS 103 completed
Tue Nov 26 14:59:08 2019: BS 104 completed
Tue Nov 26 14:59:09 2019: BS 105 completed
Tue Nov 26 14:59:10 2019: BS 106 completed
Tue Nov 26 14:59:11 2019: BS 107 completed
Tue Nov 26 14:59:12 2019: BS 108 completed
Tue Nov 26 14:59:14 2019: BS 109 completed
Tue Nov 26 14:59:15 2019: BS 110 completed
Tue Nov 26 14:59:16 2019: BS 111 completed
Tue Nov 26 14:59:17 2019: BS 112 completed
Tue Nov 26 14:59:18 2019: BS 113 completed
Tue Nov 26 14:59:20 2019: BS 114 completed
Tue Nov 26 14:59:21 2019: BS 115 completed
Tue Nov 26 14:59:22 2019: BS 116 completed
Tue Nov 26 14:59:23 2019: BS 117 completed
Tue Nov 26 14:59:24 2019: BS 118 completed
Tue Nov 26 14:59:26 2019: BS 119 completed
Tue Nov 26 14:59:27 2019: BS 120 completed
Tue Nov 26 14:59:28 2019: BS 121 completed
Tue Nov 26 14:59:29 2019: BS 122 completed
Tue Nov 26 14:59:30 2019: BS 123 completed
Tue Nov 26 14:59:31 2019: BS 124 completed
Tue Nov 26 14:59:33 2019: BS 125 completed
Tue Nov 26 14:59:34 2019: BS 126 completed
Tue Nov 26 14:59:35 2019: BS 127 completed
Tue Nov 26 14:59:37 2019: BS 1 completed
Tue Nov 26 14:59:39 2019: BS 2 completed
Tue Nov 26 14:59:40 2019: BS 3 completed
Tue Nov 26 14:59:41 2019: BS 4 completed
Tue Nov 26 14:59:42 2019: BS 5 completed
Tue Nov 26 14:59:43 2019: BS 6 completed
Tue Nov 26 14:59:45 2019: BS 7 completed
Tue Nov 26 14:59:46 2019: BS 8 completed
Tue Nov 26 14:59:47 2019: BS 9 completed
Tue Nov 26 14:59:48 2019: BS 10 completed
Tue Nov 26 14:59:49 2019: BS 11 completed
Tue Nov 26 14:59:51 2019: BS 12 completed
Tue Nov 26 14:59:52 2019: BS 13 completed
Tue Nov 26 14:59:53 2019: BS 14 completed
Tue Nov 26 14:59:54 2019: BS 15 completed
Tue Nov 26 14:59:55 2019: BS 16 completed
Tue Nov 26 14:59:57 2019: BS 17 completed
Tue Nov 26 14:59:58 2019: BS 18 completed
Tue Nov 26 14:59:59 2019: BS 19 completed
Tue Nov 26 15:00:00 2019: BS 20 completed
Tue Nov 26 15:00:01 2019: BS 21 completed
Tue Nov 26 15:00:03 2019: BS 22 completed
Tue Nov 26 15:00:04 2019: BS 23 completed
Tue Nov 26 15:00:05 2019: BS 24 completed
Tue Nov 26 15:00:06 2019: BS 25 completed
Tue Nov 26 15:00:07 2019: BS 26 completed
Tue Nov 26 15:00:09 2019: BS 27 completed
Tue Nov 26 15:00:10 2019: BS 28 completed
Tue Nov 26 15:00:11 2019: BS 29 completed
Tue Nov 26 15:00:12 2019: BS 30 completed
Tue Nov 26 15:00:13 2019: BS 31 completed
Tue Nov 26 15:00:15 2019: BS 32 completed
Tue Nov 26 15:00:16 2019: BS 33 completed
Tue Nov 26 15:00:17 2019: BS 34 completed
Tue Nov 26 15:00:18 2019: BS 35 completed
Tue Nov 26 15:00:19 2019: BS 36 completed
Tue Nov 26 15:00:21 2019: BS 37 completed
Tue Nov 26 15:00:22 2019: BS 38 completed
Tue Nov 26 15:00:23 2019: BS 39 completed
Tue Nov 26 15:00:24 2019: BS 40 completed
Tue Nov 26 15:00:25 2019: BS 41 completed
Tue Nov 26 15:00:27 2019: BS 42 completed
Tue Nov 26 15:00:28 2019: BS 43 completed
Tue Nov 26 15:00:29 2019: BS 44 completed
Tue Nov 26 15:00:30 2019: BS 45 completed
Tue Nov 26 15:00:31 2019: BS 46 completed
Tue Nov 26 15:00:33 2019: BS 47 completed
Tue Nov 26 15:00:34 2019: BS 48 completed
Tue Nov 26 15:00:35 2019: BS 49 completed
Tue Nov 26 15:00:36 2019: BS 50 completed
Tue Nov 26 15:00:37 2019: BS 51 completed
Tue Nov 26 15:00:38 2019: BS 52 completed
Tue Nov 26 15:00:40 2019: BS 53 completed
Tue Nov 26 15:00:41 2019: BS 54 completed
Tue Nov 26 15:00:42 2019: BS 55 completed
Tue Nov 26 15:00:43 2019: BS 56 completed
Tue Nov 26 15:00:44 2019: BS 57 completed
Tue Nov 26 15:00:46 2019: BS 58 completed
Tue Nov 26 15:00:47 2019: BS 59 completed
Tue Nov 26 15:00:48 2019: BS 60 completed
Tue Nov 26 15:00:49 2019: BS 61 completed
Tue Nov 26 15:00:50 2019: BS 62 completed
Tue Nov 26 15:00:52 2019: BS 63 completed
Tue Nov 26 15:00:53 2019: BS 64 completed
Tue Nov 26 15:00:54 2019: BS 65 completed
Tue Nov 26 15:00:55 2019: BS 66 completed
Tue Nov 26 15:00:56 2019: BS 67 completed
Tue Nov 26 15:00:58 2019: BS 68 completed
Tue Nov 26 15:00:59 2019: BS 69 completed
Tue Nov 26 15:01:00 2019: BS 70 completed
Tue Nov 26 15:01:01 2019: BS 71 completed
Tue Nov 26 15:01:02 2019: BS 72 completed
Tue Nov 26 15:01:04 2019: BS 73 completed
Tue Nov 26 15:01:05 2019: BS 74 completed
Tue Nov 26 15:01:06 2019: BS 75 completed
Tue Nov 26 15:01:07 2019: BS 76 completed
Tue Nov 26 15:01:08 2019: BS 77 completed
Tue Nov 26 15:01:10 2019: BS 78 completed
Tue Nov 26 15:01:11 2019: BS 79 completed
Tue Nov 26 15:01:12 2019: BS 80 completed
Tue Nov 26 15:01:13 2019: BS 81 completed
Tue Nov 26 15:01:14 2019: BS 82 completed
Tue Nov 26 15:01:16 2019: BS 83 completed
Tue Nov 26 15:01:17 2019: BS 84 completed
Tue Nov 26 15:01:18 2019: BS 85 completed
Tue Nov 26 15:01:19 2019: BS 86 completed
Tue Nov 26 15:01:20 2019: BS 87 completed
Tue Nov 26 15:01:22 2019: BS 88 completed
Tue Nov 26 15:01:23 2019: BS 89 completed
Tue Nov 26 15:01:24 2019: BS 90 completed
Tue Nov 26 15:01:25 2019: BS 91 completed
Tue Nov 26 15:01:26 2019: BS 92 completed
Tue Nov 26 15:01:28 2019: BS 93 completed
Tue Nov 26 15:01:29 2019: BS 94 completed
Tue Nov 26 15:01:30 2019: BS 95 completed
Tue Nov 26 15:01:31 2019: BS 96 completed
Tue Nov 26 15:01:32 2019: BS 97 completed
Tue Nov 26 15:01:34 2019: BS 98 completed
Tue Nov 26 15:01:35 2019: BS 99 completed
Tue Nov 26 15:01:36 2019: BS 100 completed
Tue Nov 26 15:01:37 2019: BS 101 completed
Tue Nov 26 15:01:38 2019: BS 102 completed
Tue Nov 26 15:01:40 2019: BS 103 completed
Tue Nov 26 15:01:41 2019: BS 104 completed
Tue Nov 26 15:01:42 2019: BS 105 completed
Tue Nov 26 15:01:43 2019: BS 106 completed
Tue Nov 26 15:01:44 2019: BS 107 completed
Tue Nov 26 15:01:46 2019: BS 108 completed
Tue Nov 26 15:01:47 2019: BS 109 completed
Tue Nov 26 15:01:48 2019: BS 110 completed
Tue Nov 26 15:01:49 2019: BS 111 completed
Tue Nov 26 15:01:50 2019: BS 112 completed
Tue Nov 26 15:01:51 2019: BS 113 completed
Tue Nov 26 15:01:53 2019: BS 114 completed
Tue Nov 26 15:01:54 2019: BS 115 completed
Tue Nov 26 15:01:55 2019: BS 116 completed
Tue Nov 26 15:01:56 2019: BS 117 completed
Tue Nov 26 15:01:57 2019: BS 118 completed
Tue Nov 26 15:01:59 2019: BS 119 completed
Tue Nov 26 15:02:00 2019: BS 120 completed
Tue Nov 26 15:02:01 2019: BS 121 completed
Tue Nov 26 15:02:02 2019: BS 122 completed
Tue Nov 26 15:02:03 2019: BS 123 completed
Tue Nov 26 15:02:05 2019: BS 124 completed
Tue Nov 26 15:02:06 2019: BS 125 completed
Tue Nov 26 15:02:07 2019: BS 126 completed
Tue Nov 26 15:02:08 2019: BS 127 completed
Tue Nov 26 15:02:11 2019: BS 1 completed
Tue Nov 26 15:02:12 2019: BS 2 completed
Tue Nov 26 15:02:13 2019: BS 3 completed
Tue Nov 26 15:02:14 2019: BS 4 completed
Tue Nov 26 15:02:15 2019: BS 5 completed
Tue Nov 26 15:02:17 2019: BS 6 completed
Tue Nov 26 15:02:18 2019: BS 7 completed
Tue Nov 26 15:02:19 2019: BS 8 completed
Tue Nov 26 15:02:20 2019: BS 9 completed
Tue Nov 26 15:02:21 2019: BS 10 completed
Tue Nov 26 15:02:23 2019: BS 11 completed
Tue Nov 26 15:02:24 2019: BS 12 completed
Tue Nov 26 15:02:25 2019: BS 13 completed
Tue Nov 26 15:02:26 2019: BS 14 completed
Tue Nov 26 15:02:27 2019: BS 15 completed
Tue Nov 26 15:02:29 2019: BS 16 completed
Tue Nov 26 15:02:30 2019: BS 17 completed
Tue Nov 26 15:02:31 2019: BS 18 completed
Tue Nov 26 15:02:32 2019: BS 19 completed
Tue Nov 26 15:02:33 2019: BS 20 completed
Tue Nov 26 15:02:35 2019: BS 21 completed
Tue Nov 26 15:02:36 2019: BS 22 completed
Tue Nov 26 15:02:37 2019: BS 23 completed
Tue Nov 26 15:02:38 2019: BS 24 completed
Tue Nov 26 15:02:39 2019: BS 25 completed
Tue Nov 26 15:02:41 2019: BS 26 completed
Tue Nov 26 15:02:42 2019: BS 27 completed
Tue Nov 26 15:02:43 2019: BS 28 completed
Tue Nov 26 15:02:44 2019: BS 29 completed
Tue Nov 26 15:02:45 2019: BS 30 completed
Tue Nov 26 15:02:47 2019: BS 31 completed
Tue Nov 26 15:02:48 2019: BS 32 completed
Tue Nov 26 15:02:49 2019: BS 33 completed
Tue Nov 26 15:02:50 2019: BS 34 completed
Tue Nov 26 15:02:51 2019: BS 35 completed
Tue Nov 26 15:02:53 2019: BS 36 completed
Tue Nov 26 15:02:54 2019: BS 37 completed
Tue Nov 26 15:02:55 2019: BS 38 completed
Tue Nov 26 15:02:56 2019: BS 39 completed
Tue Nov 26 15:02:57 2019: BS 40 completed
Tue Nov 26 15:02:59 2019: BS 41 completed
Tue Nov 26 15:03:00 2019: BS 42 completed
Tue Nov 26 15:03:01 2019: BS 43 completed
Tue Nov 26 15:03:02 2019: BS 44 completed
Tue Nov 26 15:03:03 2019: BS 45 completed
Tue Nov 26 15:03:04 2019: BS 46 completed
Tue Nov 26 15:03:06 2019: BS 47 completed
Tue Nov 26 15:03:07 2019: BS 48 completed
Tue Nov 26 15:03:08 2019: BS 49 completed
Tue Nov 26 15:03:09 2019: BS 50 completed
Tue Nov 26 15:03:10 2019: BS 51 completed
Tue Nov 26 15:03:12 2019: BS 52 completed
Tue Nov 26 15:03:13 2019: BS 53 completed
Tue Nov 26 15:03:14 2019: BS 54 completed
Tue Nov 26 15:03:15 2019: BS 55 completed
Tue Nov 26 15:03:16 2019: BS 56 completed
Tue Nov 26 15:03:18 2019: BS 57 completed
Tue Nov 26 15:03:19 2019: BS 58 completed
Tue Nov 26 15:03:20 2019: BS 59 completed
Tue Nov 26 15:03:21 2019: BS 60 completed
Tue Nov 26 15:03:22 2019: BS 61 completed
Tue Nov 26 15:03:24 2019: BS 62 completed
Tue Nov 26 15:03:25 2019: BS 63 completed
Tue Nov 26 15:03:26 2019: BS 64 completed
Tue Nov 26 15:03:27 2019: BS 65 completed
Tue Nov 26 15:03:28 2019: BS 66 completed
Tue Nov 26 15:03:30 2019: BS 67 completed
Tue Nov 26 15:03:31 2019: BS 68 completed
Tue Nov 26 15:03:32 2019: BS 69 completed
Tue Nov 26 15:03:33 2019: BS 70 completed
Tue Nov 26 15:03:34 2019: BS 71 completed
Tue Nov 26 15:03:36 2019: BS 72 completed
Tue Nov 26 15:03:37 2019: BS 73 completed
Tue Nov 26 15:03:38 2019: BS 74 completed
Tue Nov 26 15:03:39 2019: BS 75 completed
Tue Nov 26 15:03:40 2019: BS 76 completed
Tue Nov 26 15:03:42 2019: BS 77 completed
Tue Nov 26 15:03:43 2019: BS 78 completed
Tue Nov 26 15:03:44 2019: BS 79 completed
Tue Nov 26 15:03:45 2019: BS 80 completed
Tue Nov 26 15:03:46 2019: BS 81 completed
Tue Nov 26 15:03:48 2019: BS 82 completed
Tue Nov 26 15:03:49 2019: BS 83 completed
Tue Nov 26 15:03:50 2019: BS 84 completed
Tue Nov 26 15:03:51 2019: BS 85 completed
Tue Nov 26 15:03:52 2019: BS 86 completed
Tue Nov 26 15:03:54 2019: BS 87 completed
Tue Nov 26 15:03:55 2019: BS 88 completed
Tue Nov 26 15:03:56 2019: BS 89 completed
Tue Nov 26 15:03:57 2019: BS 90 completed
Tue Nov 26 15:03:58 2019: BS 91 completed
Tue Nov 26 15:04:00 2019: BS 92 completed
Tue Nov 26 15:04:01 2019: BS 93 completed
Tue Nov 26 15:04:02 2019: BS 94 completed
Tue Nov 26 15:04:03 2019: BS 95 completed
Tue Nov 26 15:04:04 2019: BS 96 completed
Tue Nov 26 15:04:06 2019: BS 97 completed
Tue Nov 26 15:04:07 2019: BS 98 completed
Tue Nov 26 15:04:08 2019: BS 99 completed
Tue Nov 26 15:04:09 2019: BS 100 completed
Tue Nov 26 15:04:10 2019: BS 101 completed
Tue Nov 26 15:04:12 2019: BS 102 completed
Tue Nov 26 15:04:13 2019: BS 103 completed
Tue Nov 26 15:04:14 2019: BS 104 completed
Tue Nov 26 15:04:15 2019: BS 105 completed
Tue Nov 26 15:04:16 2019: BS 106 completed
Tue Nov 26 15:04:17 2019: BS 107 completed
Tue Nov 26 15:04:19 2019: BS 108 completed
Tue Nov 26 15:04:20 2019: BS 109 completed
Tue Nov 26 15:04:21 2019: BS 110 completed
Tue Nov 26 15:04:22 2019: BS 111 completed
Tue Nov 26 15:04:23 2019: BS 112 completed
Tue Nov 26 15:04:25 2019: BS 113 completed
Tue Nov 26 15:04:26 2019: BS 114 completed
Tue Nov 26 15:04:27 2019: BS 115 completed
Tue Nov 26 15:04:28 2019: BS 116 completed
Tue Nov 26 15:04:29 2019: BS 117 completed
Tue Nov 26 15:04:31 2019: BS 118 completed
Tue Nov 26 15:04:32 2019: BS 119 completed
Tue Nov 26 15:04:33 2019: BS 120 completed
Tue Nov 26 15:04:34 2019: BS 121 completed
Tue Nov 26 15:04:35 2019: BS 122 completed
Tue Nov 26 15:04:37 2019: BS 123 completed
Tue Nov 26 15:04:38 2019: BS 124 completed
Tue Nov 26 15:04:39 2019: BS 125 completed
Tue Nov 26 15:04:40 2019: BS 126 completed
Tue Nov 26 15:04:41 2019: BS 127 completed
Tue Nov 26 15:04:44 2019: BS 1 completed
Tue Nov 26 15:04:45 2019: BS 2 completed
Tue Nov 26 15:04:46 2019: BS 3 completed
Tue Nov 26 15:04:47 2019: BS 4 completed
Tue Nov 26 15:04:49 2019: BS 5 completed
Tue Nov 26 15:04:50 2019: BS 6 completed
Tue Nov 26 15:04:51 2019: BS 7 completed
Tue Nov 26 15:04:52 2019: BS 8 completed
Tue Nov 26 15:04:53 2019: BS 9 completed
Tue Nov 26 15:04:55 2019: BS 10 completed
Tue Nov 26 15:04:56 2019: BS 11 completed
Tue Nov 26 15:04:57 2019: BS 12 completed
Tue Nov 26 15:04:58 2019: BS 13 completed
Tue Nov 26 15:04:59 2019: BS 14 completed
Tue Nov 26 15:05:01 2019: BS 15 completed
Tue Nov 26 15:05:02 2019: BS 16 completed
Tue Nov 26 15:05:03 2019: BS 17 completed
Tue Nov 26 15:05:04 2019: BS 18 completed
Tue Nov 26 15:05:05 2019: BS 19 completed
Tue Nov 26 15:05:07 2019: BS 20 completed
Tue Nov 26 15:05:08 2019: BS 21 completed
Tue Nov 26 15:05:09 2019: BS 22 completed
Tue Nov 26 15:05:10 2019: BS 23 completed
Tue Nov 26 15:05:11 2019: BS 24 completed
Tue Nov 26 15:05:13 2019: BS 25 completed
Tue Nov 26 15:05:14 2019: BS 26 completed
Tue Nov 26 15:05:15 2019: BS 27 completed
Tue Nov 26 15:05:16 2019: BS 28 completed
Tue Nov 26 15:05:17 2019: BS 29 completed
Tue Nov 26 15:05:19 2019: BS 30 completed
Tue Nov 26 15:05:20 2019: BS 31 completed
Tue Nov 26 15:05:21 2019: BS 32 completed
Tue Nov 26 15:05:22 2019: BS 33 completed
Tue Nov 26 15:05:23 2019: BS 34 completed
Tue Nov 26 15:05:25 2019: BS 35 completed
Tue Nov 26 15:05:26 2019: BS 36 completed
Tue Nov 26 15:05:27 2019: BS 37 completed
Tue Nov 26 15:05:28 2019: BS 38 completed
Tue Nov 26 15:05:29 2019: BS 39 completed
Tue Nov 26 15:05:30 2019: BS 40 completed
Tue Nov 26 15:05:32 2019: BS 41 completed
Tue Nov 26 15:05:33 2019: BS 42 completed
Tue Nov 26 15:05:34 2019: BS 43 completed
Tue Nov 26 15:05:35 2019: BS 44 completed
Tue Nov 26 15:05:36 2019: BS 45 completed
Tue Nov 26 15:05:38 2019: BS 46 completed
Tue Nov 26 15:05:39 2019: BS 47 completed
Tue Nov 26 15:05:40 2019: BS 48 completed
Tue Nov 26 15:05:41 2019: BS 49 completed
Tue Nov 26 15:05:42 2019: BS 50 completed
Tue Nov 26 15:05:44 2019: BS 51 completed
Tue Nov 26 15:05:45 2019: BS 52 completed
Tue Nov 26 15:05:46 2019: BS 53 completed
Tue Nov 26 15:05:47 2019: BS 54 completed
Tue Nov 26 15:05:48 2019: BS 55 completed
Tue Nov 26 15:05:50 2019: BS 56 completed
Tue Nov 26 15:05:51 2019: BS 57 completed
Tue Nov 26 15:05:52 2019: BS 58 completed
Tue Nov 26 15:05:53 2019: BS 59 completed
Tue Nov 26 15:05:54 2019: BS 60 completed
Tue Nov 26 15:05:56 2019: BS 61 completed
Tue Nov 26 15:05:57 2019: BS 62 completed
Tue Nov 26 15:05:58 2019: BS 63 completed
Tue Nov 26 15:05:59 2019: BS 64 completed
Tue Nov 26 15:06:00 2019: BS 65 completed
Tue Nov 26 15:06:02 2019: BS 66 completed
Tue Nov 26 15:06:03 2019: BS 67 completed
Tue Nov 26 15:06:04 2019: BS 68 completed
Tue Nov 26 15:06:05 2019: BS 69 completed
Tue Nov 26 15:06:06 2019: BS 70 completed
Tue Nov 26 15:06:08 2019: BS 71 completed
Tue Nov 26 15:06:09 2019: BS 72 completed
Tue Nov 26 15:06:10 2019: BS 73 completed
Tue Nov 26 15:06:11 2019: BS 74 completed
Tue Nov 26 15:06:12 2019: BS 75 completed
Tue Nov 26 15:06:14 2019: BS 76 completed
Tue Nov 26 15:06:15 2019: BS 77 completed
Tue Nov 26 15:06:16 2019: BS 78 completed
Tue Nov 26 15:06:17 2019: BS 79 completed
Tue Nov 26 15:06:18 2019: BS 80 completed
Tue Nov 26 15:06:20 2019: BS 81 completed
Tue Nov 26 15:06:21 2019: BS 82 completed
Tue Nov 26 15:06:22 2019: BS 83 completed
Tue Nov 26 15:06:23 2019: BS 84 completed
Tue Nov 26 15:06:24 2019: BS 85 completed
Tue Nov 26 15:06:26 2019: BS 86 completed
Tue Nov 26 15:06:27 2019: BS 87 completed
Tue Nov 26 15:06:28 2019: BS 88 completed
Tue Nov 26 15:06:29 2019: BS 89 completed
Tue Nov 26 15:06:30 2019: BS 90 completed
Tue Nov 26 15:06:32 2019: BS 91 completed
Tue Nov 26 15:06:33 2019: BS 92 completed
Tue Nov 26 15:06:34 2019: BS 93 completed
Tue Nov 26 15:06:35 2019: BS 94 completed
Tue Nov 26 15:06:36 2019: BS 95 completed
Tue Nov 26 15:06:38 2019: BS 96 completed
Tue Nov 26 15:06:39 2019: BS 97 completed
Tue Nov 26 15:06:40 2019: BS 98 completed
Tue Nov 26 15:06:41 2019: BS 99 completed
Tue Nov 26 15:06:42 2019: BS 100 completed
Tue Nov 26 15:06:43 2019: BS 101 completed
Tue Nov 26 15:06:45 2019: BS 102 completed
Tue Nov 26 15:06:46 2019: BS 103 completed
Tue Nov 26 15:06:47 2019: BS 104 completed
Tue Nov 26 15:06:48 2019: BS 105 completed
Tue Nov 26 15:06:49 2019: BS 106 completed
Tue Nov 26 15:06:51 2019: BS 107 completed
Tue Nov 26 15:06:52 2019: BS 108 completed
Tue Nov 26 15:06:53 2019: BS 109 completed
Tue Nov 26 15:06:54 2019: BS 110 completed
Tue Nov 26 15:06:55 2019: BS 111 completed
Tue Nov 26 15:06:57 2019: BS 112 completed
Tue Nov 26 15:06:58 2019: BS 113 completed
Tue Nov 26 15:06:59 2019: BS 114 completed
Tue Nov 26 15:07:00 2019: BS 115 completed
Tue Nov 26 15:07:01 2019: BS 116 completed
Tue Nov 26 15:07:03 2019: BS 117 completed
Tue Nov 26 15:07:04 2019: BS 118 completed
Tue Nov 26 15:07:05 2019: BS 119 completed
Tue Nov 26 15:07:06 2019: BS 120 completed
Tue Nov 26 15:07:07 2019: BS 121 completed
Tue Nov 26 15:07:09 2019: BS 122 completed
Tue Nov 26 15:07:10 2019: BS 123 completed
Tue Nov 26 15:07:11 2019: BS 124 completed
Tue Nov 26 15:07:12 2019: BS 125 completed
Tue Nov 26 15:07:13 2019: BS 126 completed
Tue Nov 26 15:07:15 2019: BS 127 completed
Tue Nov 26 15:07:17 2019: BS 1 completed
Tue Nov 26 15:07:18 2019: BS 2 completed
Tue Nov 26 15:07:19 2019: BS 3 completed
Tue Nov 26 15:07:21 2019: BS 4 completed
Tue Nov 26 15:07:22 2019: BS 5 completed
Tue Nov 26 15:07:23 2019: BS 6 completed
Tue Nov 26 15:07:24 2019: BS 7 completed
Tue Nov 26 15:07:25 2019: BS 8 completed
Tue Nov 26 15:07:27 2019: BS 9 completed
Tue Nov 26 15:07:28 2019: BS 10 completed
Tue Nov 26 15:07:29 2019: BS 11 completed
Tue Nov 26 15:07:30 2019: BS 12 completed
Tue Nov 26 15:07:31 2019: BS 13 completed
Tue Nov 26 15:07:33 2019: BS 14 completed
Tue Nov 26 15:07:34 2019: BS 15 completed
Tue Nov 26 15:07:35 2019: BS 16 completed
Tue Nov 26 15:07:36 2019: BS 17 completed
Tue Nov 26 15:07:37 2019: BS 18 completed
Tue Nov 26 15:07:39 2019: BS 19 completed
Tue Nov 26 15:07:40 2019: BS 20 completed
Tue Nov 26 15:07:41 2019: BS 21 completed
Tue Nov 26 15:07:42 2019: BS 22 completed
Tue Nov 26 15:07:43 2019: BS 23 completed
Tue Nov 26 15:07:45 2019: BS 24 completed
Tue Nov 26 15:07:46 2019: BS 25 completed
Tue Nov 26 15:07:47 2019: BS 26 completed
Tue Nov 26 15:07:48 2019: BS 27 completed
Tue Nov 26 15:07:49 2019: BS 28 completed
Tue Nov 26 15:07:51 2019: BS 29 completed
Tue Nov 26 15:07:52 2019: BS 30 completed
Tue Nov 26 15:07:53 2019: BS 31 completed
Tue Nov 26 15:07:54 2019: BS 32 completed
Tue Nov 26 15:07:55 2019: BS 33 completed
Tue Nov 26 15:07:57 2019: BS 34 completed
Tue Nov 26 15:07:58 2019: BS 35 completed
Tue Nov 26 15:07:59 2019: BS 36 completed
Tue Nov 26 15:08:00 2019: BS 37 completed
Tue Nov 26 15:08:01 2019: BS 38 completed
Tue Nov 26 15:08:02 2019: BS 39 completed
Tue Nov 26 15:08:04 2019: BS 40 completed
Tue Nov 26 15:08:05 2019: BS 41 completed
Tue Nov 26 15:08:06 2019: BS 42 completed
Tue Nov 26 15:08:07 2019: BS 43 completed
Tue Nov 26 15:08:08 2019: BS 44 completed
Tue Nov 26 15:08:10 2019: BS 45 completed
Tue Nov 26 15:08:11 2019: BS 46 completed
Tue Nov 26 15:08:12 2019: BS 47 completed
Tue Nov 26 15:08:13 2019: BS 48 completed
Tue Nov 26 15:08:14 2019: BS 49 completed
Tue Nov 26 15:08:16 2019: BS 50 completed
Tue Nov 26 15:08:17 2019: BS 51 completed
Tue Nov 26 15:08:18 2019: BS 52 completed
Tue Nov 26 15:08:19 2019: BS 53 completed
Tue Nov 26 15:08:20 2019: BS 54 completed
Tue Nov 26 15:08:22 2019: BS 55 completed
Tue Nov 26 15:08:23 2019: BS 56 completed
Tue Nov 26 15:08:24 2019: BS 57 completed
Tue Nov 26 15:08:25 2019: BS 58 completed
Tue Nov 26 15:08:26 2019: BS 59 completed
Tue Nov 26 15:08:28 2019: BS 60 completed
Tue Nov 26 15:08:29 2019: BS 61 completed
Tue Nov 26 15:08:30 2019: BS 62 completed
Tue Nov 26 15:08:31 2019: BS 63 completed
Tue Nov 26 15:08:32 2019: BS 64 completed
Tue Nov 26 15:08:34 2019: BS 65 completed
Tue Nov 26 15:08:35 2019: BS 66 completed
Tue Nov 26 15:08:36 2019: BS 67 completed
Tue Nov 26 15:08:37 2019: BS 68 completed
Tue Nov 26 15:08:38 2019: BS 69 completed
Tue Nov 26 15:08:40 2019: BS 70 completed
Tue Nov 26 15:08:41 2019: BS 71 completed
Tue Nov 26 15:08:42 2019: BS 72 completed
Tue Nov 26 15:08:43 2019: BS 73 completed
Tue Nov 26 15:08:44 2019: BS 74 completed
Tue Nov 26 15:08:46 2019: BS 75 completed
Tue Nov 26 15:08:47 2019: BS 76 completed
Tue Nov 26 15:08:48 2019: BS 77 completed
Tue Nov 26 15:08:49 2019: BS 78 completed
Tue Nov 26 15:08:50 2019: BS 79 completed
Tue Nov 26 15:08:52 2019: BS 80 completed
Tue Nov 26 15:08:53 2019: BS 81 completed
Tue Nov 26 15:08:54 2019: BS 82 completed
Tue Nov 26 15:08:55 2019: BS 83 completed
Tue Nov 26 15:08:56 2019: BS 84 completed
Tue Nov 26 15:08:58 2019: BS 85 completed
Tue Nov 26 15:08:59 2019: BS 86 completed
Tue Nov 26 15:09:00 2019: BS 87 completed
Tue Nov 26 15:09:01 2019: BS 88 completed
Tue Nov 26 15:09:02 2019: BS 89 completed
Tue Nov 26 15:09:04 2019: BS 90 completed
Tue Nov 26 15:09:05 2019: BS 91 completed
Tue Nov 26 15:09:06 2019: BS 92 completed
Tue Nov 26 15:09:07 2019: BS 93 completed
Tue Nov 26 15:09:08 2019: BS 94 completed
Tue Nov 26 15:09:10 2019: BS 95 completed
Tue Nov 26 15:09:11 2019: BS 96 completed
Tue Nov 26 15:09:12 2019: BS 97 completed
Tue Nov 26 15:09:13 2019: BS 98 completed
Tue Nov 26 15:09:14 2019: BS 99 completed
Tue Nov 26 15:09:15 2019: BS 100 completed
Tue Nov 26 15:09:17 2019: BS 101 completed
Tue Nov 26 15:09:18 2019: BS 102 completed
Tue Nov 26 15:09:19 2019: BS 103 completed
Tue Nov 26 15:09:20 2019: BS 104 completed
Tue Nov 26 15:09:21 2019: BS 105 completed
Tue Nov 26 15:09:23 2019: BS 106 completed
Tue Nov 26 15:09:24 2019: BS 107 completed
Tue Nov 26 15:09:25 2019: BS 108 completed
Tue Nov 26 15:09:26 2019: BS 109 completed
Tue Nov 26 15:09:27 2019: BS 110 completed
Tue Nov 26 15:09:29 2019: BS 111 completed
Tue Nov 26 15:09:30 2019: BS 112 completed
Tue Nov 26 15:09:31 2019: BS 113 completed
Tue Nov 26 15:09:32 2019: BS 114 completed
Tue Nov 26 15:09:33 2019: BS 115 completed
Tue Nov 26 15:09:35 2019: BS 116 completed
Tue Nov 26 15:09:36 2019: BS 117 completed
Tue Nov 26 15:09:37 2019: BS 118 completed
Tue Nov 26 15:09:38 2019: BS 119 completed
Tue Nov 26 15:09:39 2019: BS 120 completed
Tue Nov 26 15:09:41 2019: BS 121 completed
Tue Nov 26 15:09:42 2019: BS 122 completed
Tue Nov 26 15:09:43 2019: BS 123 completed
Tue Nov 26 15:09:44 2019: BS 124 completed
Tue Nov 26 15:09:45 2019: BS 125 completed
Tue Nov 26 15:09:47 2019: BS 126 completed
Tue Nov 26 15:09:48 2019: BS 127 completed
Tue Nov 26 15:09:50 2019: BS 1 completed
Tue Nov 26 15:09:51 2019: BS 2 completed
Tue Nov 26 15:09:53 2019: BS 3 completed
Tue Nov 26 15:09:54 2019: BS 4 completed
Tue Nov 26 15:09:55 2019: BS 5 completed
Tue Nov 26 15:09:56 2019: BS 6 completed
Tue Nov 26 15:09:57 2019: BS 7 completed
Tue Nov 26 15:09:59 2019: BS 8 completed
Tue Nov 26 15:10:00 2019: BS 9 completed
Tue Nov 26 15:10:01 2019: BS 10 completed
Tue Nov 26 15:10:02 2019: BS 11 completed
Tue Nov 26 15:10:03 2019: BS 12 completed
Tue Nov 26 15:10:05 2019: BS 13 completed
Tue Nov 26 15:10:06 2019: BS 14 completed
Tue Nov 26 15:10:07 2019: BS 15 completed
Tue Nov 26 15:10:08 2019: BS 16 completed
Tue Nov 26 15:10:09 2019: BS 17 completed
Tue Nov 26 15:10:11 2019: BS 18 completed
Tue Nov 26 15:10:12 2019: BS 19 completed
Tue Nov 26 15:10:13 2019: BS 20 completed
Tue Nov 26 15:10:14 2019: BS 21 completed
Tue Nov 26 15:10:15 2019: BS 22 completed
Tue Nov 26 15:10:17 2019: BS 23 completed
Tue Nov 26 15:10:18 2019: BS 24 completed
Tue Nov 26 15:10:19 2019: BS 25 completed
Tue Nov 26 15:10:20 2019: BS 26 completed
Tue Nov 26 15:10:21 2019: BS 27 completed
Tue Nov 26 15:10:23 2019: BS 28 completed
Tue Nov 26 15:10:24 2019: BS 29 completed
Tue Nov 26 15:10:25 2019: BS 30 completed
Tue Nov 26 15:10:26 2019: BS 31 completed
Tue Nov 26 15:10:27 2019: BS 32 completed
Tue Nov 26 15:10:29 2019: BS 33 completed
Tue Nov 26 15:10:30 2019: BS 34 completed
Tue Nov 26 15:10:31 2019: BS 35 completed
Tue Nov 26 15:10:32 2019: BS 36 completed
Tue Nov 26 15:10:33 2019: BS 37 completed
Tue Nov 26 15:10:34 2019: BS 38 completed
Tue Nov 26 15:10:36 2019: BS 39 completed
Tue Nov 26 15:10:37 2019: BS 40 completed
Tue Nov 26 15:10:38 2019: BS 41 completed
Tue Nov 26 15:10:39 2019: BS 42 completed
Tue Nov 26 15:10:40 2019: BS 43 completed
Tue Nov 26 15:10:42 2019: BS 44 completed
Tue Nov 26 15:10:43 2019: BS 45 completed
Tue Nov 26 15:10:44 2019: BS 46 completed
Tue Nov 26 15:10:45 2019: BS 47 completed
Tue Nov 26 15:10:46 2019: BS 48 completed
Tue Nov 26 15:10:48 2019: BS 49 completed
Tue Nov 26 15:10:49 2019: BS 50 completed
Tue Nov 26 15:10:50 2019: BS 51 completed
Tue Nov 26 15:10:51 2019: BS 52 completed
Tue Nov 26 15:10:52 2019: BS 53 completed
Tue Nov 26 15:10:54 2019: BS 54 completed
Tue Nov 26 15:10:55 2019: BS 55 completed
Tue Nov 26 15:10:56 2019: BS 56 completed
Tue Nov 26 15:10:57 2019: BS 57 completed
Tue Nov 26 15:10:58 2019: BS 58 completed
Tue Nov 26 15:11:00 2019: BS 59 completed
Tue Nov 26 15:11:01 2019: BS 60 completed
Tue Nov 26 15:11:02 2019: BS 61 completed
Tue Nov 26 15:11:03 2019: BS 62 completed
Tue Nov 26 15:11:04 2019: BS 63 completed
Tue Nov 26 15:11:06 2019: BS 64 completed
Tue Nov 26 15:11:07 2019: BS 65 completed
Tue Nov 26 15:11:08 2019: BS 66 completed
Tue Nov 26 15:11:09 2019: BS 67 completed
Tue Nov 26 15:11:10 2019: BS 68 completed
Tue Nov 26 15:11:12 2019: BS 69 completed
Tue Nov 26 15:11:13 2019: BS 70 completed
Tue Nov 26 15:11:14 2019: BS 71 completed
Tue Nov 26 15:11:15 2019: BS 72 completed
Tue Nov 26 15:11:16 2019: BS 73 completed
Tue Nov 26 15:11:18 2019: BS 74 completed
Tue Nov 26 15:11:19 2019: BS 75 completed
Tue Nov 26 15:11:20 2019: BS 76 completed
Tue Nov 26 15:11:21 2019: BS 77 completed
Tue Nov 26 15:11:22 2019: BS 78 completed
Tue Nov 26 15:11:24 2019: BS 79 completed
Tue Nov 26 15:11:25 2019: BS 80 completed
Tue Nov 26 15:11:26 2019: BS 81 completed
Tue Nov 26 15:11:27 2019: BS 82 completed
Tue Nov 26 15:11:28 2019: BS 83 completed
Tue Nov 26 15:11:30 2019: BS 84 completed
Tue Nov 26 15:11:31 2019: BS 85 completed
Tue Nov 26 15:11:32 2019: BS 86 completed
Tue Nov 26 15:11:33 2019: BS 87 completed
Tue Nov 26 15:11:34 2019: BS 88 completed
Tue Nov 26 15:11:36 2019: BS 89 completed
Tue Nov 26 15:11:37 2019: BS 90 completed
Tue Nov 26 15:11:38 2019: BS 91 completed
Tue Nov 26 15:11:39 2019: BS 92 completed
Tue Nov 26 15:11:40 2019: BS 93 completed
Tue Nov 26 15:11:42 2019: BS 94 completed
Tue Nov 26 15:11:43 2019: BS 95 completed
Tue Nov 26 15:11:44 2019: BS 96 completed
Tue Nov 26 15:11:45 2019: BS 97 completed
Tue Nov 26 15:11:46 2019: BS 98 completed
Tue Nov 26 15:11:47 2019: BS 99 completed
Tue Nov 26 15:11:49 2019: BS 100 completed
Tue Nov 26 15:11:50 2019: BS 101 completed
Tue Nov 26 15:11:51 2019: BS 102 completed
Tue Nov 26 15:11:52 2019: BS 103 completed
Tue Nov 26 15:11:53 2019: BS 104 completed
Tue Nov 26 15:11:55 2019: BS 105 completed
Tue Nov 26 15:11:56 2019: BS 106 completed
Tue Nov 26 15:11:57 2019: BS 107 completed
Tue Nov 26 15:11:58 2019: BS 108 completed
Tue Nov 26 15:11:59 2019: BS 109 completed
Tue Nov 26 15:12:01 2019: BS 110 completed
Tue Nov 26 15:12:02 2019: BS 111 completed
Tue Nov 26 15:12:03 2019: BS 112 completed
Tue Nov 26 15:12:04 2019: BS 113 completed
Tue Nov 26 15:12:05 2019: BS 114 completed
Tue Nov 26 15:12:07 2019: BS 115 completed
Tue Nov 26 15:12:08 2019: BS 116 completed
Tue Nov 26 15:12:09 2019: BS 117 completed
Tue Nov 26 15:12:10 2019: BS 118 completed
Tue Nov 26 15:12:11 2019: BS 119 completed
Tue Nov 26 15:12:13 2019: BS 120 completed
Tue Nov 26 15:12:14 2019: BS 121 completed
Tue Nov 26 15:12:15 2019: BS 122 completed
Tue Nov 26 15:12:16 2019: BS 123 completed
Tue Nov 26 15:12:17 2019: BS 124 completed
Tue Nov 26 15:12:19 2019: BS 125 completed
Tue Nov 26 15:12:20 2019: BS 126 completed
Tue Nov 26 15:12:21 2019: BS 127 completed
Tue Nov 26 15:12:23 2019: BS 1 completed
Tue Nov 26 15:12:25 2019: BS 2 completed
Tue Nov 26 15:12:26 2019: BS 3 completed
Tue Nov 26 15:12:27 2019: BS 4 completed
Tue Nov 26 15:12:28 2019: BS 5 completed
Tue Nov 26 15:12:29 2019: BS 6 completed
Tue Nov 26 15:12:31 2019: BS 7 completed
Tue Nov 26 15:12:32 2019: BS 8 completed
Tue Nov 26 15:12:33 2019: BS 9 completed
Tue Nov 26 15:12:34 2019: BS 10 completed
Tue Nov 26 15:12:35 2019: BS 11 completed
Tue Nov 26 15:12:37 2019: BS 12 completed
Tue Nov 26 15:12:38 2019: BS 13 completed
Tue Nov 26 15:12:39 2019: BS 14 completed
Tue Nov 26 15:12:40 2019: BS 15 completed
Tue Nov 26 15:12:41 2019: BS 16 completed
Tue Nov 26 15:12:43 2019: BS 17 completed
Tue Nov 26 15:12:44 2019: BS 18 completed
Tue Nov 26 15:12:45 2019: BS 19 completed
Tue Nov 26 15:12:46 2019: BS 20 completed
Tue Nov 26 15:12:47 2019: BS 21 completed
Tue Nov 26 15:12:49 2019: BS 22 completed
Tue Nov 26 15:12:50 2019: BS 23 completed
Tue Nov 26 15:12:51 2019: BS 24 completed
Tue Nov 26 15:12:52 2019: BS 25 completed
Tue Nov 26 15:12:53 2019: BS 26 completed
Tue Nov 26 15:12:55 2019: BS 27 completed
Tue Nov 26 15:12:56 2019: BS 28 completed
Tue Nov 26 15:12:57 2019: BS 29 completed
Tue Nov 26 15:12:58 2019: BS 30 completed
Tue Nov 26 15:12:59 2019: BS 31 completed
Tue Nov 26 15:13:01 2019: BS 32 completed
Tue Nov 26 15:13:02 2019: BS 33 completed
Tue Nov 26 15:13:03 2019: BS 34 completed
Tue Nov 26 15:13:04 2019: BS 35 completed
Tue Nov 26 15:13:05 2019: BS 36 completed
Tue Nov 26 15:13:06 2019: BS 37 completed
Tue Nov 26 15:13:08 2019: BS 38 completed
Tue Nov 26 15:13:09 2019: BS 39 completed
Tue Nov 26 15:13:10 2019: BS 40 completed
Tue Nov 26 15:13:11 2019: BS 41 completed
Tue Nov 26 15:13:12 2019: BS 42 completed
Tue Nov 26 15:13:14 2019: BS 43 completed
Tue Nov 26 15:13:15 2019: BS 44 completed
Tue Nov 26 15:13:16 2019: BS 45 completed
Tue Nov 26 15:13:17 2019: BS 46 completed
Tue Nov 26 15:13:18 2019: BS 47 completed
Tue Nov 26 15:13:20 2019: BS 48 completed
Tue Nov 26 15:13:21 2019: BS 49 completed
Tue Nov 26 15:13:22 2019: BS 50 completed
Tue Nov 26 15:13:23 2019: BS 51 completed
Tue Nov 26 15:13:24 2019: BS 52 completed
Tue Nov 26 15:13:26 2019: BS 53 completed
Tue Nov 26 15:13:27 2019: BS 54 completed
Tue Nov 26 15:13:28 2019: BS 55 completed
Tue Nov 26 15:13:29 2019: BS 56 completed
Tue Nov 26 15:13:30 2019: BS 57 completed
Tue Nov 26 15:13:32 2019: BS 58 completed
Tue Nov 26 15:13:33 2019: BS 59 completed
Tue Nov 26 15:13:34 2019: BS 60 completed
Tue Nov 26 15:13:35 2019: BS 61 completed
Tue Nov 26 15:13:36 2019: BS 62 completed
Tue Nov 26 15:13:38 2019: BS 63 completed
Tue Nov 26 15:13:39 2019: BS 64 completed
Tue Nov 26 15:13:40 2019: BS 65 completed
Tue Nov 26 15:13:41 2019: BS 66 completed
Tue Nov 26 15:13:42 2019: BS 67 completed
Tue Nov 26 15:13:44 2019: BS 68 completed
Tue Nov 26 15:13:45 2019: BS 69 completed
Tue Nov 26 15:13:46 2019: BS 70 completed
Tue Nov 26 15:13:47 2019: BS 71 completed
Tue Nov 26 15:13:48 2019: BS 72 completed
Tue Nov 26 15:13:50 2019: BS 73 completed
Tue Nov 26 15:13:51 2019: BS 74 completed
Tue Nov 26 15:13:52 2019: BS 75 completed
Tue Nov 26 15:13:53 2019: BS 76 completed
Tue Nov 26 15:13:54 2019: BS 77 completed
Tue Nov 26 15:13:56 2019: BS 78 completed
Tue Nov 26 15:13:57 2019: BS 79 completed
Tue Nov 26 15:13:58 2019: BS 80 completed
Tue Nov 26 15:13:59 2019: BS 81 completed
Tue Nov 26 15:14:00 2019: BS 82 completed
Tue Nov 26 15:14:02 2019: BS 83 completed
Tue Nov 26 15:14:03 2019: BS 84 completed
Tue Nov 26 15:14:04 2019: BS 85 completed
Tue Nov 26 15:14:05 2019: BS 86 completed
Tue Nov 26 15:14:06 2019: BS 87 completed
Tue Nov 26 15:14:08 2019: BS 88 completed
Tue Nov 26 15:14:09 2019: BS 89 completed
Tue Nov 26 15:14:10 2019: BS 90 completed
Tue Nov 26 15:14:11 2019: BS 91 completed
Tue Nov 26 15:14:12 2019: BS 92 completed
Tue Nov 26 15:14:14 2019: BS 93 completed
Tue Nov 26 15:14:15 2019: BS 94 completed
Tue Nov 26 15:14:16 2019: BS 95 completed
Tue Nov 26 15:14:17 2019: BS 96 completed
Tue Nov 26 15:14:18 2019: BS 97 completed
Tue Nov 26 15:14:20 2019: BS 98 completed
Tue Nov 26 15:14:21 2019: BS 99 completed
Tue Nov 26 15:14:22 2019: BS 100 completed
Tue Nov 26 15:14:23 2019: BS 101 completed
Tue Nov 26 15:14:24 2019: BS 102 completed
Tue Nov 26 15:14:25 2019: BS 103 completed
Tue Nov 26 15:14:27 2019: BS 104 completed
Tue Nov 26 15:14:28 2019: BS 105 completed
Tue Nov 26 15:14:29 2019: BS 106 completed
Tue Nov 26 15:14:30 2019: BS 107 completed
Tue Nov 26 15:14:31 2019: BS 108 completed
Tue Nov 26 15:14:33 2019: BS 109 completed
Tue Nov 26 15:14:34 2019: BS 110 completed
Tue Nov 26 15:14:35 2019: BS 111 completed
Tue Nov 26 15:14:36 2019: BS 112 completed
Tue Nov 26 15:14:37 2019: BS 113 completed
Tue Nov 26 15:14:39 2019: BS 114 completed
Tue Nov 26 15:14:40 2019: BS 115 completed
Tue Nov 26 15:14:41 2019: BS 116 completed
Tue Nov 26 15:14:42 2019: BS 117 completed
Tue Nov 26 15:14:43 2019: BS 118 completed
Tue Nov 26 15:14:45 2019: BS 119 completed
Tue Nov 26 15:14:46 2019: BS 120 completed
Tue Nov 26 15:14:47 2019: BS 121 completed
Tue Nov 26 15:14:48 2019: BS 122 completed
Tue Nov 26 15:14:49 2019: BS 123 completed
Tue Nov 26 15:14:51 2019: BS 124 completed
Tue Nov 26 15:14:52 2019: BS 125 completed
Tue Nov 26 15:14:53 2019: BS 126 completed
Tue Nov 26 15:14:54 2019: BS 127 completed
Tue Nov 26 15:14:57 2019: BS 1 completed
Tue Nov 26 15:14:58 2019: BS 2 completed
Tue Nov 26 15:14:59 2019: BS 3 completed
Tue Nov 26 15:15:00 2019: BS 4 completed
Tue Nov 26 15:15:01 2019: BS 5 completed
Tue Nov 26 15:15:03 2019: BS 6 completed
Tue Nov 26 15:15:04 2019: BS 7 completed
Tue Nov 26 15:15:05 2019: BS 8 completed
Tue Nov 26 15:15:06 2019: BS 9 completed
Tue Nov 26 15:15:07 2019: BS 10 completed
Tue Nov 26 15:15:09 2019: BS 11 completed
Tue Nov 26 15:15:10 2019: BS 12 completed
Tue Nov 26 15:15:11 2019: BS 13 completed
Tue Nov 26 15:15:12 2019: BS 14 completed
Tue Nov 26 15:15:13 2019: BS 15 completed
Tue Nov 26 15:15:15 2019: BS 16 completed
Tue Nov 26 15:15:16 2019: BS 17 completed
Tue Nov 26 15:15:17 2019: BS 18 completed
Tue Nov 26 15:15:18 2019: BS 19 completed
Tue Nov 26 15:15:19 2019: BS 20 completed
Tue Nov 26 15:15:21 2019: BS 21 completed
Tue Nov 26 15:15:22 2019: BS 22 completed
Tue Nov 26 15:15:23 2019: BS 23 completed
Tue Nov 26 15:15:24 2019: BS 24 completed
Tue Nov 26 15:15:25 2019: BS 25 completed
Tue Nov 26 15:15:27 2019: BS 26 completed
Tue Nov 26 15:15:28 2019: BS 27 completed
Tue Nov 26 15:15:29 2019: BS 28 completed
Tue Nov 26 15:15:30 2019: BS 29 completed
Tue Nov 26 15:15:31 2019: BS 30 completed
Tue Nov 26 15:15:33 2019: BS 31 completed
Tue Nov 26 15:15:34 2019: BS 32 completed
Tue Nov 26 15:15:35 2019: BS 33 completed
Tue Nov 26 15:15:36 2019: BS 34 completed
Tue Nov 26 15:15:37 2019: BS 35 completed
Tue Nov 26 15:15:38 2019: BS 36 completed
Tue Nov 26 15:15:40 2019: BS 37 completed
Tue Nov 26 15:15:41 2019: BS 38 completed
Tue Nov 26 15:15:42 2019: BS 39 completed
Tue Nov 26 15:15:43 2019: BS 40 completed
Tue Nov 26 15:15:44 2019: BS 41 completed
Tue Nov 26 15:15:46 2019: BS 42 completed
Tue Nov 26 15:15:47 2019: BS 43 completed
Tue Nov 26 15:15:48 2019: BS 44 completed
Tue Nov 26 15:15:49 2019: BS 45 completed
Tue Nov 26 15:15:50 2019: BS 46 completed
Tue Nov 26 15:15:52 2019: BS 47 completed
Tue Nov 26 15:15:53 2019: BS 48 completed
Tue Nov 26 15:15:54 2019: BS 49 completed
Tue Nov 26 15:15:55 2019: BS 50 completed
Tue Nov 26 15:15:56 2019: BS 51 completed
Tue Nov 26 15:15:58 2019: BS 52 completed
Tue Nov 26 15:15:59 2019: BS 53 completed
Tue Nov 26 15:16:00 2019: BS 54 completed
Tue Nov 26 15:16:01 2019: BS 55 completed
Tue Nov 26 15:16:02 2019: BS 56 completed
Tue Nov 26 15:16:04 2019: BS 57 completed
Tue Nov 26 15:16:05 2019: BS 58 completed
Tue Nov 26 15:16:06 2019: BS 59 completed
Tue Nov 26 15:16:07 2019: BS 60 completed
Tue Nov 26 15:16:08 2019: BS 61 completed
Tue Nov 26 15:16:10 2019: BS 62 completed
Tue Nov 26 15:16:11 2019: BS 63 completed
Tue Nov 26 15:16:12 2019: BS 64 completed
Tue Nov 26 15:16:13 2019: BS 65 completed
Tue Nov 26 15:16:14 2019: BS 66 completed
Tue Nov 26 15:16:16 2019: BS 67 completed
Tue Nov 26 15:16:17 2019: BS 68 completed
Tue Nov 26 15:16:18 2019: BS 69 completed
Tue Nov 26 15:16:19 2019: BS 70 completed
Tue Nov 26 15:16:20 2019: BS 71 completed
Tue Nov 26 15:16:22 2019: BS 72 completed
Tue Nov 26 15:16:23 2019: BS 73 completed
Tue Nov 26 15:16:24 2019: BS 74 completed
Tue Nov 26 15:16:25 2019: BS 75 completed
Tue Nov 26 15:16:26 2019: BS 76 completed
Tue Nov 26 15:16:28 2019: BS 77 completed
Tue Nov 26 15:16:29 2019: BS 78 completed
Tue Nov 26 15:16:30 2019: BS 79 completed
Tue Nov 26 15:16:31 2019: BS 80 completed
Tue Nov 26 15:16:32 2019: BS 81 completed
Tue Nov 26 15:16:34 2019: BS 82 completed
Tue Nov 26 15:16:35 2019: BS 83 completed
Tue Nov 26 15:16:36 2019: BS 84 completed
Tue Nov 26 15:16:37 2019: BS 85 completed
Tue Nov 26 15:16:38 2019: BS 86 completed
Tue Nov 26 15:16:40 2019: BS 87 completed
Tue Nov 26 15:16:41 2019: BS 88 completed
Tue Nov 26 15:16:42 2019: BS 89 completed
Tue Nov 26 15:16:43 2019: BS 90 completed
Tue Nov 26 15:16:44 2019: BS 91 completed
Tue Nov 26 15:16:46 2019: BS 92 completed
Tue Nov 26 15:16:47 2019: BS 93 completed
Tue Nov 26 15:16:48 2019: BS 94 completed
Tue Nov 26 15:16:49 2019: BS 95 completed
Tue Nov 26 15:16:50 2019: BS 96 completed
Tue Nov 26 15:16:52 2019: BS 97 completed
Tue Nov 26 15:16:53 2019: BS 98 completed
Tue Nov 26 15:16:54 2019: BS 99 completed
Tue Nov 26 15:16:55 2019: BS 100 completed
Tue Nov 26 15:16:56 2019: BS 101 completed
Tue Nov 26 15:16:57 2019: BS 102 completed
Tue Nov 26 15:16:59 2019: BS 103 completed
Tue Nov 26 15:17:00 2019: BS 104 completed
Tue Nov 26 15:17:01 2019: BS 105 completed
Tue Nov 26 15:17:02 2019: BS 106 completed
Tue Nov 26 15:17:03 2019: BS 107 completed
Tue Nov 26 15:17:05 2019: BS 108 completed
Tue Nov 26 15:17:06 2019: BS 109 completed
Tue Nov 26 15:17:07 2019: BS 110 completed
Tue Nov 26 15:17:08 2019: BS 111 completed
Tue Nov 26 15:17:09 2019: BS 112 completed
Tue Nov 26 15:17:11 2019: BS 113 completed
Tue Nov 26 15:17:12 2019: BS 114 completed
Tue Nov 26 15:17:13 2019: BS 115 completed
Tue Nov 26 15:17:14 2019: BS 116 completed
Tue Nov 26 15:17:15 2019: BS 117 completed
Tue Nov 26 15:17:17 2019: BS 118 completed
Tue Nov 26 15:17:18 2019: BS 119 completed
Tue Nov 26 15:17:19 2019: BS 120 completed
Tue Nov 26 15:17:20 2019: BS 121 completed
Tue Nov 26 15:17:21 2019: BS 122 completed
Tue Nov 26 15:17:23 2019: BS 123 completed
Tue Nov 26 15:17:24 2019: BS 124 completed
Tue Nov 26 15:17:25 2019: BS 125 completed
Tue Nov 26 15:17:26 2019: BS 126 completed
Tue Nov 26 15:17:27 2019: BS 127 completed
Tue Nov 26 15:17:30 2019: BS 1 completed
Tue Nov 26 15:17:31 2019: BS 2 completed
Tue Nov 26 15:17:32 2019: BS 3 completed
Tue Nov 26 15:17:33 2019: BS 4 completed
Tue Nov 26 15:17:35 2019: BS 5 completed
Tue Nov 26 15:17:36 2019: BS 6 completed
Tue Nov 26 15:17:37 2019: BS 7 completed
Tue Nov 26 15:17:38 2019: BS 8 completed
Tue Nov 26 15:17:39 2019: BS 9 completed
Tue Nov 26 15:17:41 2019: BS 10 completed
Tue Nov 26 15:17:42 2019: BS 11 completed
Tue Nov 26 15:17:43 2019: BS 12 completed
Tue Nov 26 15:17:44 2019: BS 13 completed
Tue Nov 26 15:17:45 2019: BS 14 completed
Tue Nov 26 15:17:47 2019: BS 15 completed
Tue Nov 26 15:17:48 2019: BS 16 completed
Tue Nov 26 15:17:49 2019: BS 17 completed
Tue Nov 26 15:17:50 2019: BS 18 completed
Tue Nov 26 15:17:51 2019: BS 19 completed
Tue Nov 26 15:17:53 2019: BS 20 completed
Tue Nov 26 15:17:54 2019: BS 21 completed
Tue Nov 26 15:17:55 2019: BS 22 completed
Tue Nov 26 15:17:56 2019: BS 23 completed
Tue Nov 26 15:17:57 2019: BS 24 completed
Tue Nov 26 15:17:59 2019: BS 25 completed
Tue Nov 26 15:18:00 2019: BS 26 completed
Tue Nov 26 15:18:01 2019: BS 27 completed
Tue Nov 26 15:18:02 2019: BS 28 completed
Tue Nov 26 15:18:03 2019: BS 29 completed
Tue Nov 26 15:18:05 2019: BS 30 completed
Tue Nov 26 15:18:06 2019: BS 31 completed
Tue Nov 26 15:18:07 2019: BS 32 completed
Tue Nov 26 15:18:08 2019: BS 33 completed
Tue Nov 26 15:18:09 2019: BS 34 completed
Tue Nov 26 15:18:11 2019: BS 35 completed
Tue Nov 26 15:18:12 2019: BS 36 completed
Tue Nov 26 15:18:13 2019: BS 37 completed
Tue Nov 26 15:18:14 2019: BS 38 completed
Tue Nov 26 15:18:15 2019: BS 39 completed
Tue Nov 26 15:18:16 2019: BS 40 completed
Tue Nov 26 15:18:18 2019: BS 41 completed
Tue Nov 26 15:18:19 2019: BS 42 completed
Tue Nov 26 15:18:20 2019: BS 43 completed
Tue Nov 26 15:18:21 2019: BS 44 completed
Tue Nov 26 15:18:22 2019: BS 45 completed
Tue Nov 26 15:18:24 2019: BS 46 completed
Tue Nov 26 15:18:25 2019: BS 47 completed
Tue Nov 26 15:18:26 2019: BS 48 completed
Tue Nov 26 15:18:27 2019: BS 49 completed
Tue Nov 26 15:18:28 2019: BS 50 completed
Tue Nov 26 15:18:30 2019: BS 51 completed
Tue Nov 26 15:18:31 2019: BS 52 completed
Tue Nov 26 15:18:32 2019: BS 53 completed
Tue Nov 26 15:18:33 2019: BS 54 completed
Tue Nov 26 15:18:34 2019: BS 55 completed
Tue Nov 26 15:18:36 2019: BS 56 completed
Tue Nov 26 15:18:37 2019: BS 57 completed
Tue Nov 26 15:18:38 2019: BS 58 completed
Tue Nov 26 15:18:39 2019: BS 59 completed
Tue Nov 26 15:18:40 2019: BS 60 completed
Tue Nov 26 15:18:42 2019: BS 61 completed
Tue Nov 26 15:18:43 2019: BS 62 completed
Tue Nov 26 15:18:44 2019: BS 63 completed
Tue Nov 26 15:18:45 2019: BS 64 completed
Tue Nov 26 15:18:46 2019: BS 65 completed
Tue Nov 26 15:18:48 2019: BS 66 completed
Tue Nov 26 15:18:49 2019: BS 67 completed
Tue Nov 26 15:18:50 2019: BS 68 completed
Tue Nov 26 15:18:51 2019: BS 69 completed
Tue Nov 26 15:18:52 2019: BS 70 completed
Tue Nov 26 15:18:54 2019: BS 71 completed
Tue Nov 26 15:18:55 2019: BS 72 completed
Tue Nov 26 15:18:56 2019: BS 73 completed
Tue Nov 26 15:18:57 2019: BS 74 completed
Tue Nov 26 15:18:58 2019: BS 75 completed
Tue Nov 26 15:19:00 2019: BS 76 completed
Tue Nov 26 15:19:01 2019: BS 77 completed
Tue Nov 26 15:19:02 2019: BS 78 completed
Tue Nov 26 15:19:03 2019: BS 79 completed
Tue Nov 26 15:19:04 2019: BS 80 completed
Tue Nov 26 15:19:06 2019: BS 81 completed
Tue Nov 26 15:19:07 2019: BS 82 completed
Tue Nov 26 15:19:08 2019: BS 83 completed
Tue Nov 26 15:19:09 2019: BS 84 completed
Tue Nov 26 15:19:10 2019: BS 85 completed
Tue Nov 26 15:19:12 2019: BS 86 completed
Tue Nov 26 15:19:13 2019: BS 87 completed
Tue Nov 26 15:19:14 2019: BS 88 completed
Tue Nov 26 15:19:15 2019: BS 89 completed
Tue Nov 26 15:19:16 2019: BS 90 completed
Tue Nov 26 15:19:18 2019: BS 91 completed
Tue Nov 26 15:19:19 2019: BS 92 completed
Tue Nov 26 15:19:20 2019: BS 93 completed
Tue Nov 26 15:19:21 2019: BS 94 completed
Tue Nov 26 15:19:22 2019: BS 95 completed
Tue Nov 26 15:19:24 2019: BS 96 completed
Tue Nov 26 15:19:25 2019: BS 97 completed
Tue Nov 26 15:19:26 2019: BS 98 completed
Tue Nov 26 15:19:27 2019: BS 99 completed
Tue Nov 26 15:19:28 2019: BS 100 completed
Tue Nov 26 15:19:30 2019: BS 101 completed
Tue Nov 26 15:19:31 2019: BS 102 completed
Tue Nov 26 15:19:32 2019: BS 103 completed
Tue Nov 26 15:19:33 2019: BS 104 completed
Tue Nov 26 15:19:34 2019: BS 105 completed
Tue Nov 26 15:19:35 2019: BS 106 completed
Tue Nov 26 15:19:37 2019: BS 107 completed
Tue Nov 26 15:19:38 2019: BS 108 completed
Tue Nov 26 15:19:39 2019: BS 109 completed
Tue Nov 26 15:19:40 2019: BS 110 completed
Tue Nov 26 15:19:41 2019: BS 111 completed
Tue Nov 26 15:19:43 2019: BS 112 completed
Tue Nov 26 15:19:44 2019: BS 113 completed
Tue Nov 26 15:19:45 2019: BS 114 completed
Tue Nov 26 15:19:46 2019: BS 115 completed
Tue Nov 26 15:19:47 2019: BS 116 completed
Tue Nov 26 15:19:49 2019: BS 117 completed
Tue Nov 26 15:19:50 2019: BS 118 completed
Tue Nov 26 15:19:51 2019: BS 119 completed
Tue Nov 26 15:19:52 2019: BS 120 completed
Tue Nov 26 15:19:53 2019: BS 121 completed
Tue Nov 26 15:19:55 2019: BS 122 completed
Tue Nov 26 15:19:56 2019: BS 123 completed
Tue Nov 26 15:19:57 2019: BS 124 completed
Tue Nov 26 15:19:58 2019: BS 125 completed
Tue Nov 26 15:19:59 2019: BS 126 completed
Tue Nov 26 15:20:01 2019: BS 127 completed
Tue Nov 26 15:20:03 2019: BS 1 completed
Tue Nov 26 15:20:04 2019: BS 2 completed
Tue Nov 26 15:20:05 2019: BS 3 completed
Tue Nov 26 15:20:07 2019: BS 4 completed
Tue Nov 26 15:20:08 2019: BS 5 completed
Tue Nov 26 15:20:09 2019: BS 6 completed
Tue Nov 26 15:20:10 2019: BS 7 completed
Tue Nov 26 15:20:11 2019: BS 8 completed
Tue Nov 26 15:20:13 2019: BS 9 completed
Tue Nov 26 15:20:14 2019: BS 10 completed
Tue Nov 26 15:20:15 2019: BS 11 completed
Tue Nov 26 15:20:16 2019: BS 12 completed
Tue Nov 26 15:20:17 2019: BS 13 completed
Tue Nov 26 15:20:19 2019: BS 14 completed
Tue Nov 26 15:20:20 2019: BS 15 completed
Tue Nov 26 15:20:21 2019: BS 16 completed
Tue Nov 26 15:20:22 2019: BS 17 completed
Tue Nov 26 15:20:23 2019: BS 18 completed
Tue Nov 26 15:20:25 2019: BS 19 completed
Tue Nov 26 15:20:26 2019: BS 20 completed
Tue Nov 26 15:20:27 2019: BS 21 completed
Tue Nov 26 15:20:28 2019: BS 22 completed
Tue Nov 26 15:20:29 2019: BS 23 completed
Tue Nov 26 15:20:31 2019: BS 24 completed
Tue Nov 26 15:20:32 2019: BS 25 completed
Tue Nov 26 15:20:33 2019: BS 26 completed
Tue Nov 26 15:20:34 2019: BS 27 completed
Tue Nov 26 15:20:35 2019: BS 28 completed
Tue Nov 26 15:20:37 2019: BS 29 completed
Tue Nov 26 15:20:38 2019: BS 30 completed
Tue Nov 26 15:20:39 2019: BS 31 completed
Tue Nov 26 15:20:40 2019: BS 32 completed
Tue Nov 26 15:20:41 2019: BS 33 completed
Tue Nov 26 15:20:43 2019: BS 34 completed
Tue Nov 26 15:20:44 2019: BS 35 completed
Tue Nov 26 15:20:45 2019: BS 36 completed
Tue Nov 26 15:20:46 2019: BS 37 completed
Tue Nov 26 15:20:47 2019: BS 38 completed
Tue Nov 26 15:20:49 2019: BS 39 completed
Tue Nov 26 15:20:50 2019: BS 40 completed
Tue Nov 26 15:20:51 2019: BS 41 completed
Tue Nov 26 15:20:52 2019: BS 42 completed
Tue Nov 26 15:20:53 2019: BS 43 completed
Tue Nov 26 15:20:54 2019: BS 44 completed
Tue Nov 26 15:20:56 2019: BS 45 completed
Tue Nov 26 15:20:57 2019: BS 46 completed
Tue Nov 26 15:20:58 2019: BS 47 completed
Tue Nov 26 15:20:59 2019: BS 48 completed
Tue Nov 26 15:21:00 2019: BS 49 completed
Tue Nov 26 15:21:02 2019: BS 50 completed
Tue Nov 26 15:21:03 2019: BS 51 completed
Tue Nov 26 15:21:04 2019: BS 52 completed
Tue Nov 26 15:21:05 2019: BS 53 completed
Tue Nov 26 15:21:06 2019: BS 54 completed
Tue Nov 26 15:21:08 2019: BS 55 completed
Tue Nov 26 15:21:09 2019: BS 56 completed
Tue Nov 26 15:21:10 2019: BS 57 completed
Tue Nov 26 15:21:11 2019: BS 58 completed
Tue Nov 26 15:21:12 2019: BS 59 completed
Tue Nov 26 15:21:14 2019: BS 60 completed
Tue Nov 26 15:21:15 2019: BS 61 completed
Tue Nov 26 15:21:16 2019: BS 62 completed
Tue Nov 26 15:21:17 2019: BS 63 completed
Tue Nov 26 15:21:18 2019: BS 64 completed
Tue Nov 26 15:21:20 2019: BS 65 completed
Tue Nov 26 15:21:21 2019: BS 66 completed
Tue Nov 26 15:21:22 2019: BS 67 completed
Tue Nov 26 15:21:23 2019: BS 68 completed
Tue Nov 26 15:21:24 2019: BS 69 completed
Tue Nov 26 15:21:26 2019: BS 70 completed
Tue Nov 26 15:21:27 2019: BS 71 completed
Tue Nov 26 15:21:28 2019: BS 72 completed
Tue Nov 26 15:21:29 2019: BS 73 completed
Tue Nov 26 15:21:30 2019: BS 74 completed
Tue Nov 26 15:21:32 2019: BS 75 completed
Tue Nov 26 15:21:33 2019: BS 76 completed
Tue Nov 26 15:21:34 2019: BS 77 completed
Tue Nov 26 15:21:35 2019: BS 78 completed
Tue Nov 26 15:21:36 2019: BS 79 completed
Tue Nov 26 15:21:38 2019: BS 80 completed
Tue Nov 26 15:21:39 2019: BS 81 completed
Tue Nov 26 15:21:40 2019: BS 82 completed
Tue Nov 26 15:21:41 2019: BS 83 completed
Tue Nov 26 15:21:42 2019: BS 84 completed
Tue Nov 26 15:21:44 2019: BS 85 completed
Tue Nov 26 15:21:45 2019: BS 86 completed
Tue Nov 26 15:21:46 2019: BS 87 completed
Tue Nov 26 15:21:47 2019: BS 88 completed
Tue Nov 26 15:21:48 2019: BS 89 completed
Tue Nov 26 15:21:50 2019: BS 90 completed
Tue Nov 26 15:21:51 2019: BS 91 completed
Tue Nov 26 15:21:52 2019: BS 92 completed
Tue Nov 26 15:21:53 2019: BS 93 completed
Tue Nov 26 15:21:54 2019: BS 94 completed
Tue Nov 26 15:21:56 2019: BS 95 completed
Tue Nov 26 15:21:57 2019: BS 96 completed
Tue Nov 26 15:21:58 2019: BS 97 completed
Tue Nov 26 15:21:59 2019: BS 98 completed
Tue Nov 26 15:22:00 2019: BS 99 completed
Tue Nov 26 15:22:02 2019: BS 100 completed
Tue Nov 26 15:22:03 2019: BS 101 completed
Tue Nov 26 15:22:04 2019: BS 102 completed
Tue Nov 26 15:22:05 2019: BS 103 completed
Tue Nov 26 15:22:06 2019: BS 104 completed
Tue Nov 26 15:22:08 2019: BS 105 completed
Tue Nov 26 15:22:09 2019: BS 106 completed
Tue Nov 26 15:22:10 2019: BS 107 completed
Tue Nov 26 15:22:11 2019: BS 108 completed
Tue Nov 26 15:22:12 2019: BS 109 completed
Tue Nov 26 15:22:14 2019: BS 110 completed
Tue Nov 26 15:22:15 2019: BS 111 completed
Tue Nov 26 15:22:16 2019: BS 112 completed
Tue Nov 26 15:22:17 2019: BS 113 completed
Tue Nov 26 15:22:18 2019: BS 114 completed
Tue Nov 26 15:22:19 2019: BS 115 completed
Tue Nov 26 15:22:21 2019: BS 116 completed
Tue Nov 26 15:22:22 2019: BS 117 completed
Tue Nov 26 15:22:23 2019: BS 118 completed
Tue Nov 26 15:22:24 2019: BS 119 completed
Tue Nov 26 15:22:25 2019: BS 120 completed
Tue Nov 26 15:22:27 2019: BS 121 completed
Tue Nov 26 15:22:28 2019: BS 122 completed
Tue Nov 26 15:22:29 2019: BS 123 completed
Tue Nov 26 15:22:30 2019: BS 124 completed
Tue Nov 26 15:22:31 2019: BS 125 completed
Tue Nov 26 15:22:33 2019: BS 126 completed
Tue Nov 26 15:22:34 2019: BS 127 completed
Tue Nov 26 15:22:36 2019: BS 1 completed
Tue Nov 26 15:22:37 2019: BS 2 completed
Tue Nov 26 15:22:39 2019: BS 3 completed
Tue Nov 26 15:22:40 2019: BS 4 completed
Tue Nov 26 15:22:41 2019: BS 5 completed
Tue Nov 26 15:22:42 2019: BS 6 completed
Tue Nov 26 15:22:43 2019: BS 7 completed
Tue Nov 26 15:22:45 2019: BS 8 completed
Tue Nov 26 15:22:46 2019: BS 9 completed
Tue Nov 26 15:22:47 2019: BS 10 completed
Tue Nov 26 15:22:48 2019: BS 11 completed
Tue Nov 26 15:22:49 2019: BS 12 completed
Tue Nov 26 15:22:51 2019: BS 13 completed
Tue Nov 26 15:22:52 2019: BS 14 completed
Tue Nov 26 15:22:53 2019: BS 15 completed
Tue Nov 26 15:22:54 2019: BS 16 completed
Tue Nov 26 15:22:55 2019: BS 17 completed
Tue Nov 26 15:22:57 2019: BS 18 completed
Tue Nov 26 15:22:58 2019: BS 19 completed
Tue Nov 26 15:22:59 2019: BS 20 completed
Tue Nov 26 15:23:00 2019: BS 21 completed
Tue Nov 26 15:23:01 2019: BS 22 completed
Tue Nov 26 15:23:03 2019: BS 23 completed
Tue Nov 26 15:23:04 2019: BS 24 completed
Tue Nov 26 15:23:05 2019: BS 25 completed
Tue Nov 26 15:23:06 2019: BS 26 completed
Tue Nov 26 15:23:07 2019: BS 27 completed
Tue Nov 26 15:23:09 2019: BS 28 completed
Tue Nov 26 15:23:10 2019: BS 29 completed
Tue Nov 26 15:23:11 2019: BS 30 completed
Tue Nov 26 15:23:12 2019: BS 31 completed
Tue Nov 26 15:23:13 2019: BS 32 completed
Tue Nov 26 15:23:15 2019: BS 33 completed
Tue Nov 26 15:23:16 2019: BS 34 completed
Tue Nov 26 15:23:17 2019: BS 35 completed
Tue Nov 26 15:23:18 2019: BS 36 completed
Tue Nov 26 15:23:19 2019: BS 37 completed
Tue Nov 26 15:23:21 2019: BS 38 completed
Tue Nov 26 15:23:22 2019: BS 39 completed
Tue Nov 26 15:23:23 2019: BS 40 completed
Tue Nov 26 15:23:24 2019: BS 41 completed
Tue Nov 26 15:23:25 2019: BS 42 completed
Tue Nov 26 15:23:27 2019: BS 43 completed
Tue Nov 26 15:23:28 2019: BS 44 completed
Tue Nov 26 15:23:29 2019: BS 45 completed
Tue Nov 26 15:23:30 2019: BS 46 completed
Tue Nov 26 15:23:31 2019: BS 47 completed
Tue Nov 26 15:23:33 2019: BS 48 completed
Tue Nov 26 15:23:34 2019: BS 49 completed
Tue Nov 26 15:23:35 2019: BS 50 completed
Tue Nov 26 15:23:36 2019: BS 51 completed
Tue Nov 26 15:23:37 2019: BS 52 completed
Tue Nov 26 15:23:38 2019: BS 53 completed
Tue Nov 26 15:23:40 2019: BS 54 completed
Tue Nov 26 15:23:41 2019: BS 55 completed
Tue Nov 26 15:23:42 2019: BS 56 completed
Tue Nov 26 15:23:43 2019: BS 57 completed
Tue Nov 26 15:23:44 2019: BS 58 completed
Tue Nov 26 15:23:46 2019: BS 59 completed
Tue Nov 26 15:23:47 2019: BS 60 completed
Tue Nov 26 15:23:48 2019: BS 61 completed
Tue Nov 26 15:23:49 2019: BS 62 completed
Tue Nov 26 15:23:50 2019: BS 63 completed
Tue Nov 26 15:23:52 2019: BS 64 completed
Tue Nov 26 15:23:53 2019: BS 65 completed
Tue Nov 26 15:23:54 2019: BS 66 completed
Tue Nov 26 15:23:55 2019: BS 67 completed
Tue Nov 26 15:23:56 2019: BS 68 completed
Tue Nov 26 15:23:58 2019: BS 69 completed
Tue Nov 26 15:23:59 2019: BS 70 completed
Tue Nov 26 15:24:00 2019: BS 71 completed
Tue Nov 26 15:24:01 2019: BS 72 completed
Tue Nov 26 15:24:02 2019: BS 73 completed
Tue Nov 26 15:24:04 2019: BS 74 completed
Tue Nov 26 15:24:05 2019: BS 75 completed
Tue Nov 26 15:24:06 2019: BS 76 completed
Tue Nov 26 15:24:07 2019: BS 77 completed
Tue Nov 26 15:24:08 2019: BS 78 completed
Tue Nov 26 15:24:10 2019: BS 79 completed
Tue Nov 26 15:24:11 2019: BS 80 completed
Tue Nov 26 15:24:12 2019: BS 81 completed
Tue Nov 26 15:24:13 2019: BS 82 completed
Tue Nov 26 15:24:14 2019: BS 83 completed
Tue Nov 26 15:24:16 2019: BS 84 completed
Tue Nov 26 15:24:17 2019: BS 85 completed
Tue Nov 26 15:24:18 2019: BS 86 completed
Tue Nov 26 15:24:19 2019: BS 87 completed
Tue Nov 26 15:24:20 2019: BS 88 completed
Tue Nov 26 15:24:22 2019: BS 89 completed
Tue Nov 26 15:24:23 2019: BS 90 completed
Tue Nov 26 15:24:24 2019: BS 91 completed
Tue Nov 26 15:24:25 2019: BS 92 completed
Tue Nov 26 15:24:26 2019: BS 93 completed
Tue Nov 26 15:24:28 2019: BS 94 completed
Tue Nov 26 15:24:29 2019: BS 95 completed
Tue Nov 26 15:24:30 2019: BS 96 completed
Tue Nov 26 15:24:31 2019: BS 97 completed
Tue Nov 26 15:24:32 2019: BS 98 completed
Tue Nov 26 15:24:34 2019: BS 99 completed
Tue Nov 26 15:24:35 2019: BS 100 completed
Tue Nov 26 15:24:36 2019: BS 101 completed
Tue Nov 26 15:24:37 2019: BS 102 completed
Tue Nov 26 15:24:38 2019: BS 103 completed
Tue Nov 26 15:24:40 2019: BS 104 completed
Tue Nov 26 15:24:41 2019: BS 105 completed
Tue Nov 26 15:24:42 2019: BS 106 completed
Tue Nov 26 15:24:43 2019: BS 107 completed
Tue Nov 26 15:24:44 2019: BS 108 completed
Tue Nov 26 15:24:46 2019: BS 109 completed
Tue Nov 26 15:24:47 2019: BS 110 completed
Tue Nov 26 15:24:48 2019: BS 111 completed
Tue Nov 26 15:24:49 2019: BS 112 completed
Tue Nov 26 15:24:50 2019: BS 113 completed
Tue Nov 26 15:24:52 2019: BS 114 completed
Tue Nov 26 15:24:53 2019: BS 115 completed
Tue Nov 26 15:24:54 2019: BS 116 completed
Tue Nov 26 15:24:55 2019: BS 117 completed
Tue Nov 26 15:24:56 2019: BS 118 completed
Tue Nov 26 15:24:57 2019: BS 119 completed
Tue Nov 26 15:24:59 2019: BS 120 completed
Tue Nov 26 15:25:00 2019: BS 121 completed
Tue Nov 26 15:25:01 2019: BS 122 completed
Tue Nov 26 15:25:02 2019: BS 123 completed
Tue Nov 26 15:25:03 2019: BS 124 completed
Tue Nov 26 15:25:05 2019: BS 125 completed
Tue Nov 26 15:25:06 2019: BS 126 completed
Tue Nov 26 15:25:07 2019: BS 127 completed
Tue Nov 26 15:25:09 2019: BS 1 completed
Tue Nov 26 15:25:11 2019: BS 2 completed
Tue Nov 26 15:25:12 2019: BS 3 completed
Tue Nov 26 15:25:13 2019: BS 4 completed
Tue Nov 26 15:25:14 2019: BS 5 completed
Tue Nov 26 15:25:15 2019: BS 6 completed
Tue Nov 26 15:25:17 2019: BS 7 completed
Tue Nov 26 15:25:18 2019: BS 8 completed
Tue Nov 26 15:25:19 2019: BS 9 completed
Tue Nov 26 15:25:20 2019: BS 10 completed
Tue Nov 26 15:25:21 2019: BS 11 completed
Tue Nov 26 15:25:23 2019: BS 12 completed
Tue Nov 26 15:25:24 2019: BS 13 completed
Tue Nov 26 15:25:25 2019: BS 14 completed
Tue Nov 26 15:25:26 2019: BS 15 completed
Tue Nov 26 15:25:27 2019: BS 16 completed
Tue Nov 26 15:25:29 2019: BS 17 completed
Tue Nov 26 15:25:30 2019: BS 18 completed
Tue Nov 26 15:25:31 2019: BS 19 completed
Tue Nov 26 15:25:32 2019: BS 20 completed
Tue Nov 26 15:25:33 2019: BS 21 completed
Tue Nov 26 15:25:35 2019: BS 22 completed
Tue Nov 26 15:25:36 2019: BS 23 completed
Tue Nov 26 15:25:37 2019: BS 24 completed
Tue Nov 26 15:25:38 2019: BS 25 completed
Tue Nov 26 15:25:39 2019: BS 26 completed
Tue Nov 26 15:25:41 2019: BS 27 completed
Tue Nov 26 15:25:42 2019: BS 28 completed
Tue Nov 26 15:25:43 2019: BS 29 completed
Tue Nov 26 15:25:44 2019: BS 30 completed
Tue Nov 26 15:25:45 2019: BS 31 completed
Tue Nov 26 15:25:47 2019: BS 32 completed
Tue Nov 26 15:25:48 2019: BS 33 completed
Tue Nov 26 15:25:49 2019: BS 34 completed
Tue Nov 26 15:25:50 2019: BS 35 completed
Tue Nov 26 15:25:51 2019: BS 36 completed
Tue Nov 26 15:25:53 2019: BS 37 completed
Tue Nov 26 15:25:54 2019: BS 38 completed
Tue Nov 26 15:25:55 2019: BS 39 completed
Tue Nov 26 15:25:56 2019: BS 40 completed
Tue Nov 26 15:25:57 2019: BS 41 completed
Tue Nov 26 15:25:59 2019: BS 42 completed
Tue Nov 26 15:26:00 2019: BS 43 completed
Tue Nov 26 15:26:01 2019: BS 44 completed
Tue Nov 26 15:26:02 2019: BS 45 completed
Tue Nov 26 15:26:03 2019: BS 46 completed
Tue Nov 26 15:26:05 2019: BS 47 completed
Tue Nov 26 15:26:06 2019: BS 48 completed
Tue Nov 26 15:26:07 2019: BS 49 completed
Tue Nov 26 15:26:08 2019: BS 50 completed
Tue Nov 26 15:26:09 2019: BS 51 completed
Tue Nov 26 15:26:11 2019: BS 52 completed
Tue Nov 26 15:26:12 2019: BS 53 completed
Tue Nov 26 15:26:13 2019: BS 54 completed
Tue Nov 26 15:26:14 2019: BS 55 completed
Tue Nov 26 15:26:15 2019: BS 56 completed
Tue Nov 26 15:26:17 2019: BS 57 completed
Tue Nov 26 15:26:18 2019: BS 58 completed
Tue Nov 26 15:26:19 2019: BS 59 completed
Tue Nov 26 15:26:20 2019: BS 60 completed
Tue Nov 26 15:26:21 2019: BS 61 completed
Tue Nov 26 15:26:22 2019: BS 62 completed
Tue Nov 26 15:26:24 2019: BS 63 completed
Tue Nov 26 15:26:25 2019: BS 64 completed
Tue Nov 26 15:26:26 2019: BS 65 completed
Tue Nov 26 15:26:27 2019: BS 66 completed
Tue Nov 26 15:26:28 2019: BS 67 completed
Tue Nov 26 15:26:30 2019: BS 68 completed
Tue Nov 26 15:26:31 2019: BS 69 completed
Tue Nov 26 15:26:32 2019: BS 70 completed
Tue Nov 26 15:26:33 2019: BS 71 completed
Tue Nov 26 15:26:34 2019: BS 72 completed
Tue Nov 26 15:26:36 2019: BS 73 completed
Tue Nov 26 15:26:37 2019: BS 74 completed
Tue Nov 26 15:26:38 2019: BS 75 completed
Tue Nov 26 15:26:39 2019: BS 76 completed
Tue Nov 26 15:26:40 2019: BS 77 completed
Tue Nov 26 15:26:42 2019: BS 78 completed
Tue Nov 26 15:26:43 2019: BS 79 completed
Tue Nov 26 15:26:44 2019: BS 80 completed
Tue Nov 26 15:26:45 2019: BS 81 completed
Tue Nov 26 15:26:46 2019: BS 82 completed
Tue Nov 26 15:26:48 2019: BS 83 completed
Tue Nov 26 15:26:49 2019: BS 84 completed
Tue Nov 26 15:26:50 2019: BS 85 completed
Tue Nov 26 15:26:51 2019: BS 86 completed
Tue Nov 26 15:26:52 2019: BS 87 completed
Tue Nov 26 15:26:54 2019: BS 88 completed
Tue Nov 26 15:26:55 2019: BS 89 completed
Tue Nov 26 15:26:56 2019: BS 90 completed
Tue Nov 26 15:26:57 2019: BS 91 completed
Tue Nov 26 15:26:58 2019: BS 92 completed
Tue Nov 26 15:27:00 2019: BS 93 completed
Tue Nov 26 15:27:01 2019: BS 94 completed
Tue Nov 26 15:27:02 2019: BS 95 completed
Tue Nov 26 15:27:03 2019: BS 96 completed
Tue Nov 26 15:27:04 2019: BS 97 completed
Tue Nov 26 15:27:06 2019: BS 98 completed
Tue Nov 26 15:27:07 2019: BS 99 completed
Tue Nov 26 15:27:08 2019: BS 100 completed
Tue Nov 26 15:27:09 2019: BS 101 completed
Tue Nov 26 15:27:10 2019: BS 102 completed
Tue Nov 26 15:27:12 2019: BS 103 completed
Tue Nov 26 15:27:13 2019: BS 104 completed
Tue Nov 26 15:27:14 2019: BS 105 completed
Tue Nov 26 15:27:15 2019: BS 106 completed
Tue Nov 26 15:27:16 2019: BS 107 completed
Tue Nov 26 15:27:18 2019: BS 108 completed
Tue Nov 26 15:27:19 2019: BS 109 completed
Tue Nov 26 15:27:20 2019: BS 110 completed
Tue Nov 26 15:27:21 2019: BS 111 completed
Tue Nov 26 15:27:22 2019: BS 112 completed
Tue Nov 26 15:27:24 2019: BS 113 completed
Tue Nov 26 15:27:25 2019: BS 114 completed
Tue Nov 26 15:27:26 2019: BS 115 completed
Tue Nov 26 15:27:27 2019: BS 116 completed
Tue Nov 26 15:27:28 2019: BS 117 completed
Tue Nov 26 15:27:30 2019: BS 118 completed
Tue Nov 26 15:27:31 2019: BS 119 completed
Tue Nov 26 15:27:32 2019: BS 120 completed
Tue Nov 26 15:27:33 2019: BS 121 completed
Tue Nov 26 15:27:34 2019: BS 122 completed
Tue Nov 26 15:27:36 2019: BS 123 completed
Tue Nov 26 15:27:37 2019: BS 124 completed
Tue Nov 26 15:27:38 2019: BS 125 completed
Tue Nov 26 15:27:39 2019: BS 126 completed
Tue Nov 26 15:27:40 2019: BS 127 completed
Tue Nov 26 15:27:43 2019: BS 1 completed
Tue Nov 26 15:27:44 2019: BS 2 completed
Tue Nov 26 15:27:45 2019: BS 3 completed
Tue Nov 26 15:27:46 2019: BS 4 completed
Tue Nov 26 15:27:47 2019: BS 5 completed
Tue Nov 26 15:27:49 2019: BS 6 completed
Tue Nov 26 15:27:50 2019: BS 7 completed
Tue Nov 26 15:27:51 2019: BS 8 completed
Tue Nov 26 15:27:52 2019: BS 9 completed
Tue Nov 26 15:27:53 2019: BS 10 completed
Tue Nov 26 15:27:55 2019: BS 11 completed
Tue Nov 26 15:27:56 2019: BS 12 completed
Tue Nov 26 15:27:57 2019: BS 13 completed
Tue Nov 26 15:27:58 2019: BS 14 completed
Tue Nov 26 15:27:59 2019: BS 15 completed
Tue Nov 26 15:28:01 2019: BS 16 completed
Tue Nov 26 15:28:02 2019: BS 17 completed
Tue Nov 26 15:28:03 2019: BS 18 completed
Tue Nov 26 15:28:04 2019: BS 19 completed
Tue Nov 26 15:28:05 2019: BS 20 completed
Tue Nov 26 15:28:07 2019: BS 21 completed
Tue Nov 26 15:28:08 2019: BS 22 completed
Tue Nov 26 15:28:09 2019: BS 23 completed
Tue Nov 26 15:28:10 2019: BS 24 completed
Tue Nov 26 15:28:11 2019: BS 25 completed
Tue Nov 26 15:28:13 2019: BS 26 completed
Tue Nov 26 15:28:14 2019: BS 27 completed
Tue Nov 26 15:28:15 2019: BS 28 completed
Tue Nov 26 15:28:16 2019: BS 29 completed
Tue Nov 26 15:28:17 2019: BS 30 completed
Tue Nov 26 15:28:19 2019: BS 31 completed
Tue Nov 26 15:28:20 2019: BS 32 completed
Tue Nov 26 15:28:21 2019: BS 33 completed
Tue Nov 26 15:28:22 2019: BS 34 completed
Tue Nov 26 15:28:23 2019: BS 35 completed
Tue Nov 26 15:28:25 2019: BS 36 completed
Tue Nov 26 15:28:26 2019: BS 37 completed
Tue Nov 26 15:28:27 2019: BS 38 completed
Tue Nov 26 15:28:28 2019: BS 39 completed
Tue Nov 26 15:28:29 2019: BS 40 completed
Tue Nov 26 15:28:31 2019: BS 41 completed
Tue Nov 26 15:28:32 2019: BS 42 completed
Tue Nov 26 15:28:33 2019: BS 43 completed
Tue Nov 26 15:28:34 2019: BS 44 completed
Tue Nov 26 15:28:35 2019: BS 45 completed
Tue Nov 26 15:28:37 2019: BS 46 completed
Tue Nov 26 15:28:38 2019: BS 47 completed
Tue Nov 26 15:28:39 2019: BS 48 completed
Tue Nov 26 15:28:40 2019: BS 49 completed
Tue Nov 26 15:28:41 2019: BS 50 completed
Tue Nov 26 15:28:43 2019: BS 51 completed
Tue Nov 26 15:28:44 2019: BS 52 completed
Tue Nov 26 15:28:45 2019: BS 53 completed
Tue Nov 26 15:28:46 2019: BS 54 completed
Tue Nov 26 15:28:47 2019: BS 55 completed
Tue Nov 26 15:28:49 2019: BS 56 completed
Tue Nov 26 15:28:50 2019: BS 57 completed
Tue Nov 26 15:28:51 2019: BS 58 completed
Tue Nov 26 15:28:52 2019: BS 59 completed
Tue Nov 26 15:28:53 2019: BS 60 completed
Tue Nov 26 15:28:55 2019: BS 61 completed
Tue Nov 26 15:28:56 2019: BS 62 completed
Tue Nov 26 15:28:57 2019: BS 63 completed
Tue Nov 26 15:28:58 2019: BS 64 completed
Tue Nov 26 15:28:59 2019: BS 65 completed
Tue Nov 26 15:29:01 2019: BS 66 completed
Tue Nov 26 15:29:02 2019: BS 67 completed
Tue Nov 26 15:29:03 2019: BS 68 completed
Tue Nov 26 15:29:04 2019: BS 69 completed
Tue Nov 26 15:29:05 2019: BS 70 completed
Tue Nov 26 15:29:06 2019: BS 71 completed
Tue Nov 26 15:29:08 2019: BS 72 completed
Tue Nov 26 15:29:09 2019: BS 73 completed
Tue Nov 26 15:29:10 2019: BS 74 completed
Tue Nov 26 15:29:11 2019: BS 75 completed
Tue Nov 26 15:29:12 2019: BS 76 completed
Tue Nov 26 15:29:14 2019: BS 77 completed
Tue Nov 26 15:29:15 2019: BS 78 completed
Tue Nov 26 15:29:16 2019: BS 79 completed
Tue Nov 26 15:29:17 2019: BS 80 completed
Tue Nov 26 15:29:18 2019: BS 81 completed
Tue Nov 26 15:29:20 2019: BS 82 completed
Tue Nov 26 15:29:21 2019: BS 83 completed
Tue Nov 26 15:29:22 2019: BS 84 completed
Tue Nov 26 15:29:23 2019: BS 85 completed
Tue Nov 26 15:29:24 2019: BS 86 completed
Tue Nov 26 15:29:26 2019: BS 87 completed
Tue Nov 26 15:29:27 2019: BS 88 completed
Tue Nov 26 15:29:28 2019: BS 89 completed
Tue Nov 26 15:29:29 2019: BS 90 completed
Tue Nov 26 15:29:30 2019: BS 91 completed
Tue Nov 26 15:29:32 2019: BS 92 completed
Tue Nov 26 15:29:33 2019: BS 93 completed
Tue Nov 26 15:29:34 2019: BS 94 completed
Tue Nov 26 15:29:35 2019: BS 95 completed
Tue Nov 26 15:29:36 2019: BS 96 completed
Tue Nov 26 15:29:38 2019: BS 97 completed
Tue Nov 26 15:29:39 2019: BS 98 completed
Tue Nov 26 15:29:40 2019: BS 99 completed
Tue Nov 26 15:29:41 2019: BS 100 completed
Tue Nov 26 15:29:42 2019: BS 101 completed
Tue Nov 26 15:29:44 2019: BS 102 completed
Tue Nov 26 15:29:45 2019: BS 103 completed
Tue Nov 26 15:29:46 2019: BS 104 completed
Tue Nov 26 15:29:47 2019: BS 105 completed
Tue Nov 26 15:29:48 2019: BS 106 completed
Tue Nov 26 15:29:50 2019: BS 107 completed
Tue Nov 26 15:29:51 2019: BS 108 completed
Tue Nov 26 15:29:52 2019: BS 109 completed
Tue Nov 26 15:29:53 2019: BS 110 completed
Tue Nov 26 15:29:54 2019: BS 111 completed
Tue Nov 26 15:29:56 2019: BS 112 completed
Tue Nov 26 15:29:57 2019: BS 113 completed
Tue Nov 26 15:29:58 2019: BS 114 completed
Tue Nov 26 15:29:59 2019: BS 115 completed
Tue Nov 26 15:30:00 2019: BS 116 completed
Tue Nov 26 15:30:02 2019: BS 117 completed
Tue Nov 26 15:30:03 2019: BS 118 completed
Tue Nov 26 15:30:04 2019: BS 119 completed
Tue Nov 26 15:30:05 2019: BS 120 completed
Tue Nov 26 15:30:06 2019: BS 121 completed
Tue Nov 26 15:30:08 2019: BS 122 completed
Tue Nov 26 15:30:09 2019: BS 123 completed
Tue Nov 26 15:30:10 2019: BS 124 completed
Tue Nov 26 15:30:11 2019: BS 125 completed
Tue Nov 26 15:30:12 2019: BS 126 completed
Tue Nov 26 15:30:14 2019: BS 127 completed
Tue Nov 26 15:30:16 2019: BS 1 completed
Tue Nov 26 15:30:17 2019: BS 2 completed
Tue Nov 26 15:30:18 2019: BS 3 completed
Tue Nov 26 15:30:20 2019: BS 4 completed
Tue Nov 26 15:30:21 2019: BS 5 completed
Tue Nov 26 15:30:22 2019: BS 6 completed
Tue Nov 26 15:30:23 2019: BS 7 completed
Tue Nov 26 15:30:24 2019: BS 8 completed
Tue Nov 26 15:30:26 2019: BS 9 completed
Tue Nov 26 15:30:27 2019: BS 10 completed
Tue Nov 26 15:30:28 2019: BS 11 completed
Tue Nov 26 15:30:29 2019: BS 12 completed
Tue Nov 26 15:30:30 2019: BS 13 completed
Tue Nov 26 15:30:31 2019: BS 14 completed
Tue Nov 26 15:30:33 2019: BS 15 completed
Tue Nov 26 15:30:34 2019: BS 16 completed
Tue Nov 26 15:30:35 2019: BS 17 completed
Tue Nov 26 15:30:36 2019: BS 18 completed
Tue Nov 26 15:30:37 2019: BS 19 completed
Tue Nov 26 15:30:39 2019: BS 20 completed
Tue Nov 26 15:30:40 2019: BS 21 completed
Tue Nov 26 15:30:41 2019: BS 22 completed
Tue Nov 26 15:30:42 2019: BS 23 completed
Tue Nov 26 15:30:43 2019: BS 24 completed
Tue Nov 26 15:30:45 2019: BS 25 completed
Tue Nov 26 15:30:46 2019: BS 26 completed
Tue Nov 26 15:30:47 2019: BS 27 completed
Tue Nov 26 15:30:48 2019: BS 28 completed
Tue Nov 26 15:30:49 2019: BS 29 completed
Tue Nov 26 15:30:51 2019: BS 30 completed
Tue Nov 26 15:30:52 2019: BS 31 completed
Tue Nov 26 15:30:53 2019: BS 32 completed
Tue Nov 26 15:30:54 2019: BS 33 completed
Tue Nov 26 15:30:55 2019: BS 34 completed
Tue Nov 26 15:30:57 2019: BS 35 completed
Tue Nov 26 15:30:58 2019: BS 36 completed
Tue Nov 26 15:30:59 2019: BS 37 completed
Tue Nov 26 15:31:00 2019: BS 38 completed
Tue Nov 26 15:31:01 2019: BS 39 completed
Tue Nov 26 15:31:03 2019: BS 40 completed
Tue Nov 26 15:31:04 2019: BS 41 completed
Tue Nov 26 15:31:05 2019: BS 42 completed
Tue Nov 26 15:31:06 2019: BS 43 completed
Tue Nov 26 15:31:07 2019: BS 44 completed
Tue Nov 26 15:31:09 2019: BS 45 completed
Tue Nov 26 15:31:10 2019: BS 46 completed
Tue Nov 26 15:31:11 2019: BS 47 completed
Tue Nov 26 15:31:12 2019: BS 48 completed
Tue Nov 26 15:31:13 2019: BS 49 completed
Tue Nov 26 15:31:15 2019: BS 50 completed
Tue Nov 26 15:31:16 2019: BS 51 completed
Tue Nov 26 15:31:17 2019: BS 52 completed
Tue Nov 26 15:31:18 2019: BS 53 completed
Tue Nov 26 15:31:19 2019: BS 54 completed
Tue Nov 26 15:31:21 2019: BS 55 completed
Tue Nov 26 15:31:22 2019: BS 56 completed
Tue Nov 26 15:31:23 2019: BS 57 completed
Tue Nov 26 15:31:24 2019: BS 58 completed
Tue Nov 26 15:31:25 2019: BS 59 completed
Tue Nov 26 15:31:27 2019: BS 60 completed
Tue Nov 26 15:31:28 2019: BS 61 completed
Tue Nov 26 15:31:29 2019: BS 62 completed
Tue Nov 26 15:31:30 2019: BS 63 completed
Tue Nov 26 15:31:31 2019: BS 64 completed
Tue Nov 26 15:31:33 2019: BS 65 completed
Tue Nov 26 15:31:34 2019: BS 66 completed
Tue Nov 26 15:31:35 2019: BS 67 completed
Tue Nov 26 15:31:36 2019: BS 68 completed
Tue Nov 26 15:31:37 2019: BS 69 completed
Tue Nov 26 15:31:39 2019: BS 70 completed
Tue Nov 26 15:31:40 2019: BS 71 completed
Tue Nov 26 15:31:41 2019: BS 72 completed
Tue Nov 26 15:31:42 2019: BS 73 completed
Tue Nov 26 15:31:43 2019: BS 74 completed
Tue Nov 26 15:31:45 2019: BS 75 completed
Tue Nov 26 15:31:46 2019: BS 76 completed
Tue Nov 26 15:31:47 2019: BS 77 completed
Tue Nov 26 15:31:48 2019: BS 78 completed
Tue Nov 26 15:31:49 2019: BS 79 completed
Tue Nov 26 15:31:51 2019: BS 80 completed
Tue Nov 26 15:31:52 2019: BS 81 completed
Tue Nov 26 15:31:53 2019: BS 82 completed
Tue Nov 26 15:31:54 2019: BS 83 completed
Tue Nov 26 15:31:55 2019: BS 84 completed
Tue Nov 26 15:31:56 2019: BS 85 completed
Tue Nov 26 15:31:58 2019: BS 86 completed
Tue Nov 26 15:31:59 2019: BS 87 completed
Tue Nov 26 15:32:00 2019: BS 88 completed
Tue Nov 26 15:32:01 2019: BS 89 completed
Tue Nov 26 15:32:02 2019: BS 90 completed
Tue Nov 26 15:32:04 2019: BS 91 completed
Tue Nov 26 15:32:05 2019: BS 92 completed
Tue Nov 26 15:32:06 2019: BS 93 completed
Tue Nov 26 15:32:07 2019: BS 94 completed
Tue Nov 26 15:32:08 2019: BS 95 completed
Tue Nov 26 15:32:10 2019: BS 96 completed
Tue Nov 26 15:32:11 2019: BS 97 completed
Tue Nov 26 15:32:12 2019: BS 98 completed
Tue Nov 26 15:32:13 2019: BS 99 completed
Tue Nov 26 15:32:14 2019: BS 100 completed
Tue Nov 26 15:32:16 2019: BS 101 completed
Tue Nov 26 15:32:17 2019: BS 102 completed
Tue Nov 26 15:32:18 2019: BS 103 completed
Tue Nov 26 15:32:19 2019: BS 104 completed
Tue Nov 26 15:32:20 2019: BS 105 completed
Tue Nov 26 15:32:22 2019: BS 106 completed
Tue Nov 26 15:32:23 2019: BS 107 completed
Tue Nov 26 15:32:24 2019: BS 108 completed
Tue Nov 26 15:32:25 2019: BS 109 completed
Tue Nov 26 15:32:26 2019: BS 110 completed
Tue Nov 26 15:32:28 2019: BS 111 completed
Tue Nov 26 15:32:29 2019: BS 112 completed
Tue Nov 26 15:32:30 2019: BS 113 completed
Tue Nov 26 15:32:31 2019: BS 114 completed
Tue Nov 26 15:32:32 2019: BS 115 completed
Tue Nov 26 15:32:34 2019: BS 116 completed
Tue Nov 26 15:32:35 2019: BS 117 completed
Tue Nov 26 15:32:36 2019: BS 118 completed
Tue Nov 26 15:32:37 2019: BS 119 completed
Tue Nov 26 15:32:38 2019: BS 120 completed
Tue Nov 26 15:32:40 2019: BS 121 completed
Tue Nov 26 15:32:41 2019: BS 122 completed
Tue Nov 26 15:32:42 2019: BS 123 completed
Tue Nov 26 15:32:43 2019: BS 124 completed
Tue Nov 26 15:32:44 2019: BS 125 completed
Tue Nov 26 15:32:46 2019: BS 126 completed
Tue Nov 26 15:32:47 2019: BS 127 completed
Tue Nov 26 15:32:49 2019: BS 1 completed
Tue Nov 26 15:32:50 2019: BS 2 completed
Tue Nov 26 15:32:52 2019: BS 3 completed
Tue Nov 26 15:32:53 2019: BS 4 completed
Tue Nov 26 15:32:54 2019: BS 5 completed
Tue Nov 26 15:32:55 2019: BS 6 completed
Tue Nov 26 15:32:56 2019: BS 7 completed
Tue Nov 26 15:32:58 2019: BS 8 completed
Tue Nov 26 15:32:59 2019: BS 9 completed
Tue Nov 26 15:33:00 2019: BS 10 completed
Tue Nov 26 15:33:01 2019: BS 11 completed
Tue Nov 26 15:33:02 2019: BS 12 completed
Tue Nov 26 15:33:04 2019: BS 13 completed
Tue Nov 26 15:33:05 2019: BS 14 completed
Tue Nov 26 15:33:06 2019: BS 15 completed
Tue Nov 26 15:33:07 2019: BS 16 completed
Tue Nov 26 15:33:08 2019: BS 17 completed
Tue Nov 26 15:33:10 2019: BS 18 completed
Tue Nov 26 15:33:11 2019: BS 19 completed
Tue Nov 26 15:33:12 2019: BS 20 completed
Tue Nov 26 15:33:13 2019: BS 21 completed
Tue Nov 26 15:33:14 2019: BS 22 completed
Tue Nov 26 15:33:16 2019: BS 23 completed
Tue Nov 26 15:33:17 2019: BS 24 completed
Tue Nov 26 15:33:18 2019: BS 25 completed
Tue Nov 26 15:33:19 2019: BS 26 completed
Tue Nov 26 15:33:20 2019: BS 27 completed
Tue Nov 26 15:33:21 2019: BS 28 completed
Tue Nov 26 15:33:23 2019: BS 29 completed
Tue Nov 26 15:33:24 2019: BS 30 completed
Tue Nov 26 15:33:25 2019: BS 31 completed
Tue Nov 26 15:33:26 2019: BS 32 completed
Tue Nov 26 15:33:27 2019: BS 33 completed
Tue Nov 26 15:33:29 2019: BS 34 completed
Tue Nov 26 15:33:30 2019: BS 35 completed
Tue Nov 26 15:33:31 2019: BS 36 completed
Tue Nov 26 15:33:32 2019: BS 37 completed
Tue Nov 26 15:33:33 2019: BS 38 completed
Tue Nov 26 15:33:35 2019: BS 39 completed
Tue Nov 26 15:33:36 2019: BS 40 completed
Tue Nov 26 15:33:37 2019: BS 41 completed
Tue Nov 26 15:33:38 2019: BS 42 completed
Tue Nov 26 15:33:39 2019: BS 43 completed
Tue Nov 26 15:33:41 2019: BS 44 completed
Tue Nov 26 15:33:42 2019: BS 45 completed
Tue Nov 26 15:33:43 2019: BS 46 completed
Tue Nov 26 15:33:44 2019: BS 47 completed
Tue Nov 26 15:33:45 2019: BS 48 completed
Tue Nov 26 15:33:47 2019: BS 49 completed
Tue Nov 26 15:33:48 2019: BS 50 completed
Tue Nov 26 15:33:49 2019: BS 51 completed
Tue Nov 26 15:33:50 2019: BS 52 completed
Tue Nov 26 15:33:51 2019: BS 53 completed
Tue Nov 26 15:33:53 2019: BS 54 completed
Tue Nov 26 15:33:54 2019: BS 55 completed
Tue Nov 26 15:33:55 2019: BS 56 completed
Tue Nov 26 15:33:56 2019: BS 57 completed
Tue Nov 26 15:33:57 2019: BS 58 completed
Tue Nov 26 15:33:59 2019: BS 59 completed
Tue Nov 26 15:34:00 2019: BS 60 completed
Tue Nov 26 15:34:01 2019: BS 61 completed
Tue Nov 26 15:34:02 2019: BS 62 completed
Tue Nov 26 15:34:03 2019: BS 63 completed
Tue Nov 26 15:34:05 2019: BS 64 completed
Tue Nov 26 15:34:06 2019: BS 65 completed
Tue Nov 26 15:34:07 2019: BS 66 completed
Tue Nov 26 15:34:08 2019: BS 67 completed
Tue Nov 26 15:34:09 2019: BS 68 completed
Tue Nov 26 15:34:11 2019: BS 69 completed
Tue Nov 26 15:34:12 2019: BS 70 completed
Tue Nov 26 15:34:13 2019: BS 71 completed
Tue Nov 26 15:34:14 2019: BS 72 completed
Tue Nov 26 15:34:15 2019: BS 73 completed
Tue Nov 26 15:34:17 2019: BS 74 completed
Tue Nov 26 15:34:18 2019: BS 75 completed
Tue Nov 26 15:34:19 2019: BS 76 completed
Tue Nov 26 15:34:20 2019: BS 77 completed
Tue Nov 26 15:34:21 2019: BS 78 completed
Tue Nov 26 15:34:23 2019: BS 79 completed
Tue Nov 26 15:34:24 2019: BS 80 completed
Tue Nov 26 15:34:25 2019: BS 81 completed
Tue Nov 26 15:34:26 2019: BS 82 completed
Tue Nov 26 15:34:27 2019: BS 83 completed
Tue Nov 26 15:34:29 2019: BS 84 completed
Tue Nov 26 15:34:30 2019: BS 85 completed
Tue Nov 26 15:34:31 2019: BS 86 completed
Tue Nov 26 15:34:32 2019: BS 87 completed
Tue Nov 26 15:34:33 2019: BS 88 completed
Tue Nov 26 15:34:35 2019: BS 89 completed
Tue Nov 26 15:34:36 2019: BS 90 completed
Tue Nov 26 15:34:37 2019: BS 91 completed
Tue Nov 26 15:34:38 2019: BS 92 completed
Tue Nov 26 15:34:39 2019: BS 93 completed
Tue Nov 26 15:34:41 2019: BS 94 completed
Tue Nov 26 15:34:42 2019: BS 95 completed
Tue Nov 26 15:34:43 2019: BS 96 completed
Tue Nov 26 15:34:44 2019: BS 97 completed
Tue Nov 26 15:34:45 2019: BS 98 completed
Tue Nov 26 15:34:46 2019: BS 99 completed
Tue Nov 26 15:34:48 2019: BS 100 completed
Tue Nov 26 15:34:49 2019: BS 101 completed
Tue Nov 26 15:34:50 2019: BS 102 completed
Tue Nov 26 15:34:51 2019: BS 103 completed
Tue Nov 26 15:34:52 2019: BS 104 completed
Tue Nov 26 15:34:54 2019: BS 105 completed
Tue Nov 26 15:34:55 2019: BS 106 completed
Tue Nov 26 15:34:56 2019: BS 107 completed
Tue Nov 26 15:34:57 2019: BS 108 completed
Tue Nov 26 15:34:58 2019: BS 109 completed
Tue Nov 26 15:35:00 2019: BS 110 completed
Tue Nov 26 15:35:01 2019: BS 111 completed
Tue Nov 26 15:35:02 2019: BS 112 completed
Tue Nov 26 15:35:03 2019: BS 113 completed
Tue Nov 26 15:35:04 2019: BS 114 completed
Tue Nov 26 15:35:06 2019: BS 115 completed
Tue Nov 26 15:35:07 2019: BS 116 completed
Tue Nov 26 15:35:08 2019: BS 117 completed
Tue Nov 26 15:35:09 2019: BS 118 completed
Tue Nov 26 15:35:10 2019: BS 119 completed
Tue Nov 26 15:35:12 2019: BS 120 completed
Tue Nov 26 15:35:13 2019: BS 121 completed
Tue Nov 26 15:35:14 2019: BS 122 completed
Tue Nov 26 15:35:15 2019: BS 123 completed
Tue Nov 26 15:35:16 2019: BS 124 completed
Tue Nov 26 15:35:18 2019: BS 125 completed
Tue Nov 26 15:35:19 2019: BS 126 completed
Tue Nov 26 15:35:20 2019: BS 127 completed
Tue Nov 26 15:35:22 2019: BS 1 completed
Tue Nov 26 15:35:24 2019: BS 2 completed
Tue Nov 26 15:35:25 2019: BS 3 completed
Tue Nov 26 15:35:26 2019: BS 4 completed
Tue Nov 26 15:35:27 2019: BS 5 completed
Tue Nov 26 15:35:28 2019: BS 6 completed
Tue Nov 26 15:35:30 2019: BS 7 completed
Tue Nov 26 15:35:31 2019: BS 8 completed
Tue Nov 26 15:35:32 2019: BS 9 completed
Tue Nov 26 15:35:33 2019: BS 10 completed
Tue Nov 26 15:35:34 2019: BS 11 completed
Tue Nov 26 15:35:36 2019: BS 12 completed
Tue Nov 26 15:35:37 2019: BS 13 completed
Tue Nov 26 15:35:38 2019: BS 14 completed
Tue Nov 26 15:35:39 2019: BS 15 completed
Tue Nov 26 15:35:40 2019: BS 16 completed
Tue Nov 26 15:35:42 2019: BS 17 completed
Tue Nov 26 15:35:43 2019: BS 18 completed
Tue Nov 26 15:35:44 2019: BS 19 completed
Tue Nov 26 15:35:45 2019: BS 20 completed
Tue Nov 26 15:35:46 2019: BS 21 completed
Tue Nov 26 15:35:48 2019: BS 22 completed
Tue Nov 26 15:35:49 2019: BS 23 completed
Tue Nov 26 15:35:50 2019: BS 24 completed
Tue Nov 26 15:35:51 2019: BS 25 completed
Tue Nov 26 15:35:52 2019: BS 26 completed
Tue Nov 26 15:35:54 2019: BS 27 completed
Tue Nov 26 15:35:55 2019: BS 28 completed
Tue Nov 26 15:35:56 2019: BS 29 completed
Tue Nov 26 15:35:57 2019: BS 30 completed
Tue Nov 26 15:35:58 2019: BS 31 completed
Tue Nov 26 15:36:00 2019: BS 32 completed
Tue Nov 26 15:36:01 2019: BS 33 completed
Tue Nov 26 15:36:02 2019: BS 34 completed
Tue Nov 26 15:36:03 2019: BS 35 completed
Tue Nov 26 15:36:04 2019: BS 36 completed
Tue Nov 26 15:36:06 2019: BS 37 completed
Tue Nov 26 15:36:07 2019: BS 38 completed
Tue Nov 26 15:36:08 2019: BS 39 completed
Tue Nov 26 15:36:09 2019: BS 40 completed
Tue Nov 26 15:36:10 2019: BS 41 completed
Tue Nov 26 15:36:11 2019: BS 42 completed
Tue Nov 26 15:36:13 2019: BS 43 completed
Tue Nov 26 15:36:14 2019: BS 44 completed
Tue Nov 26 15:36:15 2019: BS 45 completed
Tue Nov 26 15:36:16 2019: BS 46 completed
Tue Nov 26 15:36:17 2019: BS 47 completed
Tue Nov 26 15:36:19 2019: BS 48 completed
Tue Nov 26 15:36:20 2019: BS 49 completed
Tue Nov 26 15:36:21 2019: BS 50 completed
Tue Nov 26 15:36:22 2019: BS 51 completed
Tue Nov 26 15:36:23 2019: BS 52 completed
Tue Nov 26 15:36:25 2019: BS 53 completed
Tue Nov 26 15:36:26 2019: BS 54 completed
Tue Nov 26 15:36:27 2019: BS 55 completed
Tue Nov 26 15:36:28 2019: BS 56 completed
Tue Nov 26 15:36:29 2019: BS 57 completed
Tue Nov 26 15:36:31 2019: BS 58 completed
Tue Nov 26 15:36:32 2019: BS 59 completed
Tue Nov 26 15:36:33 2019: BS 60 completed
Tue Nov 26 15:36:34 2019: BS 61 completed
Tue Nov 26 15:36:35 2019: BS 62 completed
Tue Nov 26 15:36:37 2019: BS 63 completed
Tue Nov 26 15:36:38 2019: BS 64 completed
Tue Nov 26 15:36:39 2019: BS 65 completed
Tue Nov 26 15:36:40 2019: BS 66 completed
Tue Nov 26 15:36:41 2019: BS 67 completed
Tue Nov 26 15:36:43 2019: BS 68 completed
Tue Nov 26 15:36:44 2019: BS 69 completed
Tue Nov 26 15:36:45 2019: BS 70 completed
Tue Nov 26 15:36:46 2019: BS 71 completed
Tue Nov 26 15:36:47 2019: BS 72 completed
Tue Nov 26 15:36:49 2019: BS 73 completed
Tue Nov 26 15:36:50 2019: BS 74 completed
Tue Nov 26 15:36:51 2019: BS 75 completed
Tue Nov 26 15:36:52 2019: BS 76 completed
Tue Nov 26 15:36:53 2019: BS 77 completed
Tue Nov 26 15:36:55 2019: BS 78 completed
Tue Nov 26 15:36:56 2019: BS 79 completed
Tue Nov 26 15:36:57 2019: BS 80 completed
Tue Nov 26 15:36:58 2019: BS 81 completed
Tue Nov 26 15:36:59 2019: BS 82 completed
Tue Nov 26 15:37:01 2019: BS 83 completed
Tue Nov 26 15:37:02 2019: BS 84 completed
Tue Nov 26 15:37:03 2019: BS 85 completed
Tue Nov 26 15:37:04 2019: BS 86 completed
Tue Nov 26 15:37:05 2019: BS 87 completed
Tue Nov 26 15:37:07 2019: BS 88 completed
Tue Nov 26 15:37:08 2019: BS 89 completed
Tue Nov 26 15:37:09 2019: BS 90 completed
Tue Nov 26 15:37:10 2019: BS 91 completed
Tue Nov 26 15:37:11 2019: BS 92 completed
Tue Nov 26 15:37:13 2019: BS 93 completed
Tue Nov 26 15:37:14 2019: BS 94 completed
Tue Nov 26 15:37:15 2019: BS 95 completed
Tue Nov 26 15:37:16 2019: BS 96 completed
Tue Nov 26 15:37:17 2019: BS 97 completed
Tue Nov 26 15:37:19 2019: BS 98 completed
Tue Nov 26 15:37:20 2019: BS 99 completed
Tue Nov 26 15:37:21 2019: BS 100 completed
Tue Nov 26 15:37:22 2019: BS 101 completed
Tue Nov 26 15:37:23 2019: BS 102 completed
Tue Nov 26 15:37:25 2019: BS 103 completed
Tue Nov 26 15:37:26 2019: BS 104 completed
Tue Nov 26 15:37:27 2019: BS 105 completed
Tue Nov 26 15:37:28 2019: BS 106 completed
Tue Nov 26 15:37:29 2019: BS 107 completed
Tue Nov 26 15:37:31 2019: BS 108 completed
Tue Nov 26 15:37:32 2019: BS 109 completed
Tue Nov 26 15:37:33 2019: BS 110 completed
Tue Nov 26 15:37:34 2019: BS 111 completed
Tue Nov 26 15:37:35 2019: BS 112 completed
Tue Nov 26 15:37:36 2019: BS 113 completed
Tue Nov 26 15:37:38 2019: BS 114 completed
Tue Nov 26 15:37:39 2019: BS 115 completed
Tue Nov 26 15:37:40 2019: BS 116 completed
Tue Nov 26 15:37:41 2019: BS 117 completed
Tue Nov 26 15:37:42 2019: BS 118 completed
Tue Nov 26 15:37:44 2019: BS 119 completed
Tue Nov 26 15:37:45 2019: BS 120 completed
Tue Nov 26 15:37:46 2019: BS 121 completed
Tue Nov 26 15:37:47 2019: BS 122 completed
Tue Nov 26 15:37:48 2019: BS 123 completed
Tue Nov 26 15:37:50 2019: BS 124 completed
Tue Nov 26 15:37:51 2019: BS 125 completed
Tue Nov 26 15:37:52 2019: BS 126 completed
Tue Nov 26 15:37:53 2019: BS 127 completed
Tue Nov 26 15:37:56 2019: BS 1 completed
Tue Nov 26 15:37:57 2019: BS 2 completed
Tue Nov 26 15:37:58 2019: BS 3 completed
Tue Nov 26 15:37:59 2019: BS 4 completed
Tue Nov 26 15:38:00 2019: BS 5 completed
Tue Nov 26 15:38:02 2019: BS 6 completed
Tue Nov 26 15:38:03 2019: BS 7 completed
Tue Nov 26 15:38:04 2019: BS 8 completed
Tue Nov 26 15:38:05 2019: BS 9 completed
Tue Nov 26 15:38:06 2019: BS 10 completed
Tue Nov 26 15:38:08 2019: BS 11 completed
Tue Nov 26 15:38:09 2019: BS 12 completed
Tue Nov 26 15:38:10 2019: BS 13 completed
Tue Nov 26 15:38:11 2019: BS 14 completed
Tue Nov 26 15:38:12 2019: BS 15 completed
Tue Nov 26 15:38:14 2019: BS 16 completed
Tue Nov 26 15:38:15 2019: BS 17 completed
Tue Nov 26 15:38:16 2019: BS 18 completed
Tue Nov 26 15:38:17 2019: BS 19 completed
Tue Nov 26 15:38:18 2019: BS 20 completed
Tue Nov 26 15:38:20 2019: BS 21 completed
Tue Nov 26 15:38:21 2019: BS 22 completed
Tue Nov 26 15:38:22 2019: BS 23 completed
Tue Nov 26 15:38:23 2019: BS 24 completed
Tue Nov 26 15:38:24 2019: BS 25 completed
Tue Nov 26 15:38:26 2019: BS 26 completed
Tue Nov 26 15:38:27 2019: BS 27 completed
Tue Nov 26 15:38:28 2019: BS 28 completed
Tue Nov 26 15:38:29 2019: BS 29 completed
Tue Nov 26 15:38:30 2019: BS 30 completed
Tue Nov 26 15:38:32 2019: BS 31 completed
Tue Nov 26 15:38:33 2019: BS 32 completed
Tue Nov 26 15:38:34 2019: BS 33 completed
Tue Nov 26 15:38:35 2019: BS 34 completed
Tue Nov 26 15:38:36 2019: BS 35 completed
Tue Nov 26 15:38:38 2019: BS 36 completed
Tue Nov 26 15:38:39 2019: BS 37 completed
Tue Nov 26 15:38:40 2019: BS 38 completed
Tue Nov 26 15:38:41 2019: BS 39 completed
Tue Nov 26 15:38:42 2019: BS 40 completed
Tue Nov 26 15:38:44 2019: BS 41 completed
Tue Nov 26 15:38:45 2019: BS 42 completed
Tue Nov 26 15:38:46 2019: BS 43 completed
Tue Nov 26 15:38:47 2019: BS 44 completed
Tue Nov 26 15:38:48 2019: BS 45 completed
Tue Nov 26 15:38:50 2019: BS 46 completed
Tue Nov 26 15:38:51 2019: BS 47 completed
Tue Nov 26 15:38:52 2019: BS 48 completed
Tue Nov 26 15:38:53 2019: BS 49 completed
Tue Nov 26 15:38:54 2019: BS 50 completed
Tue Nov 26 15:38:56 2019: BS 51 completed
Tue Nov 26 15:38:57 2019: BS 52 completed
Tue Nov 26 15:38:58 2019: BS 53 completed
Tue Nov 26 15:38:59 2019: BS 54 completed
Tue Nov 26 15:39:00 2019: BS 55 completed
Tue Nov 26 15:39:01 2019: BS 56 completed
Tue Nov 26 15:39:03 2019: BS 57 completed
Tue Nov 26 15:39:04 2019: BS 58 completed
Tue Nov 26 15:39:05 2019: BS 59 completed
Tue Nov 26 15:39:06 2019: BS 60 completed
Tue Nov 26 15:39:07 2019: BS 61 completed
Tue Nov 26 15:39:09 2019: BS 62 completed
Tue Nov 26 15:39:10 2019: BS 63 completed
Tue Nov 26 15:39:11 2019: BS 64 completed
Tue Nov 26 15:39:12 2019: BS 65 completed
Tue Nov 26 15:39:13 2019: BS 66 completed
Tue Nov 26 15:39:15 2019: BS 67 completed
Tue Nov 26 15:39:16 2019: BS 68 completed
Tue Nov 26 15:39:17 2019: BS 69 completed
Tue Nov 26 15:39:18 2019: BS 70 completed
Tue Nov 26 15:39:19 2019: BS 71 completed
Tue Nov 26 15:39:21 2019: BS 72 completed
Tue Nov 26 15:39:22 2019: BS 73 completed
Tue Nov 26 15:39:23 2019: BS 74 completed
Tue Nov 26 15:39:24 2019: BS 75 completed
Tue Nov 26 15:39:25 2019: BS 76 completed
Tue Nov 26 15:39:27 2019: BS 77 completed
Tue Nov 26 15:39:28 2019: BS 78 completed
Tue Nov 26 15:39:29 2019: BS 79 completed
Tue Nov 26 15:39:30 2019: BS 80 completed
Tue Nov 26 15:39:31 2019: BS 81 completed
Tue Nov 26 15:39:33 2019: BS 82 completed
Tue Nov 26 15:39:34 2019: BS 83 completed
Tue Nov 26 15:39:35 2019: BS 84 completed
Tue Nov 26 15:39:36 2019: BS 85 completed
Tue Nov 26 15:39:37 2019: BS 86 completed
Tue Nov 26 15:39:39 2019: BS 87 completed
Tue Nov 26 15:39:40 2019: BS 88 completed
Tue Nov 26 15:39:41 2019: BS 89 completed
Tue Nov 26 15:39:42 2019: BS 90 completed
Tue Nov 26 15:39:43 2019: BS 91 completed
[truncated: 285,297 more chars]
