# Supplementary material for: Bioinspired Synthesis of Platensimycin from Natural ent-Kaurenoic Acids
Source: Org Lett. 2023 Jun 20;25(29):5401–5. doi: 10.1021/acs.orglett.3c01470 (PMC10391625; doi:10.1021/acs.orglett.3c01470)
Supplement: Supplementary file 2 — ol3c01470_si_002.zip [file ol3c01470_si_002.zip › 10/HSQC/sampling.sch]

0    
5    
6    
7    
8    
10   
12   
13   
14   
15   
17   
19   
22   
28   
29   
30   
32   
33   
36   
37   
38   
41   
42   
47   
48   
49   
54   
56   
61   
69   
74   
76   
78   
80   
81   
84   
85   
87   
91   
92   
93   
94   
98   
99   
100  
101  
102  
103  
104  
106  
108  
109  
110  
111  
114  
115  
117  
120  
121  
122  
123  
124  
125  
126  
