# Supplementary material for: Bioinspired Synthesis of Platensimycin from Natural ent-Kaurenoic Acids
Source: Org Lett. 2023 Jun 20;25(29):5401–5. doi: 10.1021/acs.orglett.3c01470 (PMC10391625; doi:10.1021/acs.orglett.3c01470)
Supplement: Supplementary file 2 — ol3c01470_si_002.zip [file ol3c01470_si_002.zip › 11/13C/pdata/1/auditp.txt]

##TITLE= Audit trail, TopSpin 4.0.7
##JCAMPDX= 5.01
##ORIGIN= Bruker BioSpin GmbH
##OWNER= root
$$ C:\Bruker\TopSpin4.0.7\data\root\nmr/APR-285-4/11/pdata/1/auditp.txt
##AUDIT TRAIL=  $$ (NUMBER, WHEN, WHO, WHERE, PROCESS, VERSION, WHAT)
(   1,<2019-11-26 10:00:32.124 +0000>,<root>,<BladeEpu>,<go4>,<TopSpin 4.0.7>,
      <created by zg on 'AvanceNeo500' (CZC7378Y5M) by user 'CZC7378Y5M\root'
       on data set with UUID 'f74ef2c2-1030-11ea-ae8c-001395266838'
       started at 2019-11-26 09:41:48.250 +0000, POWCHK enabled, PULCHK disabled,
       terminated by command 'halt' at 2019-11-26 10:00:32.123 +0000
       configuration hash MD5:
       DE 97 0F FD F7 01 09 02 A0 B3 E5 F2 EA 6C 43 24
       double data hash MD5: 32K
       BD B2 CE 2D B9 BC 4A F3 9A 3D 9B 33 61 73 38 E1>)
$$ C:/Bruker/TopSpin4.0.7/data/root/nmr/APR-285-4/11/audita.txt
(   2,<2019-11-26 10:59:28.629 +0100>,<root>,<CZC7378Y5M>,<xwish3>,<TopSpin 4.0.7>,
      <ICON-NMR User ID: root
       double data hash MD5: 32K
       BD B2 CE 2D B9 BC 4A F3 9A 3D 9B 33 61 73 38 E1>)
(   3,<2019-11-26 12:20:41.575 +0100>,<root>,<CZC7378Y5M>,<proc1d>,<TopSpin 4.0.7>,
      <Start of raw data processing
       efp LB = 1 FT_mod = 6 PKNL = 1 PHC0 = -58.17993 PHC1 = -69.57119 SI = 32K 
       data hash MD5: 32K
       8F 1C 31 50 45 C1 74 11 85 17 03 4C 7D B0 84 02>)
$$ C:\Bruker\TopSpin4.0.7\data\root\nmr/APR-285-4/11/pdata/1/auditp.txt
(   4,<2019-11-26 12:20:41.750 +0100>,<root>,<CZC7378Y5M>,<proc1d>,<TopSpin 4.0.7>,
      <apk 
       data hash MD5: 32K
       F7 40 CE 2B 57 8F 54 90 32 DE 26 64 28 32 E1 DC>)
(   5,<2019-11-26 12:20:42.089 +0100>,<root>,<CZC7378Y5M>,<proc1d>,<TopSpin 4.0.7>,
      <abs n ABSG = 5 
       data hash MD5: 32K
       9F E0 21 EA EE DF 39 E2 3A 82 D9 C5 01 78 AD DA>)
##END=

$$ hash MD5
$$ 42 85 06 7E F4 90 36 12 59 6F 75 9B D1 13 9B D4
