# Supplementary material for: Bioinspired Synthesis of Platensimycin from Natural ent-Kaurenoic Acids
Source: Org Lett. 2023 Jun 20;25(29):5401–5. doi: 10.1021/acs.orglett.3c01470 (PMC10391625; doi:10.1021/acs.orglett.3c01470)
Supplement: Supplementary file 2 — ol3c01470_si_002.zip [file ol3c01470_si_002.zip › 11/13C/shimvalues]

# Tue Nov 26 09:43:11 2019
#$$PROBEIDENTIFIER=Z151574_0013
#$$PROBENAME=PI HR-500-S1-BBF/H/D-5.0-Z SP
#$$SHIMID=292722
#
# Active Shim Gradients
#
Z           		-5272           
Z2          		3670            
Z3          		515             
Z4          		-14689          
Z5          		578             
Z6          		5172            
Z7          		2801            
Z8          		-14218          
X           		-952            
XZ          		-3878           
XZ2         		-7483           
XZ3         		1907            
XZ4         		1613            
XZ5         		-1067           
Y           		167             
YZ          		1153            
YZ2         		11482           
YZ3         		73              
YZ4         		1505            
YZ5         		-1586           
XY          		-1921           
XYZ         		-4456           
XYZ2        		-3585           
XYZ3        		9721            
XYZ4        		1015            
XYZ5        		-54372          
(X2-Y2)     		-141            
(X2-Y2)Z    		-260            
(X2-Y2)Z2   		-1233           
(X2-Y2)Z3   		-267            
(X2-Y2)Z4   		4745            
(X2-Y2)Z5   		-3742           
X3          		-8564           
X3Z         		-1485           
Y3          		427             
Y3Z         		2135            
#
# Lock Parameter
#
FIELD		2049.584
LOCKPHASE		  57.266
LOCKPOWER		 -30.000
LOCKGAIN		 127.484
LOCKDC		 -75.000
LOCKSHIFT		   7.240
LOOPGAIN		  -9.400
LOOPTIME		   0.464
LOOPFILTER		  50.000
#
IEEE64_VERSION_CODE 1
#
# Shim currents 
#
SHIM_SETTING [ 1]    -2066.83877663
SHIM_SETTING [ 2]     7177.03661190
SHIM_SETTING [ 3]     -925.15091066
SHIM_SETTING [ 4]    -8678.49483518
SHIM_SETTING [ 5]     3070.78675333
SHIM_SETTING [ 6]     3350.64358115
SHIM_SETTING [ 7]   -17602.07439406
SHIM_SETTING [ 8]   -24775.70799751
SHIM_SETTING [ 9]    -2495.65246690
SHIM_SETTING [10]    -4868.12392764
SHIM_SETTING [11]        0.00000000
SHIM_SETTING [12]    -1708.17600000
SHIM_SETTING [13]     2562.75200000
SHIM_SETTING [14]    -3433.56100000
SHIM_SETTING [15]    -9884.67701376
SHIM_SETTING [16]    -4835.88101376
SHIM_SETTING [17]    -1737.30117028
SHIM_SETTING [18]     6267.71862000
SHIM_SETTING [19]     2658.75528004
SHIM_SETTING [20]     3471.20621264
SHIM_SETTING [21]     -682.50640002
SHIM_SETTING [22]     2437.00259998
SHIM_SETTING [23]    -5250.79600000
SHIM_SETTING [24]    -2717.39700000
SHIM_SETTING [25]     -385.80478463
SHIM_SETTING [26]     7748.02021537
SHIM_SETTING [27]    -4873.68600000
SHIM_SETTING [28]    13216.27184404
SHIM_SETTING [29]   -44733.64034725
SHIM_SETTING [30]    46558.45565275
SHIM_SETTING [31]    -8627.88502996
SHIM_SETTING [32]    11878.86584404
SHIM_SETTING [33]   -17656.79288571
SHIM_SETTING [34]     8942.58311429
SHIM_SETTING [35]   -27800.28900000
SHIM_SETTING [36]    27179.68000000
SHIM_SETTING [37]     -922.60782373
SHIM_SETTING [38]    -3581.67327156
SHIM_SETTING [39]    -8877.30897004
SHIM_SETTING [40]        0.00000000
