# Supplementary material for: Bioinspired Synthesis of Platensimycin from Natural ent-Kaurenoic Acids
Source: Org Lett. 2023 Jun 20;25(29):5401–5. doi: 10.1021/acs.orglett.3c01470 (PMC10391625; doi:10.1021/acs.orglett.3c01470)
Supplement: Supplementary file 2 — ol3c01470_si_002.zip [file ol3c01470_si_002.zip › 11/1H/shimvalues]

# Tue Nov 26 09:39:01 2019
#$$PROBEIDENTIFIER=Z151574_0013
#$$PROBENAME=PI HR-500-S1-BBF/H/D-5.0-Z SP
#$$SHIMID=292722
#
# Active Shim Gradients
#
Z           		-5271           
Z2          		3669            
Z3          		515             
Z4          		-14689          
Z5          		578             
Z6          		5172            
Z7          		2801            
Z8          		-14218          
X           		-944            
XZ          		-3870           
XZ2         		-7485           
XZ3         		1907            
XZ4         		1613            
XZ5         		-1067           
Y           		168             
YZ          		1154            
YZ2         		11484           
YZ3         		73              
YZ4         		1505            
YZ5         		-1586           
XY          		-1928           
XYZ         		-4456           
XYZ2        		-3585           
XYZ3        		9721            
XYZ4        		1015            
XYZ5        		-54372          
(X2-Y2)     		-142            
(X2-Y2)Z    		-260            
(X2-Y2)Z2   		-1233           
(X2-Y2)Z3   		-267            
(X2-Y2)Z4   		4745            
(X2-Y2)Z5   		-3742           
X3          		-8564           
X3Z         		-1485           
Y3          		427             
Y3Z         		2135            
#
# Lock Parameter
#
FIELD		2049.271
LOCKPHASE		  57.266
LOCKPOWER		 -30.000
LOCKGAIN		 127.484
LOCKDC		 -75.000
LOCKSHIFT		   7.240
LOOPGAIN		  -9.400
LOOPTIME		   0.464
LOOPFILTER		  50.000
#
IEEE64_VERSION_CODE 1
#
# Shim currents 
#
SHIM_SETTING [ 1]    -2066.46674223
SHIM_SETTING [ 2]     7176.03661190
SHIM_SETTING [ 3]     -926.09286225
SHIM_SETTING [ 4]    -8678.48463303
SHIM_SETTING [ 5]     3070.74557379
SHIM_SETTING [ 6]     3350.67524714
SHIM_SETTING [ 7]   -17603.00598660
SHIM_SETTING [ 8]   -24775.63990676
SHIM_SETTING [ 9]    -2496.18750448
SHIM_SETTING [10]    -4868.04989008
SHIM_SETTING [11]        0.00000000
SHIM_SETTING [12]    -1708.17600000
SHIM_SETTING [13]     2562.75200000
SHIM_SETTING [14]    -3433.56100000
SHIM_SETTING [15]    -9874.35546789
SHIM_SETTING [16]    -4841.55946789
SHIM_SETTING [17]    -1723.88624015
SHIM_SETTING [18]     6273.46978981
SHIM_SETTING [19]     2664.70103582
SHIM_SETTING [20]     3474.31775974
SHIM_SETTING [21]     -682.50640002
SHIM_SETTING [22]     2437.00259998
SHIM_SETTING [23]    -5250.79600000
SHIM_SETTING [24]    -2717.39700000
SHIM_SETTING [25]     -385.80478463
SHIM_SETTING [26]     7748.02021537
SHIM_SETTING [27]    -4873.68600000
SHIM_SETTING [28]    13220.17492202
SHIM_SETTING [29]   -44736.37856261
SHIM_SETTING [30]    46555.71743739
SHIM_SETTING [31]    -8627.69756993
SHIM_SETTING [32]    11880.76892202
SHIM_SETTING [33]   -17661.32148569
SHIM_SETTING [34]     8938.05451431
SHIM_SETTING [35]   -27807.28900000
SHIM_SETTING [36]    27172.68000000
SHIM_SETTING [37]     -922.91955529
SHIM_SETTING [38]    -3581.63072703
SHIM_SETTING [39]    -8878.07948004
SHIM_SETTING [40]        0.00000000
