# Supplementary material for: Bioinspired Synthesis of Platensimycin from Natural ent-Kaurenoic Acids
Source: Org Lett. 2023 Jun 20;25(29):5401–5. doi: 10.1021/acs.orglett.3c01470 (PMC10391625; doi:10.1021/acs.orglett.3c01470)
Supplement: Supplementary file 2 — ol3c01470_si_002.zip [file ol3c01470_si_002.zip › 11/DEPT/audita.txt]

##TITLE= Audit trail, TopSpin 4.0.7
##JCAMPDX= 5.01
##ORIGIN= Bruker BioSpin GmbH
##OWNER= root
$$ /root/.topspin-BladeEpu/local_acqu/APR-285-4/12/audita.txt
##AUDIT TRAIL=  $$ (NUMBER, WHEN, WHO, WHERE, PROCESS, VERSION, WHAT)
(   1,<2019-11-26 10:41:59.041 +0000>,<root>,<BladeEpu>,<go4>,<TopSpin 4.0.7>,
      <created by zg on 'AvanceNeo500' (CZC7378Y5M) by user 'CZC7378Y5M\root'
       on data set with UUID '997572e0-1033-11ea-a23b-001395266838'
       started at 2019-11-26 10:00:39.366 +0000, POWCHK enabled, PULCHK disabled,
       completed at 2019-11-26 10:41:59.040 +0000
       configuration hash MD5:
       DE 97 0F FD F7 01 09 02 A0 B3 E5 F2 EA 6C 43 24
       double data hash MD5: 32K
       B4 FC 56 3F D1 35 54 26 5A CC 2E 2F DA B4 EE FE>)
$$ C:/Bruker/TopSpin4.0.7/data/root/nmr/APR-285-4/12/audita.txt
(   2,<2019-11-26 11:40:55.133 +0100>,<root>,<CZC7378Y5M>,<xwish3>,<TopSpin 4.0.7>,
      <ICON-NMR User ID: root
       double data hash MD5: 32K
       B4 FC 56 3F D1 35 54 26 5A CC 2E 2F DA B4 EE FE>)
##END=

$$ hash MD5
$$ E4 FC DD EB 82 16 60 9B F1 BF 64 81 3E 2D 1A 81
