# Supplementary material for: Bioinspired Synthesis of Platensimycin from Natural ent-Kaurenoic Acids
Source: Org Lett. 2023 Jun 20;25(29):5401–5. doi: 10.1021/acs.orglett.3c01470 (PMC10391625; doi:10.1021/acs.orglett.3c01470)
Supplement: Supplementary file 2 — ol3c01470_si_002.zip [file ol3c01470_si_002.zip › 11/DEPT/shimvalues]

# Tue Nov 26 10:41:58 2019
#$$PROBEIDENTIFIER=Z151574_0013
#$$PROBENAME=PI HR-500-S1-BBF/H/D-5.0-Z SP
#$$SHIMID=292722
#
# Active Shim Gradients
#
Z           		-5275           
Z2          		3669            
Z3          		518             
Z4          		-14689          
Z5          		578             
Z6          		5172            
Z7          		2801            
Z8          		-14218          
X           		-979            
XZ          		-3933           
XZ2         		-7451           
XZ3         		1907            
XZ4         		1613            
XZ5         		-1067           
Y           		167             
YZ          		1158            
YZ2         		11588           
YZ3         		73              
YZ4         		1505            
YZ5         		-1586           
XY          		-1909           
XYZ         		-4456           
XYZ2        		-3585           
XYZ3        		9721            
XYZ4        		1015            
XYZ5        		-54372          
(X2-Y2)     		-147            
(X2-Y2)Z    		-260            
(X2-Y2)Z2   		-1233           
(X2-Y2)Z3   		-267            
(X2-Y2)Z4   		4745            
(X2-Y2)Z5   		-3742           
X3          		-8564           
X3Z         		-1485           
Y3          		427             
Y3Z         		2135            
#
# Lock Parameter
#
FIELD		2050.844
LOCKPHASE		  57.266
LOCKPOWER		 -30.000
LOCKGAIN		 127.484
LOCKDC		 -75.000
LOCKSHIFT		   7.240
LOOPGAIN		  -9.400
LOOPTIME		   0.464
LOOPFILTER		  50.000
#
IEEE64_VERSION_CODE 1
#
# Shim currents 
#
SHIM_SETTING [ 1]    -2067.95487985
SHIM_SETTING [ 2]     7176.03661190
SHIM_SETTING [ 3]     -922.32505591
SHIM_SETTING [ 4]    -8678.48463303
SHIM_SETTING [ 5]     3070.89126486
SHIM_SETTING [ 6]     3350.52955606
SHIM_SETTING [ 7]   -17601.00662003
SHIM_SETTING [ 8]   -24777.63927333
SHIM_SETTING [ 9]    -2494.96935421
SHIM_SETTING [10]    -4869.26804035
SHIM_SETTING [11]        0.00000000
SHIM_SETTING [12]    -1708.17600000
SHIM_SETTING [13]     2562.75200000
SHIM_SETTING [14]    -3433.56100000
SHIM_SETTING [15]    -9934.06011926
SHIM_SETTING [16]    -4775.26411926
SHIM_SETTING [17]    -1810.01822111
SHIM_SETTING [18]     6247.68992130
SHIM_SETTING [19]     2627.11628439
SHIM_SETTING [20]     3459.05240167
SHIM_SETTING [21]     -685.74111429
SHIM_SETTING [22]     2433.76788571
SHIM_SETTING [23]    -5255.79600000
SHIM_SETTING [24]    -2722.39700000
SHIM_SETTING [25]     -387.76065275
SHIM_SETTING [26]     7746.06434725
SHIM_SETTING [27]    -4873.68600000
SHIM_SETTING [28]    13330.27184404
SHIM_SETTING [29]   -44728.94626376
SHIM_SETTING [30]    46563.14973624
SHIM_SETTING [31]    -8694.75346901
SHIM_SETTING [32]    11980.86584404
SHIM_SETTING [33]   -17649.02957146
SHIM_SETTING [34]     8950.34642854
SHIM_SETTING [35]   -27788.28900000
SHIM_SETTING [36]    27191.68000000
SHIM_SETTING [37]     -956.49548826
SHIM_SETTING [38]    -3613.43527958
SHIM_SETTING [39]    -8949.92522932
SHIM_SETTING [40]        0.00000000
