# Supplementary material for: Bioinspired Synthesis of Platensimycin from Natural ent-Kaurenoic Acids
Source: Org Lett. 2023 Jun 20;25(29):5401–5. doi: 10.1021/acs.orglett.3c01470 (PMC10391625; doi:10.1021/acs.orglett.3c01470)
Supplement: Supplementary file 2 — ol3c01470_si_002.zip [file ol3c01470_si_002.zip › 11/HSQC/adcInfo_TRX1.xml]

 <TRX channel="1">
	<summary>Optimal performance achieved</summary>
	<maxAdcModulation>
		<utcDate>26-10:45:12.574</utcDate>
		<adcModulationPercent>24</adcModulationPercent>
		<numScan>1</numScan>
		<numExp>4</numExp>
	</maxAdcModulation>
	<minAdcModulation>
		<utcDate>26-10:45:22.663</utcDate>
		<adcModulationPercent>15</adcModulationPercent>
		<numScan>3</numScan>
		<numExp>5</numExp>
	</minAdcModulation>
	<adcOverflow>no</adcOverflow>
</TRX>
