# Supplementary material for: Bioinspired Synthesis of Platensimycin from Natural ent-Kaurenoic Acids
Source: Org Lett. 2023 Jun 20;25(29):5401–5. doi: 10.1021/acs.orglett.3c01470 (PMC10391625; doi:10.1021/acs.orglett.3c01470)
Supplement: Supplementary file 2 — ol3c01470_si_002.zip [file ol3c01470_si_002.zip › 11/HSQC/audita.txt]

##TITLE= Audit trail, TopSpin 4.0.7
##JCAMPDX= 5.01
##ORIGIN= Bruker BioSpin GmbH
##OWNER= root
$$ /root/.topspin-BladeEpu/local_acqu/APR-285-4/14/audita.txt
##AUDIT TRAIL=  $$ (NUMBER, WHEN, WHO, WHERE, PROCESS, VERSION, WHAT)
(   1,<2019-11-26 11:13:30.874 +0000>,<root>,<BladeEpu>,<go4>,<TopSpin 4.0.7>,
      <created by zg on 'AvanceNeo500' (CZC7378Y5M) by user 'CZC7378Y5M\root'
       on data set with UUID 'a08a505e-1039-11ea-98b6-001395266838'
       started at 2019-11-26 10:43:48.405 +0000, POWCHK enabled, PULCHK disabled,
       completed at 2019-11-26 11:13:30.874 +0000
       configuration hash MD5:
       DE 97 0F FD F7 01 09 02 A0 B3 E5 F2 EA 6C 43 24
       double data hash MD5: 2K * 256
       33 6C 97 04 C8 E7 DE 3A 32 03 EB A4 0A 63 E5 5D>)
$$ C:\Bruker\TopSpin4.0.7\data\root\nmr/APR-285-4/14/audita.txt
(   2,<2019-11-26 12:12:27.308 +0100>,<root>,<CZC7378Y5M>,<sertoint>,<TopSpin 4.0.7>,
      <sertoint
       data hash MD5: 2K * 256
       20 9A 9B 46 FF BB 30 6F 73 29 21 43 DC 8C 37 F8>)
(   3,<2019-11-26 12:12:27.343 +0100>,<root>,<CZC7378Y5M>,<xwish3>,<TopSpin 4.0.7>,
      <ICON-NMR User ID: root
       data hash MD5: 2K * 256
       20 9A 9B 46 FF BB 30 6F 73 29 21 43 DC 8C 37 F8>)
##END=

$$ hash MD5
$$ 36 3D 46 E7 FB 93 B7 D5 38 BC 21 26 C0 E3 6D 5F
