# Supplementary material for: Bioinspired Synthesis of Platensimycin from Natural ent-Kaurenoic Acids
Source: Org Lett. 2023 Jun 20;25(29):5401–5. doi: 10.1021/acs.orglett.3c01470 (PMC10391625; doi:10.1021/acs.orglett.3c01470)
Supplement: Supplementary file 2 — ol3c01470_si_002.zip [file ol3c01470_si_002.zip › 11/HSQC/pdata/1/auditp.txt]

##TITLE= Audit trail, TopSpin 4.0.7
##JCAMPDX= 5.01
##ORIGIN= Bruker BioSpin GmbH
##OWNER= root
$$ C:\Bruker\TopSpin4.0.7\data\root\nmr/APR-285-4/14/pdata/1/auditp.txt
##AUDIT TRAIL=  $$ (NUMBER, WHEN, WHO, WHERE, PROCESS, VERSION, WHAT)
(   1,<2019-11-26 11:13:30.874 +0000>,<root>,<BladeEpu>,<go4>,<TopSpin 4.0.7>,
      <created by zg on 'AvanceNeo500' (CZC7378Y5M) by user 'CZC7378Y5M\root'
       on data set with UUID 'a08a505e-1039-11ea-98b6-001395266838'
       started at 2019-11-26 10:43:48.405 +0000, POWCHK enabled, PULCHK disabled,
       completed at 2019-11-26 11:13:30.874 +0000
       configuration hash MD5:
       DE 97 0F FD F7 01 09 02 A0 B3 E5 F2 EA 6C 43 24
       double data hash MD5: 2K * 256
       33 6C 97 04 C8 E7 DE 3A 32 03 EB A4 0A 63 E5 5D>)
$$ C:\Bruker\TopSpin4.0.7\data\root\nmr/APR-285-4/14/audita.txt
(   2,<2019-11-26 12:12:27.308 +0100>,<root>,<CZC7378Y5M>,<sertoint>,<TopSpin 4.0.7>,
      <sertoint
       data hash MD5: 2K * 256
       20 9A 9B 46 FF BB 30 6F 73 29 21 43 DC 8C 37 F8>)
(   3,<2019-11-26 12:12:27.343 +0100>,<root>,<CZC7378Y5M>,<xwish3>,<TopSpin 4.0.7>,
      <ICON-NMR User ID: root
       data hash MD5: 2K * 256
       20 9A 9B 46 FF BB 30 6F 73 29 21 43 DC 8C 37 F8>)
(   4,<2019-11-26 12:20:07.874 +0100>,<root>,<CZC7378Y5M>,<proc2d>,<TopSpin 4.0.7>,
      <Start of raw data processing
       xfb F2: SI = 1K WDW = 4 SSB = 2 FT_mod = 6 PKNL = 1 PHC0 = 0 PHC1 = 0 F1: SI = 1K ME_mod = 2 NCOEF = 60 WDW = 4 SSB = 2 FT_mod = 6 FCOR = 0.5 PHC0 = 0 PHC1 = 0
       data hash MD5: 1K * 1K
       A6 03 E3 0A B1 17 E2 63 7E C0 CC 1B E6 D9 0E A4>)
##END=

$$ hash MD5
$$ BC 59 9C E6 70 11 F5 73 ED D0 10 5E 8A 80 A4 0C
