# Supplementary material for: Bioinspired Synthesis of Platensimycin from Natural ent-Kaurenoic Acids
Source: Org Lett. 2023 Jun 20;25(29):5401–5. doi: 10.1021/acs.orglett.3c01470 (PMC10391625; doi:10.1021/acs.orglett.3c01470)
Supplement: Supplementary file 2 — ol3c01470_si_002.zip [file ol3c01470_si_002.zip › 11/HSQC/pdata/1/curdat2]

##TITLE= Parameter file, TopSpin 4.0.7
##JCAMPDX= 5.0
##DATATYPE= Parameter Values
##NPOINTS= 1	$$ modification sequence number
##ORIGIN= Bruker BioSpin GmbH
##OWNER= root
$$ 2019-11-26 10:35:01.818 +0100  root@CZC7378Y5M
$$ C:/Bruker/TopSpin4.0.7/prog/curdir/changer/inmrchanger/Nov25-2019-1119-root/12/12.37/data/nmr/APR-285-4/14/pdata/1/curdat2
$$ process C:\Bruker\TopSpin4.0.7\prog\mod\xwish3.exe
##$CUREXP= <>
##$DATPATH= <>
##$DATPATH2= <C:/Bruker/TopSpin4.0.7/data/root/nmr>
##$DATPATH3= <C:/Bruker/TopSpin4.0.7/data/root/nmr>
##$DETAILS= <>
##$DU= </u>
##$DU2= <C:\Bruker\TopSpin4.0.7>
##$DU3= <>
##$EXPNO= 1
##$EXPNO2= 13
##$EXPNO3= 0
##$NAME= <>
##$NAME2= <APR-285-4>
##$NAME3= <>
##$PROCNO= 1
##$PROCNO2= 1
##$PROCNO3= 1
##$SCALE2= 1
##$SCALE3= 1
##$TYPE= <nmr>
##$USER= <>
##$USER2= <root>
##$USER3= <>
##END=
