# Supplementary material for: Bioinspired Synthesis of Platensimycin from Natural ent-Kaurenoic Acids
Source: Org Lett. 2023 Jun 20;25(29):5401–5. doi: 10.1021/acs.orglett.3c01470 (PMC10391625; doi:10.1021/acs.orglett.3c01470)
Supplement: Supplementary file 2 — ol3c01470_si_002.zip [file ol3c01470_si_002.zip › 12/13C/log]

Tue Dec  3 10:50:07 2019: Experiment started
Tue Dec  3 10:50:13 2019: BS 1 completed
Tue Dec  3 10:51:59 2019: BS 14 completed
Tue Dec  3 10:52:07 2019: BS 15 completed
Tue Dec  3 10:52:15 2019: BS 16 completed
Tue Dec  3 10:52:23 2019: BS 17 completed
Tue Dec  3 10:52:31 2019: BS 18 completed
Tue Dec  3 10:52:40 2019: BS 19 completed
Tue Dec  3 10:52:48 2019: BS 20 completed
Tue Dec  3 10:52:56 2019: BS 21 completed
Tue Dec  3 10:53:04 2019: BS 22 completed
Tue Dec  3 10:53:12 2019: BS 23 completed
Tue Dec  3 10:53:20 2019: BS 24 completed
Tue Dec  3 10:53:29 2019: BS 25 completed
Tue Dec  3 10:53:37 2019: BS 26 completed
Tue Dec  3 10:53:45 2019: BS 27 completed
Tue Dec  3 10:53:53 2019: BS 28 completed
Tue Dec  3 10:54:01 2019: BS 29 completed
Tue Dec  3 10:54:10 2019: BS 30 completed
Tue Dec  3 10:54:18 2019: BS 31 completed
Tue Dec  3 10:54:26 2019: BS 32 completed
Tue Dec  3 10:54:34 2019: BS 33 completed
Tue Dec  3 10:54:42 2019: BS 34 completed
Tue Dec  3 10:54:51 2019: BS 35 completed
Tue Dec  3 10:54:59 2019: BS 36 completed
Tue Dec  3 10:55:07 2019: BS 37 completed
Tue Dec  3 10:55:15 2019: BS 38 completed
Tue Dec  3 10:55:23 2019: BS 39 completed
Tue Dec  3 10:55:32 2019: BS 40 completed
Tue Dec  3 10:55:40 2019: BS 41 completed
Tue Dec  3 10:55:48 2019: BS 42 completed
Tue Dec  3 10:55:56 2019: BS 43 completed
Tue Dec  3 10:56:04 2019: BS 44 completed
Tue Dec  3 10:56:13 2019: BS 45 completed
Tue Dec  3 10:56:21 2019: BS 46 completed
Tue Dec  3 10:56:29 2019: BS 47 completed
Tue Dec  3 10:56:37 2019: BS 48 completed
Tue Dec  3 10:56:45 2019: BS 49 completed
Tue Dec  3 10:56:54 2019: BS 50 completed
Tue Dec  3 10:57:02 2019: BS 51 completed
Tue Dec  3 10:57:10 2019: BS 52 completed
Tue Dec  3 10:57:18 2019: BS 53 completed
Tue Dec  3 10:57:26 2019: BS 54 completed
Tue Dec  3 10:57:35 2019: BS 55 completed
Tue Dec  3 10:57:43 2019: BS 56 completed
Tue Dec  3 10:57:51 2019: BS 57 completed
Tue Dec  3 10:57:59 2019: BS 58 completed
Tue Dec  3 10:58:07 2019: BS 59 completed
Tue Dec  3 10:58:15 2019: BS 60 completed
Tue Dec  3 10:58:24 2019: BS 61 completed
Tue Dec  3 10:58:32 2019: BS 62 completed
Tue Dec  3 10:58:40 2019: BS 63 completed
Tue Dec  3 10:58:48 2019: BS 64 completed
Tue Dec  3 10:58:56 2019: BS 65 completed
Tue Dec  3 10:59:05 2019: BS 66 completed
Tue Dec  3 10:59:13 2019: BS 67 completed
Tue Dec  3 10:59:21 2019: BS 68 completed
Tue Dec  3 10:59:29 2019: BS 69 completed
Tue Dec  3 10:59:37 2019: BS 70 completed
Tue Dec  3 10:59:46 2019: BS 71 completed
Tue Dec  3 10:59:54 2019: BS 72 completed
Tue Dec  3 11:00:02 2019: BS 73 completed
Tue Dec  3 11:00:10 2019: BS 74 completed
Tue Dec  3 11:00:18 2019: BS 75 completed
Tue Dec  3 11:00:27 2019: BS 76 completed
Tue Dec  3 11:00:35 2019: BS 77 completed
Tue Dec  3 11:00:43 2019: BS 78 completed
Tue Dec  3 11:00:51 2019: BS 79 completed
Tue Dec  3 11:00:59 2019: BS 80 completed
Tue Dec  3 11:01:08 2019: BS 81 completed
Tue Dec  3 11:01:16 2019: BS 82 completed
Tue Dec  3 11:01:24 2019: BS 83 completed
Tue Dec  3 11:01:32 2019: BS 84 completed
Tue Dec  3 11:01:40 2019: BS 85 completed
Tue Dec  3 11:01:49 2019: BS 86 completed
Tue Dec  3 11:01:57 2019: BS 87 completed
Tue Dec  3 11:02:05 2019: BS 88 completed
Tue Dec  3 11:02:13 2019: BS 89 completed
Tue Dec  3 11:02:21 2019: BS 90 completed
Tue Dec  3 11:02:30 2019: BS 91 completed
Tue Dec  3 11:02:38 2019: BS 92 completed
Tue Dec  3 11:02:46 2019: BS 93 completed
Tue Dec  3 11:02:54 2019: BS 94 completed
Tue Dec  3 11:03:02 2019: BS 95 completed
Tue Dec  3 11:03:10 2019: BS 96 completed
Tue Dec  3 11:03:19 2019: BS 97 completed
Tue Dec  3 11:03:27 2019: BS 98 completed
Tue Dec  3 11:03:35 2019: BS 99 completed
Tue Dec  3 11:03:43 2019: BS 100 completed
Tue Dec  3 11:03:51 2019: BS 101 completed
Tue Dec  3 11:04:00 2019: BS 102 completed
Tue Dec  3 11:04:08 2019: BS 103 completed
Tue Dec  3 11:04:16 2019: BS 104 completed
Tue Dec  3 11:04:24 2019: BS 105 completed
Tue Dec  3 11:04:32 2019: BS 106 completed
Tue Dec  3 11:04:41 2019: BS 107 completed
Tue Dec  3 11:04:49 2019: BS 108 completed
Tue Dec  3 11:04:57 2019: BS 109 completed
Tue Dec  3 11:05:05 2019: BS 110 completed
Tue Dec  3 11:05:13 2019: BS 111 completed
Tue Dec  3 11:05:22 2019: BS 112 completed
Tue Dec  3 11:05:30 2019: BS 113 completed
Tue Dec  3 11:05:38 2019: BS 114 completed
Tue Dec  3 11:05:46 2019: BS 115 completed
Tue Dec  3 11:05:54 2019: BS 116 completed
Tue Dec  3 11:06:03 2019: BS 117 completed
Tue Dec  3 11:06:11 2019: BS 118 completed
Tue Dec  3 11:06:19 2019: BS 119 completed
Tue Dec  3 11:06:27 2019: BS 120 completed
Tue Dec  3 11:06:35 2019: BS 121 completed
Tue Dec  3 11:06:44 2019: BS 122 completed
Tue Dec  3 11:06:52 2019: BS 123 completed
Tue Dec  3 11:07:00 2019: BS 124 completed
Tue Dec  3 11:07:08 2019: BS 125 completed
Tue Dec  3 11:07:16 2019: BS 126 completed
Tue Dec  3 11:07:25 2019: BS 127 completed
Tue Dec  3 11:07:33 2019: BS 128 completed
Tue Dec  3 11:07:41 2019: BS 129 completed
Tue Dec  3 11:07:49 2019: BS 130 completed
Tue Dec  3 11:07:57 2019: BS 131 completed
Tue Dec  3 11:08:05 2019: BS 132 completed
Tue Dec  3 11:08:14 2019: BS 133 completed
Tue Dec  3 11:08:22 2019: BS 134 completed
Tue Dec  3 11:08:30 2019: BS 135 completed
Tue Dec  3 11:08:38 2019: BS 136 completed
Tue Dec  3 11:08:46 2019: BS 137 completed
Tue Dec  3 11:08:55 2019: BS 138 completed
Tue Dec  3 11:09:03 2019: BS 139 completed
Tue Dec  3 11:09:11 2019: BS 140 completed
Tue Dec  3 11:09:19 2019: BS 141 completed
Tue Dec  3 11:09:27 2019: BS 142 completed
Tue Dec  3 11:09:36 2019: BS 143 completed
Tue Dec  3 11:09:44 2019: BS 144 completed
Tue Dec  3 11:09:52 2019: BS 145 completed
Tue Dec  3 11:10:00 2019: BS 146 completed
Tue Dec  3 11:10:08 2019: BS 147 completed
Tue Dec  3 11:10:17 2019: BS 148 completed
Tue Dec  3 11:10:25 2019: BS 149 completed
Tue Dec  3 11:10:33 2019: BS 150 completed
Tue Dec  3 11:10:41 2019: BS 151 completed
Tue Dec  3 11:10:49 2019: BS 152 completed
Tue Dec  3 11:10:58 2019: BS 153 completed
Tue Dec  3 11:11:06 2019: BS 154 completed
Tue Dec  3 11:11:14 2019: BS 155 completed
Tue Dec  3 11:11:22 2019: BS 156 completed
Tue Dec  3 11:11:30 2019: BS 157 completed
Tue Dec  3 11:11:39 2019: BS 158 completed
Tue Dec  3 11:11:47 2019: BS 159 completed
Tue Dec  3 11:11:55 2019: BS 160 completed
Tue Dec  3 11:12:03 2019: BS 161 completed
Tue Dec  3 11:12:11 2019: BS 162 completed
Tue Dec  3 11:12:20 2019: BS 163 completed
Tue Dec  3 11:12:28 2019: BS 164 completed
Tue Dec  3 11:12:36 2019: BS 165 completed
Tue Dec  3 11:12:44 2019: BS 166 completed
Tue Dec  3 11:12:52 2019: BS 167 completed
Tue Dec  3 11:13:00 2019: BS 168 completed
Tue Dec  3 11:13:09 2019: BS 169 completed
Tue Dec  3 11:13:17 2019: BS 170 completed
Tue Dec  3 11:13:25 2019: BS 171 completed
Tue Dec  3 11:13:33 2019: BS 172 completed
Tue Dec  3 11:13:41 2019: BS 173 completed
Tue Dec  3 11:13:50 2019: BS 174 completed
Tue Dec  3 11:13:58 2019: BS 175 completed
Tue Dec  3 11:14:06 2019: BS 176 completed
Tue Dec  3 11:14:14 2019: BS 177 completed
Tue Dec  3 11:14:22 2019: BS 178 completed
Tue Dec  3 11:14:31 2019: BS 179 completed
Tue Dec  3 11:14:39 2019: BS 180 completed
Tue Dec  3 11:14:47 2019: BS 181 completed
Tue Dec  3 11:14:55 2019: BS 182 completed
Tue Dec  3 11:15:03 2019: BS 183 completed
Tue Dec  3 11:15:12 2019: BS 184 completed
Tue Dec  3 11:15:20 2019: BS 185 completed
Tue Dec  3 11:15:28 2019: BS 186 completed
Tue Dec  3 11:15:36 2019: BS 187 completed
Tue Dec  3 11:15:44 2019: BS 188 completed
Tue Dec  3 11:15:53 2019: BS 189 completed
Tue Dec  3 11:16:01 2019: BS 190 completed
Tue Dec  3 11:16:09 2019: BS 191 completed
Tue Dec  3 11:16:17 2019: BS 192 completed
Tue Dec  3 11:16:25 2019: BS 193 completed
Tue Dec  3 11:16:34 2019: BS 194 completed
Tue Dec  3 11:16:42 2019: BS 195 completed
Tue Dec  3 11:16:50 2019: BS 196 completed
Tue Dec  3 11:16:58 2019: BS 197 completed
Tue Dec  3 11:17:06 2019: BS 198 completed
Tue Dec  3 11:17:15 2019: BS 199 completed
Tue Dec  3 11:17:23 2019: BS 200 completed
Tue Dec  3 11:17:31 2019: BS 201 completed
Tue Dec  3 11:17:39 2019: BS 202 completed
Tue Dec  3 11:17:47 2019: BS 203 completed
Tue Dec  3 11:17:56 2019: BS 204 completed
Tue Dec  3 11:18:04 2019: BS 205 completed
Tue Dec  3 11:18:12 2019: BS 206 completed
Tue Dec  3 11:18:20 2019: BS 207 completed
Tue Dec  3 11:18:28 2019: BS 208 completed
Tue Dec  3 11:18:36 2019: BS 209 completed
Tue Dec  3 11:18:45 2019: BS 210 completed
Tue Dec  3 11:18:53 2019: BS 211 completed
Tue Dec  3 11:19:01 2019: BS 212 completed
Tue Dec  3 11:19:09 2019: BS 213 completed
Tue Dec  3 11:19:17 2019: BS 214 completed
Tue Dec  3 11:19:26 2019: BS 215 completed
Tue Dec  3 11:19:34 2019: BS 216 completed
Tue Dec  3 11:19:42 2019: BS 217 completed
Tue Dec  3 11:19:50 2019: BS 218 completed
Tue Dec  3 11:19:58 2019: BS 219 completed
Tue Dec  3 11:20:07 2019: BS 220 completed
Tue Dec  3 11:20:15 2019: BS 221 completed
Tue Dec  3 11:20:23 2019: BS 222 completed
Tue Dec  3 11:20:31 2019: BS 223 completed
Tue Dec  3 11:20:39 2019: BS 224 completed
Tue Dec  3 11:20:48 2019: BS 225 completed
Tue Dec  3 11:20:56 2019: BS 226 completed
Tue Dec  3 11:21:04 2019: BS 227 completed
Tue Dec  3 11:21:12 2019: BS 228 completed
Tue Dec  3 11:21:20 2019: BS 229 completed
Tue Dec  3 11:21:29 2019: BS 230 completed
Tue Dec  3 11:21:37 2019: BS 231 completed
Tue Dec  3 11:21:45 2019: BS 232 completed
Tue Dec  3 11:21:53 2019: BS 233 completed
Tue Dec  3 11:22:01 2019: BS 234 completed
Tue Dec  3 11:22:10 2019: BS 235 completed
Tue Dec  3 11:22:18 2019: BS 236 completed
Tue Dec  3 11:22:26 2019: BS 237 completed
Tue Dec  3 11:22:34 2019: BS 238 completed
Tue Dec  3 11:22:42 2019: BS 239 completed
Tue Dec  3 11:22:51 2019: BS 240 completed
Tue Dec  3 11:22:59 2019: BS 241 completed
Tue Dec  3 11:23:07 2019: BS 242 completed
Tue Dec  3 11:23:15 2019: BS 243 completed
Tue Dec  3 11:23:23 2019: BS 244 completed
Tue Dec  3 11:23:31 2019: BS 245 completed
Tue Dec  3 11:23:40 2019: BS 246 completed
Tue Dec  3 11:23:48 2019: BS 247 completed
Tue Dec  3 11:23:56 2019: BS 248 completed
Tue Dec  3 11:24:04 2019: BS 249 completed
Tue Dec  3 11:24:12 2019: BS 250 completed
Tue Dec  3 11:24:21 2019: BS 251 completed
Tue Dec  3 11:24:29 2019: BS 252 completed
Tue Dec  3 11:24:37 2019: BS 253 completed
Tue Dec  3 11:24:45 2019: BS 254 completed
Tue Dec  3 11:24:53 2019: BS 255 completed
Tue Dec  3 11:25:02 2019: BS 256 completed
Tue Dec  3 11:25:10 2019: BS 257 completed
Tue Dec  3 11:25:18 2019: BS 258 completed
Tue Dec  3 11:25:26 2019: BS 259 completed
Tue Dec  3 11:25:34 2019: BS 260 completed
Tue Dec  3 11:25:43 2019: BS 261 completed
Tue Dec  3 11:25:51 2019: BS 262 completed
Tue Dec  3 11:25:59 2019: BS 263 completed
Tue Dec  3 11:26:07 2019: BS 264 completed
Tue Dec  3 11:26:15 2019: BS 265 completed
Tue Dec  3 11:26:24 2019: BS 266 completed
Tue Dec  3 11:26:32 2019: BS 267 completed
Tue Dec  3 11:26:40 2019: BS 268 completed
Tue Dec  3 11:26:48 2019: BS 269 completed
Tue Dec  3 11:26:56 2019: BS 270 completed
Tue Dec  3 11:27:05 2019: BS 271 completed
Tue Dec  3 11:27:13 2019: BS 272 completed
Tue Dec  3 11:27:21 2019: BS 273 completed
Tue Dec  3 11:27:29 2019: BS 274 completed
Tue Dec  3 11:27:37 2019: BS 275 completed
Tue Dec  3 11:27:46 2019: BS 276 completed
Tue Dec  3 11:27:54 2019: BS 277 completed
Tue Dec  3 11:28:02 2019: BS 278 completed
Tue Dec  3 11:28:10 2019: BS 279 completed
Tue Dec  3 11:28:18 2019: BS 280 completed
Tue Dec  3 11:28:26 2019: BS 281 completed
Tue Dec  3 11:28:35 2019: BS 282 completed
Tue Dec  3 11:28:43 2019: BS 283 completed
Tue Dec  3 11:28:51 2019: BS 284 completed
Tue Dec  3 11:28:59 2019: BS 285 completed
Tue Dec  3 11:29:07 2019: BS 286 completed
Tue Dec  3 11:29:16 2019: BS 287 completed
Tue Dec  3 11:29:24 2019: BS 288 completed
Tue Dec  3 11:29:32 2019: BS 289 completed
Tue Dec  3 11:29:40 2019: BS 290 completed
Tue Dec  3 11:29:48 2019: BS 291 completed
Tue Dec  3 11:29:57 2019: BS 292 completed
Tue Dec  3 11:30:05 2019: BS 293 completed
Tue Dec  3 11:30:13 2019: BS 294 completed
Tue Dec  3 11:30:21 2019: BS 295 completed
Tue Dec  3 11:30:29 2019: BS 296 completed
Tue Dec  3 11:30:38 2019: BS 297 completed
Tue Dec  3 11:30:46 2019: BS 298 completed
Tue Dec  3 11:30:54 2019: BS 299 completed
Tue Dec  3 11:31:02 2019: BS 300 completed
Tue Dec  3 11:31:10 2019: BS 301 completed
Tue Dec  3 11:31:19 2019: BS 302 completed
Tue Dec  3 11:31:27 2019: BS 303 completed
Tue Dec  3 11:31:35 2019: BS 304 completed
Tue Dec  3 11:31:43 2019: BS 305 completed
Tue Dec  3 11:31:51 2019: BS 306 completed
Tue Dec  3 11:32:00 2019: BS 307 completed
Tue Dec  3 11:32:08 2019: BS 308 completed
Tue Dec  3 11:32:16 2019: BS 309 completed
Tue Dec  3 11:32:24 2019: BS 310 completed
Tue Dec  3 11:32:32 2019: BS 311 completed
Tue Dec  3 11:32:41 2019: BS 312 completed
Tue Dec  3 11:32:49 2019: BS 313 completed
Tue Dec  3 11:32:57 2019: BS 314 completed
Tue Dec  3 11:33:05 2019: BS 315 completed
Tue Dec  3 11:33:13 2019: BS 316 completed
Tue Dec  3 11:33:21 2019: BS 317 completed
Tue Dec  3 11:33:30 2019: BS 318 completed
Tue Dec  3 11:33:38 2019: BS 319 completed
Tue Dec  3 11:33:46 2019: BS 320 completed
Tue Dec  3 11:33:54 2019: BS 321 completed
Tue Dec  3 11:34:02 2019: BS 322 completed
Tue Dec  3 11:34:11 2019: BS 323 completed
Tue Dec  3 11:34:19 2019: BS 324 completed
Tue Dec  3 11:34:27 2019: BS 325 completed
Tue Dec  3 11:34:35 2019: BS 326 completed
Tue Dec  3 11:34:43 2019: BS 327 completed
Tue Dec  3 11:34:52 2019: BS 328 completed
Tue Dec  3 11:35:00 2019: BS 329 completed
Tue Dec  3 11:35:08 2019: BS 330 completed
Tue Dec  3 11:35:16 2019: BS 331 completed
Tue Dec  3 11:35:24 2019: BS 332 completed
Tue Dec  3 11:35:33 2019: BS 333 completed
Tue Dec  3 11:35:41 2019: BS 334 completed
Tue Dec  3 11:35:49 2019: BS 335 completed
Tue Dec  3 11:35:57 2019: BS 336 completed
Tue Dec  3 11:36:05 2019: BS 337 completed
Tue Dec  3 11:36:14 2019: BS 338 completed
Tue Dec  3 11:36:22 2019: BS 339 completed
Tue Dec  3 11:36:30 2019: BS 340 completed
Tue Dec  3 11:36:38 2019: BS 341 completed
Tue Dec  3 11:36:46 2019: BS 342 completed
Tue Dec  3 11:36:55 2019: BS 343 completed
Tue Dec  3 11:37:03 2019: BS 344 completed
Tue Dec  3 11:37:11 2019: BS 345 completed
Tue Dec  3 11:37:19 2019: BS 346 completed
Tue Dec  3 11:37:27 2019: BS 347 completed
Tue Dec  3 11:37:36 2019: BS 348 completed
Tue Dec  3 11:37:44 2019: BS 349 completed
Tue Dec  3 11:37:52 2019: BS 350 completed
Tue Dec  3 11:38:00 2019: BS 351 completed
Tue Dec  3 11:38:08 2019: BS 352 completed
Tue Dec  3 11:38:17 2019: BS 353 completed
Tue Dec  3 11:38:25 2019: BS 354 completed
Tue Dec  3 11:38:33 2019: BS 355 completed
Tue Dec  3 11:38:41 2019: BS 356 completed
Tue Dec  3 11:38:49 2019: BS 357 completed
Tue Dec  3 11:38:57 2019: BS 358 completed
Tue Dec  3 11:39:06 2019: BS 359 completed
Tue Dec  3 11:39:14 2019: BS 360 completed
Tue Dec  3 11:39:22 2019: BS 361 completed
Tue Dec  3 11:39:30 2019: BS 362 completed
Tue Dec  3 11:39:38 2019: BS 363 completed
Tue Dec  3 11:39:47 2019: BS 364 completed
Tue Dec  3 11:39:55 2019: BS 365 completed
Tue Dec  3 11:40:03 2019: BS 366 completed
Tue Dec  3 11:40:11 2019: BS 367 completed
Tue Dec  3 11:40:19 2019: BS 368 completed
Tue Dec  3 11:40:28 2019: BS 369 completed
Tue Dec  3 11:40:36 2019: BS 370 completed
Tue Dec  3 11:40:44 2019: BS 371 completed
Tue Dec  3 11:40:52 2019: BS 372 completed
Tue Dec  3 11:41:00 2019: BS 373 completed
Tue Dec  3 11:41:09 2019: BS 374 completed
Tue Dec  3 11:41:17 2019: BS 375 completed
Tue Dec  3 11:41:25 2019: BS 376 completed
Tue Dec  3 11:41:33 2019: BS 377 completed
Tue Dec  3 11:41:41 2019: BS 378 completed
Tue Dec  3 11:41:50 2019: BS 379 completed
Tue Dec  3 11:41:58 2019: BS 380 completed
Tue Dec  3 11:42:06 2019: BS 381 completed
Tue Dec  3 11:42:14 2019: BS 382 completed
Tue Dec  3 11:42:22 2019: BS 383 completed
Tue Dec  3 11:42:31 2019: BS 384 completed
Tue Dec  3 11:42:39 2019: BS 385 completed
Tue Dec  3 11:42:47 2019: BS 386 completed
Tue Dec  3 11:42:55 2019: BS 387 completed
Tue Dec  3 11:43:03 2019: BS 388 completed
Tue Dec  3 11:43:12 2019: BS 389 completed
Tue Dec  3 11:43:20 2019: BS 390 completed
Tue Dec  3 11:43:28 2019: BS 391 completed
Tue Dec  3 11:43:36 2019: BS 392 completed
Tue Dec  3 11:43:44 2019: BS 393 completed
Tue Dec  3 11:43:52 2019: BS 394 completed
Tue Dec  3 11:44:01 2019: BS 395 completed
Tue Dec  3 11:44:09 2019: BS 396 completed
Tue Dec  3 11:44:17 2019: BS 397 completed
Tue Dec  3 11:44:25 2019: BS 398 completed
Tue Dec  3 11:44:33 2019: BS 399 completed
Tue Dec  3 11:44:42 2019: BS 400 completed
Tue Dec  3 11:44:50 2019: BS 401 completed
Tue Dec  3 11:44:58 2019: BS 402 completed
Tue Dec  3 11:45:06 2019: BS 403 completed
Tue Dec  3 11:45:14 2019: BS 404 completed
Tue Dec  3 11:45:23 2019: BS 405 completed
Tue Dec  3 11:45:31 2019: BS 406 completed
Tue Dec  3 11:45:39 2019: BS 407 completed
Tue Dec  3 11:45:47 2019: BS 408 completed
Tue Dec  3 11:45:55 2019: BS 409 completed
Tue Dec  3 11:46:04 2019: BS 410 completed
Tue Dec  3 11:46:12 2019: BS 411 completed
Tue Dec  3 11:46:20 2019: BS 412 completed
Tue Dec  3 11:46:28 2019: BS 413 completed
Tue Dec  3 11:46:36 2019: BS 414 completed
Tue Dec  3 11:46:45 2019: BS 415 completed
Tue Dec  3 11:46:53 2019: BS 416 completed
Tue Dec  3 11:47:01 2019: BS 417 completed
Tue Dec  3 11:47:09 2019: BS 418 completed
Tue Dec  3 11:47:17 2019: BS 419 completed
Tue Dec  3 11:47:26 2019: BS 420 completed
Tue Dec  3 11:47:34 2019: BS 421 completed
Tue Dec  3 11:47:42 2019: BS 422 completed
Tue Dec  3 11:47:50 2019: BS 423 completed
Tue Dec  3 11:47:58 2019: BS 424 completed
Tue Dec  3 11:48:07 2019: BS 425 completed
Tue Dec  3 11:48:15 2019: BS 426 completed
Tue Dec  3 11:48:23 2019: BS 427 completed
Tue Dec  3 11:48:31 2019: BS 428 completed
Tue Dec  3 11:48:39 2019: BS 429 completed
Tue Dec  3 11:48:47 2019: BS 430 completed
Tue Dec  3 11:48:56 2019: BS 431 completed
Tue Dec  3 11:49:04 2019: BS 432 completed
Tue Dec  3 11:49:12 2019: BS 433 completed
Tue Dec  3 11:49:20 2019: BS 434 completed
Tue Dec  3 11:49:28 2019: BS 435 completed
Tue Dec  3 11:49:37 2019: BS 436 completed
Tue Dec  3 11:49:45 2019: BS 437 completed
Tue Dec  3 11:49:53 2019: BS 438 completed
Tue Dec  3 11:50:01 2019: BS 439 completed
Tue Dec  3 11:50:09 2019: BS 440 completed
Tue Dec  3 11:50:18 2019: BS 441 completed
Tue Dec  3 11:50:26 2019: BS 442 completed
Tue Dec  3 11:50:34 2019: BS 443 completed
Tue Dec  3 11:50:42 2019: BS 444 completed
Tue Dec  3 11:50:50 2019: BS 445 completed
Tue Dec  3 11:50:59 2019: BS 446 completed
Tue Dec  3 11:51:07 2019: BS 447 completed
Tue Dec  3 11:51:15 2019: BS 448 completed
Tue Dec  3 11:51:23 2019: BS 449 completed
Tue Dec  3 11:51:31 2019: BS 450 completed
Tue Dec  3 11:51:40 2019: BS 451 completed
Tue Dec  3 11:51:48 2019: BS 452 completed
Tue Dec  3 11:51:56 2019: BS 453 completed
Tue Dec  3 11:52:04 2019: BS 454 completed
Tue Dec  3 11:52:12 2019: BS 455 completed
Tue Dec  3 11:52:21 2019: BS 456 completed
Tue Dec  3 11:52:29 2019: BS 457 completed
Tue Dec  3 11:52:37 2019: BS 458 completed
Tue Dec  3 11:52:45 2019: BS 459 completed
Tue Dec  3 11:52:53 2019: BS 460 completed
Tue Dec  3 11:53:02 2019: BS 461 completed
Tue Dec  3 11:53:10 2019: BS 462 completed
Tue Dec  3 11:53:18 2019: BS 463 completed
Tue Dec  3 11:53:26 2019: BS 464 completed
Tue Dec  3 11:53:34 2019: BS 465 completed
Tue Dec  3 11:53:42 2019: BS 466 completed
Tue Dec  3 11:53:51 2019: BS 467 completed
Tue Dec  3 11:53:59 2019: BS 468 completed
Tue Dec  3 11:54:07 2019: BS 469 completed
Tue Dec  3 11:54:15 2019: BS 470 completed
Tue Dec  3 11:54:23 2019: BS 471 completed
Tue Dec  3 11:54:32 2019: BS 472 completed
Tue Dec  3 11:54:40 2019: BS 473 completed
Tue Dec  3 11:54:48 2019: BS 474 completed
Tue Dec  3 11:54:56 2019: BS 475 completed
Tue Dec  3 11:55:04 2019: BS 476 completed
Tue Dec  3 11:55:13 2019: BS 477 completed
Tue Dec  3 11:55:21 2019: BS 478 completed
Tue Dec  3 11:55:29 2019: BS 479 completed
Tue Dec  3 11:55:37 2019: BS 480 completed
Tue Dec  3 11:55:45 2019: BS 481 completed
Tue Dec  3 11:55:54 2019: BS 482 completed
Tue Dec  3 11:56:02 2019: BS 483 completed
Tue Dec  3 11:56:10 2019: BS 484 completed
Tue Dec  3 11:56:18 2019: BS 485 completed
Tue Dec  3 11:56:26 2019: BS 486 completed
Tue Dec  3 11:56:35 2019: BS 487 completed
Tue Dec  3 11:56:43 2019: BS 488 completed
Tue Dec  3 11:56:51 2019: BS 489 completed
Tue Dec  3 11:56:59 2019: BS 490 completed
Tue Dec  3 11:57:07 2019: BS 491 completed
Tue Dec  3 11:57:16 2019: BS 492 completed
Tue Dec  3 11:57:24 2019: BS 493 completed
Tue Dec  3 11:57:32 2019: BS 494 completed
Tue Dec  3 11:57:40 2019: BS 495 completed
Tue Dec  3 11:57:48 2019: BS 496 completed
Tue Dec  3 11:57:57 2019: BS 497 completed
Tue Dec  3 11:58:05 2019: BS 498 completed
Tue Dec  3 11:58:13 2019: BS 499 completed
Tue Dec  3 11:58:21 2019: BS 500 completed
Tue Dec  3 11:58:29 2019: BS 501 completed
Tue Dec  3 11:58:37 2019: BS 502 completed
Tue Dec  3 11:58:46 2019: BS 503 completed
Tue Dec  3 11:58:54 2019: BS 504 completed
Tue Dec  3 11:59:02 2019: BS 505 completed
Tue Dec  3 11:59:10 2019: BS 506 completed
Tue Dec  3 11:59:18 2019: BS 507 completed
Tue Dec  3 11:59:27 2019: BS 508 completed
Tue Dec  3 11:59:35 2019: BS 509 completed
Tue Dec  3 11:59:43 2019: BS 510 completed
Tue Dec  3 11:59:51 2019: BS 511 completed
Tue Dec  3 11:59:59 2019: BS 512 completed
Tue Dec  3 12:00:08 2019: BS 513 completed
Tue Dec  3 12:00:16 2019: BS 514 completed
Tue Dec  3 12:00:24 2019: BS 515 completed
Tue Dec  3 12:00:32 2019: BS 516 completed
Tue Dec  3 12:00:40 2019: BS 517 completed
Tue Dec  3 12:00:49 2019: BS 518 completed
Tue Dec  3 12:00:57 2019: BS 519 completed
Tue Dec  3 12:01:05 2019: BS 520 completed
Tue Dec  3 12:01:13 2019: BS 521 completed
Tue Dec  3 12:01:21 2019: BS 522 completed
Tue Dec  3 12:01:30 2019: BS 523 completed
Tue Dec  3 12:01:38 2019: BS 524 completed
Tue Dec  3 12:01:46 2019: BS 525 completed
Tue Dec  3 12:01:54 2019: BS 526 completed
Tue Dec  3 12:02:02 2019: BS 527 completed
Tue Dec  3 12:02:11 2019: BS 528 completed
Tue Dec  3 12:02:19 2019: BS 529 completed
Tue Dec  3 12:02:27 2019: BS 530 completed
Tue Dec  3 12:02:35 2019: BS 531 completed
Tue Dec  3 12:02:43 2019: BS 532 completed
Tue Dec  3 12:02:52 2019: BS 533 completed
Tue Dec  3 12:03:00 2019: BS 534 completed
Tue Dec  3 12:03:08 2019: BS 535 completed
Tue Dec  3 12:03:16 2019: BS 536 completed
Tue Dec  3 12:03:24 2019: BS 537 completed
Tue Dec  3 12:03:33 2019: BS 538 completed
Tue Dec  3 12:03:41 2019: BS 539 completed
Tue Dec  3 12:03:49 2019: BS 540 completed
Tue Dec  3 12:03:57 2019: BS 541 completed
Tue Dec  3 12:04:05 2019: BS 542 completed
Tue Dec  3 12:04:13 2019: BS 543 completed
Tue Dec  3 12:04:22 2019: BS 544 completed
Tue Dec  3 12:04:30 2019: BS 545 completed
Tue Dec  3 12:04:38 2019: BS 546 completed
Tue Dec  3 12:04:46 2019: BS 547 completed
Tue Dec  3 12:04:54 2019: BS 548 completed
Tue Dec  3 12:05:03 2019: BS 549 completed
Tue Dec  3 12:05:11 2019: BS 550 completed
Tue Dec  3 12:05:19 2019: BS 551 completed
Tue Dec  3 12:05:27 2019: BS 552 completed
Tue Dec  3 12:05:35 2019: BS 553 completed
Tue Dec  3 12:05:44 2019: BS 554 completed
Tue Dec  3 12:05:52 2019: BS 555 completed
Tue Dec  3 12:06:00 2019: BS 556 completed
Tue Dec  3 12:06:08 2019: BS 557 completed
Tue Dec  3 12:06:16 2019: BS 558 completed
Tue Dec  3 12:06:25 2019: BS 559 completed
Tue Dec  3 12:06:33 2019: BS 560 completed
Tue Dec  3 12:06:41 2019: BS 561 completed
Tue Dec  3 12:06:49 2019: BS 562 completed
Tue Dec  3 12:06:57 2019: BS 563 completed
Tue Dec  3 12:07:06 2019: BS 564 completed
Tue Dec  3 12:07:14 2019: BS 565 completed
Tue Dec  3 12:07:22 2019: BS 566 completed
Tue Dec  3 12:07:30 2019: BS 567 completed
Tue Dec  3 12:07:38 2019: BS 568 completed
Tue Dec  3 12:07:47 2019: BS 569 completed
Tue Dec  3 12:07:55 2019: BS 570 completed
Tue Dec  3 12:08:03 2019: BS 571 completed
Tue Dec  3 12:08:11 2019: BS 572 completed
Tue Dec  3 12:08:19 2019: BS 573 completed
Tue Dec  3 12:08:28 2019: BS 574 completed
Tue Dec  3 12:08:36 2019: BS 575 completed
Tue Dec  3 12:08:44 2019: BS 576 completed
Tue Dec  3 12:08:52 2019: BS 577 completed
Tue Dec  3 12:09:00 2019: BS 578 completed
Tue Dec  3 12:09:08 2019: BS 579 completed
Tue Dec  3 12:09:17 2019: BS 580 completed
Tue Dec  3 12:09:25 2019: BS 581 completed
Tue Dec  3 12:09:33 2019: BS 582 completed
Tue Dec  3 12:09:41 2019: BS 583 completed
Tue Dec  3 12:09:49 2019: BS 584 completed
Tue Dec  3 12:09:58 2019: BS 585 completed
Tue Dec  3 12:10:06 2019: BS 586 completed
Tue Dec  3 12:10:14 2019: BS 587 completed
Tue Dec  3 12:10:22 2019: BS 588 completed
Tue Dec  3 12:10:30 2019: BS 589 completed
Tue Dec  3 12:10:39 2019: BS 590 completed
Tue Dec  3 12:10:47 2019: BS 591 completed
Tue Dec  3 12:10:55 2019: BS 592 completed
Tue Dec  3 12:11:03 2019: BS 593 completed
Tue Dec  3 12:11:11 2019: BS 594 completed
Tue Dec  3 12:11:20 2019: BS 595 completed
Tue Dec  3 12:11:28 2019: BS 596 completed
Tue Dec  3 12:11:36 2019: BS 597 completed
Tue Dec  3 12:11:44 2019: BS 598 completed
Tue Dec  3 12:11:52 2019: BS 599 completed
Tue Dec  3 12:12:01 2019: BS 600 completed
Tue Dec  3 12:12:09 2019: BS 601 completed
Tue Dec  3 12:12:17 2019: BS 602 completed
Tue Dec  3 12:12:25 2019: BS 603 completed
Tue Dec  3 12:12:33 2019: BS 604 completed
Tue Dec  3 12:12:42 2019: BS 605 completed
Tue Dec  3 12:12:50 2019: BS 606 completed
Tue Dec  3 12:12:58 2019: BS 607 completed
Tue Dec  3 12:13:06 2019: BS 608 completed
Tue Dec  3 12:13:14 2019: BS 609 completed
Tue Dec  3 12:13:23 2019: BS 610 completed
Tue Dec  3 12:13:31 2019: BS 611 completed
Tue Dec  3 12:13:39 2019: BS 612 completed
Tue Dec  3 12:13:47 2019: BS 613 completed
Tue Dec  3 12:13:55 2019: BS 614 completed
Tue Dec  3 12:14:03 2019: BS 615 completed
Tue Dec  3 12:14:12 2019: BS 616 completed
Tue Dec  3 12:14:20 2019: BS 617 completed
Tue Dec  3 12:14:28 2019: BS 618 completed
Tue Dec  3 12:14:36 2019: BS 619 completed
Tue Dec  3 12:14:44 2019: BS 620 completed
Tue Dec  3 12:14:53 2019: BS 621 completed
Tue Dec  3 12:15:01 2019: BS 622 completed
Tue Dec  3 12:15:09 2019: BS 623 completed
Tue Dec  3 12:15:17 2019: BS 624 completed
Tue Dec  3 12:15:25 2019: BS 625 completed
Tue Dec  3 12:15:34 2019: BS 626 completed
Tue Dec  3 12:15:42 2019: BS 627 completed
Tue Dec  3 12:15:50 2019: BS 628 completed
Tue Dec  3 12:15:58 2019: BS 629 completed
Tue Dec  3 12:16:06 2019: BS 630 completed
Tue Dec  3 12:16:15 2019: BS 631 completed
Tue Dec  3 12:16:23 2019: BS 632 completed
Tue Dec  3 12:16:31 2019: BS 633 completed
Tue Dec  3 12:16:39 2019: BS 634 completed
Tue Dec  3 12:16:47 2019: BS 635 completed
Tue Dec  3 12:16:56 2019: BS 636 completed
Tue Dec  3 12:17:04 2019: BS 637 completed
Tue Dec  3 12:17:12 2019: BS 638 completed
Tue Dec  3 12:17:20 2019: BS 639 completed
Tue Dec  3 12:17:28 2019: BS 640 completed
Tue Dec  3 12:17:37 2019: BS 641 completed
Tue Dec  3 12:17:45 2019: BS 642 completed
Tue Dec  3 12:17:53 2019: BS 643 completed
Tue Dec  3 12:18:01 2019: BS 644 completed
Tue Dec  3 12:18:09 2019: BS 645 completed
Tue Dec  3 12:18:18 2019: BS 646 completed
Tue Dec  3 12:18:26 2019: BS 647 completed
Tue Dec  3 12:18:34 2019: BS 648 completed
Tue Dec  3 12:18:42 2019: BS 649 completed
Tue Dec  3 12:18:50 2019: BS 650 completed
Tue Dec  3 12:18:58 2019: BS 651 completed
Tue Dec  3 12:19:07 2019: BS 652 completed
Tue Dec  3 12:19:15 2019: BS 653 completed
Tue Dec  3 12:19:23 2019: BS 654 completed
Tue Dec  3 12:19:31 2019: BS 655 completed
Tue Dec  3 12:19:39 2019: BS 656 completed
Tue Dec  3 12:19:48 2019: BS 657 completed
Tue Dec  3 12:19:56 2019: BS 658 completed
Tue Dec  3 12:20:04 2019: BS 659 completed
Tue Dec  3 12:20:12 2019: BS 660 completed
Tue Dec  3 12:20:25 2019: Acquisition aborted
