# Supplementary material for: Bioinspired Synthesis of Platensimycin from Natural ent-Kaurenoic Acids
Source: Org Lett. 2023 Jun 20;25(29):5401–5. doi: 10.1021/acs.orglett.3c01470 (PMC10391625; doi:10.1021/acs.orglett.3c01470)
Supplement: Supplementary file 2 — ol3c01470_si_002.zip [file ol3c01470_si_002.zip › 12/13C/sampling.sch]

0    
2    
3    
4    
6    
7    
9    
11   
14   
15   
16   
18   
19   
21   
24   
25   
27   
28   
37   
40   
41   
42   
43   
44   
45   
51   
53   
56   
57   
60   
61   
63   
