# Supplementary material for: Bioinspired Synthesis of Platensimycin from Natural ent-Kaurenoic Acids
Source: Org Lett. 2023 Jun 20;25(29):5401–5. doi: 10.1021/acs.orglett.3c01470 (PMC10391625; doi:10.1021/acs.orglett.3c01470)
Supplement: Supplementary file 2 — ol3c01470_si_002.zip [file ol3c01470_si_002.zip › 12/1H/log]

Tue Dec  3 10:49:23 2019: Experiment started
Tue Dec  3 10:49:34 2019: BS 1 completed
Tue Dec  3 10:49:37 2019: BS 2 completed
Tue Dec  3 10:49:40 2019: BS 3 completed
Tue Dec  3 10:49:43 2019: BS 4 completed
Tue Dec  3 10:49:46 2019: BS 5 completed
Tue Dec  3 10:49:49 2019: BS 6 completed
Tue Dec  3 10:50:01 2019: BS 10 completed
Tue Dec  3 10:50:07 2019: Acquisition aborted
