# Supplementary material for: Bioinspired Synthesis of Platensimycin from Natural ent-Kaurenoic Acids
Source: Org Lett. 2023 Jun 20;25(29):5401–5. doi: 10.1021/acs.orglett.3c01470 (PMC10391625; doi:10.1021/acs.orglett.3c01470)
Supplement: Supplementary file 2 — ol3c01470_si_002.zip [file ol3c01470_si_002.zip › 12/1H/sampling.sch]

0    
3    
4    
5    
6    
7    
9    
10   
11   
14   
17   
21   
22   
24   
25   
27   
28   
30   
31   
35   
36   
37   
41   
42   
52   
55   
58   
60   
61   
63   
64   
65   
68   
71   
74   
77   
78   
79   
80   
81   
83   
85   
88   
91   
92   
93   
94   
95   
