# Supplementary material for: Bioinspired Synthesis of Platensimycin from Natural ent-Kaurenoic Acids
Source: Org Lett. 2023 Jun 20;25(29):5401–5. doi: 10.1021/acs.orglett.3c01470 (PMC10391625; doi:10.1021/acs.orglett.3c01470)
Supplement: Supplementary file 2 — ol3c01470_si_002.zip [file ol3c01470_si_002.zip › 12/DEPT/log]

Tue Dec  3 12:44:16 2019: Experiment started
Tue Dec  3 12:44:34 2019: BS 1 completed
Tue Dec  3 12:44:43 2019: BS 2 completed
Tue Dec  3 12:44:51 2019: BS 3 completed
Tue Dec  3 12:44:59 2019: BS 4 completed
Tue Dec  3 12:45:07 2019: BS 5 completed
Tue Dec  3 12:45:16 2019: BS 6 completed
Tue Dec  3 12:45:24 2019: BS 7 completed
Tue Dec  3 12:45:32 2019: BS 8 completed
Tue Dec  3 12:45:40 2019: BS 9 completed
Tue Dec  3 12:45:49 2019: BS 10 completed
Tue Dec  3 12:45:57 2019: BS 11 completed
Tue Dec  3 12:46:05 2019: BS 12 completed
Tue Dec  3 12:46:13 2019: BS 13 completed
Tue Dec  3 12:46:21 2019: BS 14 completed
Tue Dec  3 12:46:30 2019: BS 15 completed
Tue Dec  3 12:46:38 2019: BS 16 completed
Tue Dec  3 12:46:46 2019: BS 17 completed
Tue Dec  3 12:46:54 2019: BS 18 completed
Tue Dec  3 12:47:03 2019: BS 19 completed
Tue Dec  3 12:47:11 2019: BS 20 completed
Tue Dec  3 12:47:19 2019: BS 21 completed
Tue Dec  3 12:47:27 2019: BS 22 completed
Tue Dec  3 12:47:36 2019: BS 23 completed
Tue Dec  3 12:47:44 2019: BS 24 completed
Tue Dec  3 12:47:52 2019: BS 25 completed
Tue Dec  3 12:48:00 2019: BS 26 completed
Tue Dec  3 12:48:09 2019: BS 27 completed
Tue Dec  3 12:48:17 2019: BS 28 completed
Tue Dec  3 12:48:25 2019: BS 29 completed
Tue Dec  3 12:48:33 2019: BS 30 completed
Tue Dec  3 12:48:42 2019: BS 31 completed
Tue Dec  3 12:48:50 2019: BS 32 completed
Tue Dec  3 12:48:58 2019: BS 33 completed
Tue Dec  3 12:49:06 2019: BS 34 completed
Tue Dec  3 12:49:14 2019: BS 35 completed
Tue Dec  3 12:49:23 2019: BS 36 completed
Tue Dec  3 12:49:31 2019: BS 37 completed
Tue Dec  3 12:49:39 2019: BS 38 completed
Tue Dec  3 12:49:47 2019: BS 39 completed
Tue Dec  3 12:49:56 2019: BS 40 completed
Tue Dec  3 12:50:04 2019: BS 41 completed
Tue Dec  3 12:50:12 2019: BS 42 completed
Tue Dec  3 12:50:20 2019: BS 43 completed
Tue Dec  3 12:50:29 2019: BS 44 completed
Tue Dec  3 12:50:37 2019: BS 45 completed
Tue Dec  3 12:50:45 2019: BS 46 completed
Tue Dec  3 12:50:53 2019: BS 47 completed
Tue Dec  3 12:51:02 2019: BS 48 completed
Tue Dec  3 12:51:10 2019: BS 49 completed
Tue Dec  3 12:51:18 2019: BS 50 completed
Tue Dec  3 12:51:26 2019: BS 51 completed
Tue Dec  3 12:51:34 2019: BS 52 completed
Tue Dec  3 12:51:43 2019: BS 53 completed
Tue Dec  3 12:51:51 2019: BS 54 completed
Tue Dec  3 12:51:59 2019: BS 55 completed
Tue Dec  3 12:52:07 2019: BS 56 completed
Tue Dec  3 12:52:16 2019: BS 57 completed
Tue Dec  3 12:52:24 2019: BS 58 completed
Tue Dec  3 12:52:32 2019: BS 59 completed
Tue Dec  3 12:52:40 2019: BS 60 completed
Tue Dec  3 12:52:49 2019: BS 61 completed
Tue Dec  3 12:52:57 2019: BS 62 completed
Tue Dec  3 12:53:05 2019: BS 63 completed
Tue Dec  3 12:53:13 2019: BS 64 completed
Tue Dec  3 12:53:22 2019: BS 65 completed
Tue Dec  3 12:53:30 2019: BS 66 completed
Tue Dec  3 12:53:38 2019: BS 67 completed
Tue Dec  3 12:53:46 2019: BS 68 completed
Tue Dec  3 12:53:55 2019: BS 69 completed
Tue Dec  3 12:54:03 2019: BS 70 completed
Tue Dec  3 12:54:11 2019: BS 71 completed
Tue Dec  3 12:54:19 2019: BS 72 completed
Tue Dec  3 12:54:27 2019: BS 73 completed
Tue Dec  3 12:54:36 2019: BS 74 completed
Tue Dec  3 12:54:44 2019: BS 75 completed
Tue Dec  3 12:54:52 2019: BS 76 completed
Tue Dec  3 12:55:00 2019: BS 77 completed
Tue Dec  3 12:55:09 2019: BS 78 completed
Tue Dec  3 12:55:17 2019: BS 79 completed
Tue Dec  3 12:55:25 2019: BS 80 completed
Tue Dec  3 12:55:33 2019: BS 81 completed
Tue Dec  3 12:55:42 2019: BS 82 completed
Tue Dec  3 12:55:50 2019: BS 83 completed
Tue Dec  3 12:55:58 2019: BS 84 completed
Tue Dec  3 12:56:06 2019: BS 85 completed
Tue Dec  3 12:56:15 2019: BS 86 completed
Tue Dec  3 12:56:23 2019: BS 87 completed
Tue Dec  3 12:56:31 2019: BS 88 completed
Tue Dec  3 12:56:39 2019: BS 89 completed
Tue Dec  3 12:56:47 2019: BS 90 completed
Tue Dec  3 12:56:56 2019: BS 91 completed
Tue Dec  3 12:57:04 2019: BS 92 completed
Tue Dec  3 12:57:12 2019: BS 93 completed
Tue Dec  3 12:57:20 2019: BS 94 completed
Tue Dec  3 12:57:29 2019: BS 95 completed
Tue Dec  3 12:57:37 2019: BS 96 completed
Tue Dec  3 12:57:45 2019: BS 97 completed
Tue Dec  3 12:57:53 2019: BS 98 completed
Tue Dec  3 12:58:02 2019: BS 99 completed
Tue Dec  3 12:58:10 2019: BS 100 completed
Tue Dec  3 12:58:18 2019: BS 101 completed
Tue Dec  3 12:58:26 2019: BS 102 completed
Tue Dec  3 12:58:35 2019: BS 103 completed
Tue Dec  3 12:58:43 2019: BS 104 completed
Tue Dec  3 12:58:51 2019: BS 105 completed
Tue Dec  3 12:58:59 2019: BS 106 completed
Tue Dec  3 12:59:08 2019: BS 107 completed
Tue Dec  3 12:59:16 2019: BS 108 completed
Tue Dec  3 12:59:24 2019: BS 109 completed
Tue Dec  3 12:59:32 2019: BS 110 completed
Tue Dec  3 12:59:40 2019: BS 111 completed
Tue Dec  3 12:59:49 2019: BS 112 completed
Tue Dec  3 12:59:57 2019: BS 113 completed
Tue Dec  3 13:00:05 2019: BS 114 completed
Tue Dec  3 13:00:13 2019: BS 115 completed
Tue Dec  3 13:00:22 2019: BS 116 completed
Tue Dec  3 13:00:30 2019: BS 117 completed
Tue Dec  3 13:00:38 2019: BS 118 completed
Tue Dec  3 13:00:46 2019: BS 119 completed
Tue Dec  3 13:00:55 2019: BS 120 completed
Tue Dec  3 13:01:03 2019: BS 121 completed
Tue Dec  3 13:01:11 2019: BS 122 completed
Tue Dec  3 13:01:19 2019: BS 123 completed
Tue Dec  3 13:01:28 2019: BS 124 completed
Tue Dec  3 13:01:36 2019: BS 125 completed
Tue Dec  3 13:01:44 2019: BS 126 completed
Tue Dec  3 13:01:52 2019: BS 127 completed
Tue Dec  3 13:02:00 2019: BS 128 completed
Tue Dec  3 13:02:09 2019: BS 129 completed
Tue Dec  3 13:02:17 2019: BS 130 completed
Tue Dec  3 13:02:25 2019: BS 131 completed
Tue Dec  3 13:02:33 2019: BS 132 completed
Tue Dec  3 13:02:42 2019: BS 133 completed
Tue Dec  3 13:02:50 2019: BS 134 completed
Tue Dec  3 13:02:58 2019: BS 135 completed
Tue Dec  3 13:03:06 2019: BS 136 completed
Tue Dec  3 13:03:15 2019: BS 137 completed
Tue Dec  3 13:03:23 2019: BS 138 completed
Tue Dec  3 13:03:31 2019: BS 139 completed
Tue Dec  3 13:03:39 2019: BS 140 completed
Tue Dec  3 13:03:48 2019: BS 141 completed
Tue Dec  3 13:03:56 2019: BS 142 completed
Tue Dec  3 13:04:04 2019: BS 143 completed
Tue Dec  3 13:04:12 2019: BS 144 completed
Tue Dec  3 13:04:21 2019: BS 145 completed
Tue Dec  3 13:04:29 2019: BS 146 completed
Tue Dec  3 13:04:37 2019: BS 147 completed
Tue Dec  3 13:04:45 2019: BS 148 completed
Tue Dec  3 13:04:53 2019: BS 149 completed
Tue Dec  3 13:05:02 2019: BS 150 completed
Tue Dec  3 13:05:10 2019: BS 151 completed
Tue Dec  3 13:05:18 2019: BS 152 completed
Tue Dec  3 13:05:26 2019: BS 153 completed
Tue Dec  3 13:05:35 2019: BS 154 completed
Tue Dec  3 13:05:43 2019: BS 155 completed
Tue Dec  3 13:05:51 2019: BS 156 completed
Tue Dec  3 13:05:59 2019: BS 157 completed
Tue Dec  3 13:06:08 2019: BS 158 completed
Tue Dec  3 13:06:16 2019: BS 159 completed
Tue Dec  3 13:06:24 2019: BS 160 completed
Tue Dec  3 13:06:32 2019: BS 161 completed
Tue Dec  3 13:06:41 2019: BS 162 completed
Tue Dec  3 13:06:49 2019: BS 163 completed
Tue Dec  3 13:06:57 2019: BS 164 completed
Tue Dec  3 13:07:05 2019: BS 165 completed
Tue Dec  3 13:07:13 2019: BS 166 completed
Tue Dec  3 13:07:22 2019: BS 167 completed
Tue Dec  3 13:07:30 2019: BS 168 completed
Tue Dec  3 13:07:38 2019: BS 169 completed
Tue Dec  3 13:07:46 2019: BS 170 completed
Tue Dec  3 13:07:55 2019: BS 171 completed
Tue Dec  3 13:08:03 2019: BS 172 completed
Tue Dec  3 13:08:11 2019: BS 173 completed
Tue Dec  3 13:08:19 2019: BS 174 completed
Tue Dec  3 13:08:28 2019: BS 175 completed
Tue Dec  3 13:08:36 2019: BS 176 completed
Tue Dec  3 13:08:44 2019: BS 177 completed
Tue Dec  3 13:08:52 2019: BS 178 completed
Tue Dec  3 13:09:01 2019: BS 179 completed
Tue Dec  3 13:09:09 2019: BS 180 completed
Tue Dec  3 13:09:17 2019: BS 181 completed
Tue Dec  3 13:09:25 2019: BS 182 completed
Tue Dec  3 13:09:34 2019: BS 183 completed
Tue Dec  3 13:09:42 2019: BS 184 completed
Tue Dec  3 13:09:50 2019: BS 185 completed
Tue Dec  3 13:09:58 2019: BS 186 completed
Tue Dec  3 13:10:06 2019: BS 187 completed
Tue Dec  3 13:10:15 2019: BS 188 completed
Tue Dec  3 13:10:23 2019: BS 189 completed
Tue Dec  3 13:10:31 2019: BS 190 completed
Tue Dec  3 13:10:39 2019: BS 191 completed
Tue Dec  3 13:10:48 2019: BS 192 completed
Tue Dec  3 13:10:56 2019: BS 193 completed
Tue Dec  3 13:11:04 2019: BS 194 completed
Tue Dec  3 13:11:12 2019: BS 195 completed
Tue Dec  3 13:11:21 2019: BS 196 completed
Tue Dec  3 13:11:29 2019: BS 197 completed
Tue Dec  3 13:11:37 2019: BS 198 completed
Tue Dec  3 13:11:45 2019: BS 199 completed
Tue Dec  3 13:11:54 2019: BS 200 completed
Tue Dec  3 13:12:02 2019: BS 201 completed
Tue Dec  3 13:12:10 2019: BS 202 completed
Tue Dec  3 13:12:18 2019: BS 203 completed
Tue Dec  3 13:12:26 2019: BS 204 completed
Tue Dec  3 13:12:35 2019: BS 205 completed
Tue Dec  3 13:12:43 2019: BS 206 completed
Tue Dec  3 13:12:51 2019: BS 207 completed
Tue Dec  3 13:12:59 2019: BS 208 completed
Tue Dec  3 13:13:08 2019: BS 209 completed
Tue Dec  3 13:13:16 2019: BS 210 completed
Tue Dec  3 13:13:24 2019: BS 211 completed
Tue Dec  3 13:13:32 2019: BS 212 completed
Tue Dec  3 13:13:41 2019: BS 213 completed
Tue Dec  3 13:13:49 2019: BS 214 completed
Tue Dec  3 13:13:57 2019: BS 215 completed
Tue Dec  3 13:14:05 2019: BS 216 completed
Tue Dec  3 13:14:14 2019: BS 217 completed
Tue Dec  3 13:14:22 2019: BS 218 completed
Tue Dec  3 13:14:30 2019: BS 219 completed
Tue Dec  3 13:14:38 2019: BS 220 completed
Tue Dec  3 13:14:47 2019: BS 221 completed
Tue Dec  3 13:14:55 2019: BS 222 completed
Tue Dec  3 13:15:03 2019: BS 223 completed
Tue Dec  3 13:15:11 2019: BS 224 completed
Tue Dec  3 13:15:19 2019: BS 225 completed
Tue Dec  3 13:15:28 2019: BS 226 completed
Tue Dec  3 13:15:36 2019: BS 227 completed
Tue Dec  3 13:15:44 2019: BS 228 completed
Tue Dec  3 13:15:52 2019: BS 229 completed
Tue Dec  3 13:16:01 2019: BS 230 completed
Tue Dec  3 13:16:09 2019: BS 231 completed
Tue Dec  3 13:16:17 2019: BS 232 completed
Tue Dec  3 13:16:25 2019: BS 233 completed
Tue Dec  3 13:16:34 2019: BS 234 completed
Tue Dec  3 13:16:42 2019: BS 235 completed
Tue Dec  3 13:16:50 2019: BS 236 completed
Tue Dec  3 13:16:58 2019: BS 237 completed
Tue Dec  3 13:17:07 2019: BS 238 completed
Tue Dec  3 13:17:15 2019: BS 239 completed
Tue Dec  3 13:17:23 2019: BS 240 completed
Tue Dec  3 13:17:31 2019: BS 241 completed
Tue Dec  3 13:17:39 2019: BS 242 completed
Tue Dec  3 13:17:48 2019: BS 243 completed
Tue Dec  3 13:17:56 2019: BS 244 completed
Tue Dec  3 13:18:04 2019: BS 245 completed
Tue Dec  3 13:18:12 2019: BS 246 completed
Tue Dec  3 13:18:21 2019: BS 247 completed
Tue Dec  3 13:18:29 2019: BS 248 completed
Tue Dec  3 13:18:37 2019: BS 249 completed
Tue Dec  3 13:18:45 2019: BS 250 completed
Tue Dec  3 13:18:54 2019: BS 251 completed
Tue Dec  3 13:19:02 2019: BS 252 completed
Tue Dec  3 13:19:10 2019: BS 253 completed
Tue Dec  3 13:19:18 2019: BS 254 completed
Tue Dec  3 13:19:27 2019: BS 255 completed
Tue Dec  3 13:19:35 2019: BS 256 completed
Tue Dec  3 13:19:43 2019: BS 257 completed
Tue Dec  3 13:19:51 2019: BS 258 completed
Tue Dec  3 13:20:00 2019: BS 259 completed
Tue Dec  3 13:20:08 2019: BS 260 completed
Tue Dec  3 13:20:16 2019: BS 261 completed
Tue Dec  3 13:20:24 2019: BS 262 completed
Tue Dec  3 13:20:32 2019: BS 263 completed
Tue Dec  3 13:20:41 2019: BS 264 completed
Tue Dec  3 13:20:49 2019: BS 265 completed
Tue Dec  3 13:20:57 2019: BS 266 completed
Tue Dec  3 13:21:05 2019: BS 267 completed
Tue Dec  3 13:21:14 2019: BS 268 completed
Tue Dec  3 13:21:22 2019: BS 269 completed
Tue Dec  3 13:21:30 2019: BS 270 completed
Tue Dec  3 13:21:38 2019: BS 271 completed
Tue Dec  3 13:21:47 2019: BS 272 completed
Tue Dec  3 13:21:55 2019: BS 273 completed
Tue Dec  3 13:22:03 2019: BS 274 completed
Tue Dec  3 13:22:11 2019: BS 275 completed
Tue Dec  3 13:22:20 2019: BS 276 completed
Tue Dec  3 13:22:28 2019: BS 277 completed
Tue Dec  3 13:22:36 2019: BS 278 completed
Tue Dec  3 13:22:44 2019: BS 279 completed
Tue Dec  3 13:22:52 2019: BS 280 completed
Tue Dec  3 13:23:01 2019: BS 281 completed
Tue Dec  3 13:23:09 2019: BS 282 completed
Tue Dec  3 13:23:17 2019: BS 283 completed
Tue Dec  3 13:23:25 2019: BS 284 completed
Tue Dec  3 13:23:34 2019: BS 285 completed
Tue Dec  3 13:23:42 2019: BS 286 completed
Tue Dec  3 13:23:50 2019: BS 287 completed
Tue Dec  3 13:23:58 2019: BS 288 completed
Tue Dec  3 13:24:07 2019: BS 289 completed
Tue Dec  3 13:24:15 2019: BS 290 completed
Tue Dec  3 13:24:23 2019: BS 291 completed
Tue Dec  3 13:24:31 2019: BS 292 completed
Tue Dec  3 13:24:40 2019: BS 293 completed
Tue Dec  3 13:24:48 2019: BS 294 completed
Tue Dec  3 13:24:56 2019: BS 295 completed
Tue Dec  3 13:25:04 2019: BS 296 completed
Tue Dec  3 13:25:13 2019: BS 297 completed
Tue Dec  3 13:25:21 2019: BS 298 completed
Tue Dec  3 13:25:29 2019: BS 299 completed
Tue Dec  3 13:25:37 2019: BS 300 completed
Tue Dec  3 13:25:45 2019: BS 301 completed
Tue Dec  3 13:25:54 2019: BS 302 completed
Tue Dec  3 13:26:02 2019: BS 303 completed
Tue Dec  3 13:26:10 2019: BS 304 completed
Tue Dec  3 13:26:18 2019: BS 305 completed
Tue Dec  3 13:26:27 2019: BS 306 completed
Tue Dec  3 13:26:35 2019: BS 307 completed
Tue Dec  3 13:26:43 2019: BS 308 completed
Tue Dec  3 13:26:51 2019: BS 309 completed
Tue Dec  3 13:27:00 2019: BS 310 completed
Tue Dec  3 13:27:08 2019: BS 311 completed
Tue Dec  3 13:27:16 2019: BS 312 completed
Tue Dec  3 13:27:24 2019: BS 313 completed
Tue Dec  3 13:27:33 2019: BS 314 completed
Tue Dec  3 13:27:41 2019: BS 315 completed
Tue Dec  3 13:27:49 2019: BS 316 completed
Tue Dec  3 13:27:57 2019: BS 317 completed
Tue Dec  3 13:28:05 2019: BS 318 completed
Tue Dec  3 13:28:14 2019: BS 319 completed
Tue Dec  3 13:28:22 2019: BS 320 completed
Tue Dec  3 13:28:30 2019: BS 321 completed
Tue Dec  3 13:28:38 2019: BS 322 completed
Tue Dec  3 13:28:47 2019: BS 323 completed
Tue Dec  3 13:28:55 2019: BS 324 completed
Tue Dec  3 13:29:03 2019: BS 325 completed
Tue Dec  3 13:29:11 2019: BS 326 completed
Tue Dec  3 13:29:20 2019: BS 327 completed
Tue Dec  3 13:29:28 2019: BS 328 completed
Tue Dec  3 13:29:36 2019: BS 329 completed
Tue Dec  3 13:29:44 2019: BS 330 completed
Tue Dec  3 13:29:53 2019: BS 331 completed
Tue Dec  3 13:30:01 2019: BS 332 completed
Tue Dec  3 13:30:09 2019: BS 333 completed
Tue Dec  3 13:30:17 2019: BS 334 completed
Tue Dec  3 13:30:26 2019: BS 335 completed
Tue Dec  3 13:30:34 2019: BS 336 completed
Tue Dec  3 13:30:42 2019: BS 337 completed
Tue Dec  3 13:30:50 2019: BS 338 completed
Tue Dec  3 13:30:58 2019: BS 339 completed
Tue Dec  3 13:31:07 2019: BS 340 completed
Tue Dec  3 13:31:15 2019: BS 341 completed
Tue Dec  3 13:31:23 2019: BS 342 completed
Tue Dec  3 13:31:31 2019: BS 343 completed
Tue Dec  3 13:31:40 2019: BS 344 completed
Tue Dec  3 13:31:48 2019: BS 345 completed
Tue Dec  3 13:31:56 2019: BS 346 completed
Tue Dec  3 13:32:04 2019: BS 347 completed
Tue Dec  3 13:32:13 2019: BS 348 completed
Tue Dec  3 13:32:21 2019: BS 349 completed
Tue Dec  3 13:32:29 2019: BS 350 completed
Tue Dec  3 13:32:37 2019: BS 351 completed
Tue Dec  3 13:32:46 2019: BS 352 completed
Tue Dec  3 13:32:54 2019: BS 353 completed
Tue Dec  3 13:33:02 2019: BS 354 completed
Tue Dec  3 13:33:10 2019: BS 355 completed
Tue Dec  3 13:33:18 2019: BS 356 completed
Tue Dec  3 13:33:27 2019: BS 357 completed
Tue Dec  3 13:33:35 2019: BS 358 completed
Tue Dec  3 13:33:43 2019: BS 359 completed
Tue Dec  3 13:33:51 2019: BS 360 completed
Tue Dec  3 13:34:00 2019: BS 361 completed
Tue Dec  3 13:34:08 2019: BS 362 completed
Tue Dec  3 13:34:16 2019: BS 363 completed
Tue Dec  3 13:34:24 2019: BS 364 completed
Tue Dec  3 13:34:33 2019: BS 365 completed
Tue Dec  3 13:34:41 2019: BS 366 completed
Tue Dec  3 13:34:49 2019: BS 367 completed
Tue Dec  3 13:34:57 2019: BS 368 completed
Tue Dec  3 13:35:06 2019: BS 369 completed
Tue Dec  3 13:35:14 2019: BS 370 completed
Tue Dec  3 13:35:22 2019: BS 371 completed
Tue Dec  3 13:35:30 2019: BS 372 completed
Tue Dec  3 13:35:39 2019: BS 373 completed
Tue Dec  3 13:35:47 2019: BS 374 completed
Tue Dec  3 13:35:55 2019: BS 375 completed
Tue Dec  3 13:36:03 2019: BS 376 completed
Tue Dec  3 13:36:11 2019: BS 377 completed
Tue Dec  3 13:36:20 2019: BS 378 completed
Tue Dec  3 13:36:28 2019: BS 379 completed
Tue Dec  3 13:36:36 2019: BS 380 completed
Tue Dec  3 13:36:44 2019: BS 381 completed
Tue Dec  3 13:36:53 2019: BS 382 completed
Tue Dec  3 13:37:01 2019: BS 383 completed
Tue Dec  3 13:37:09 2019: BS 384 completed
Tue Dec  3 13:37:17 2019: BS 385 completed
Tue Dec  3 13:37:26 2019: BS 386 completed
Tue Dec  3 13:37:34 2019: BS 387 completed
Tue Dec  3 13:37:42 2019: BS 388 completed
Tue Dec  3 13:37:50 2019: BS 389 completed
Tue Dec  3 13:37:59 2019: BS 390 completed
Tue Dec  3 13:38:07 2019: BS 391 completed
Tue Dec  3 13:38:15 2019: BS 392 completed
Tue Dec  3 13:38:23 2019: BS 393 completed
Tue Dec  3 13:38:31 2019: BS 394 completed
Tue Dec  3 13:38:40 2019: BS 395 completed
Tue Dec  3 13:38:48 2019: BS 396 completed
Tue Dec  3 13:38:56 2019: BS 397 completed
Tue Dec  3 13:39:04 2019: BS 398 completed
Tue Dec  3 13:39:13 2019: BS 399 completed
Tue Dec  3 13:39:21 2019: Acquisition complete
