# Supplementary material for: Bioinspired Synthesis of Platensimycin from Natural ent-Kaurenoic Acids
Source: Org Lett. 2023 Jun 20;25(29):5401–5. doi: 10.1021/acs.orglett.3c01470 (PMC10391625; doi:10.1021/acs.orglett.3c01470)
Supplement: Supplementary file 2 — ol3c01470_si_002.zip [file ol3c01470_si_002.zip › 12/HSQC/log]

Tue Dec  3 12:20:25 2019: Experiment started
Tue Dec  3 12:21:01 2019: BS 1 completed
Tue Dec  3 12:41:25 2019: Acquisition complete
