# Supplementary material for: Bioinspired Synthesis of Platensimycin from Natural ent-Kaurenoic Acids
Source: Org Lett. 2023 Jun 20;25(29):5401–5. doi: 10.1021/acs.orglett.3c01470 (PMC10391625; doi:10.1021/acs.orglett.3c01470)
Supplement: Supplementary file 2 — ol3c01470_si_002.zip [file ol3c01470_si_002.zip › 13/13C/audita.txt]

##TITLE= Audit trail, TopSpin 4.1.1
##JCAMPDX= 5.01
##ORIGIN= Bruker BioSpin GmbH
##OWNER= root
$$ /root/.topspin-BladeEpu/local_acqu/APR-290-HPLC-M/11/audita.txt
##AUDIT TRAIL=  $$ (NUMBER, WHEN, WHO, WHERE, PROCESS, VERSION, WHAT)
(   1,<2021-09-08 10:15:53.650 +0000>,<CZC7378Y5M\root>,<CZC7378Y5M>,<go4>,<TopSpin 4.1.1>,
      <acquisition in progress>)
$$ C:/CurrentData/APR-290-HPLC-M/11/audita.txt
(   2,<2021-09-08 17:21:53.056 +0000>,<CZC7378Y5M\root>,<CZC7378Y5M>,<go4>,<TopSpin 4.1.1>,
      <created by zg on 'AvanceNeo500' (CZC7378Y5M) by user 'CZC7378Y5M\root'
       on data set with UUID 'bfc93d80-108d-11ec-a0e1-001395266838'
       started at 2021-09-08 10:15:53.667 +0000, POWCHK enabled, PULCHK disabled,
       completed at 2021-09-08 17:21:53.053 +0000
       configuration hash MD5:
       14 B4 A1 12 AF CE 53 8C 08 FC D2 36 18 35 9B C4
       double data hash MD5: 64K
       6E 39 A4 51 E7 97 7C 4C 5E BC 00 25 42 6F 1E AB>)
(   3,<2021-09-08 19:21:17.543 +0200>,<root>,<CZC7378Y5M>,<xwish3>,<TopSpin 4.1.1>,
      <ICON-NMR User ID: root
       double data hash MD5: 64K
       6E 39 A4 51 E7 97 7C 4C 5E BC 00 25 42 6F 1E AB>)
##END=

$$ hash MD5
$$ 1E D8 D0 9C 99 20 58 5B 9B EF DD F8 FC C3 21 7C
