# Supplementary material for: Bioinspired Synthesis of Platensimycin from Natural ent-Kaurenoic Acids
Source: Org Lett. 2023 Jun 20;25(29):5401–5. doi: 10.1021/acs.orglett.3c01470 (PMC10391625; doi:10.1021/acs.orglett.3c01470)
Supplement: Supplementary file 2 — ol3c01470_si_002.zip [file ol3c01470_si_002.zip › 13/13C/pdata/1/auditp.txt]

##TITLE= Audit trail, TopSpin 4.1.1
##JCAMPDX= 5.01
##ORIGIN= Bruker BioSpin GmbH
##OWNER= root
$$ C:\CurrentData/APR-290-HPLC-M/11/pdata/1/auditp.txt
##AUDIT TRAIL=  $$ (NUMBER, WHEN, WHO, WHERE, PROCESS, VERSION, WHAT)
(   1,<2021-09-08 10:15:53.650 +0000>,<CZC7378Y5M\root>,<CZC7378Y5M>,<go4>,<TopSpin 4.1.1>,
      <acquisition in progress>)
(   2,<2021-09-08 12:34:08.166 +0200>,<root>,<CZC7378Y5M>,<proc1d>,<TopSpin 4.1.1>,
      <Start of raw data processing
       efp LB = 1 FT_mod = 6 PKNL = 1 PHC0 = -48.20066 PHC1 = -76.39779 SI = 256K 
       data hash MD5: 256K
       3E B1 58 B2 F9 C7 FB 2F 7D 19 98 8F 5D 46 26 98>)
(   3,<2021-09-08 12:34:10.421 +0200>,<root>,<CZC7378Y5M>,<proc1d>,<TopSpin 4.1.1>,
      <apk0 
       data hash MD5: 256K
       07 3C C2 C5 24 C7 C8 BC 83 54 08 C5 94 DC 4A 72>)
(   4,<2021-09-08 12:34:10.515 +0200>,<root>,<CZC7378Y5M>,<proc1d>,<TopSpin 4.1.1>,
      <abs n ABSG = 5 
       data hash MD5: 256K
       AD 81 77 72 CE 1D 71 F9 68 BB 3B 51 C2 77 26 23>)
(   5,<2021-09-08 12:39:14.132 +0200>,<root>,<CZC7378Y5M>,<proc1d>,<TopSpin 4.1.1>,
      <Start of raw data processing
       efp LB = 1 FT_mod = 6 PKNL = 1 PHC0 = -106.0007 PHC1 = -76.39779 SI = 256K 
       data hash MD5: 256K
       53 8C 56 98 48 5B 3A FD 55 AC 7C A5 40 D5 9E 0B>)
(   6,<2021-09-08 12:39:15.728 +0200>,<root>,<CZC7378Y5M>,<proc1d>,<TopSpin 4.1.1>,
      <apk0 
       data hash MD5: 256K
       B1 B3 B0 AF 02 01 EB DB 20 87 B5 85 76 59 7D DF>)
(   7,<2021-09-08 12:39:15.806 +0200>,<root>,<CZC7378Y5M>,<proc1d>,<TopSpin 4.1.1>,
      <abs n ABSG = 5 
       data hash MD5: 256K
       CB E9 78 99 0E 14 F5 3D 13 42 84 7E 26 9A 47 F0>)
(   8,<2021-09-08 13:29:14.724 +0200>,<root>,<CZC7378Y5M>,<proc1d>,<TopSpin 4.1.1>,
      <Start of raw data processing
       efp LB = 1 FT_mod = 6 PKNL = 1 PHC0 = -107.0807 PHC1 = -76.39779 SI = 256K 
       data hash MD5: 256K
       4F 73 9D 45 2D E2 36 15 94 42 E4 78 0E 21 1E A3>)
(   9,<2021-09-08 13:29:16.935 +0200>,<root>,<CZC7378Y5M>,<proc1d>,<TopSpin 4.1.1>,
      <apk0 
       data hash MD5: 256K
       C2 F3 41 05 DC 82 17 4B CE 8E 0D 57 E4 8D 82 AA>)
(  10,<2021-09-08 13:29:17.013 +0200>,<root>,<CZC7378Y5M>,<proc1d>,<TopSpin 4.1.1>,
      <abs n ABSG = 5 
       data hash MD5: 256K
       8A D2 D3 C6 41 D4 F6 D0 8F 17 26 AE 09 57 6D 54>)
(  11,<2021-09-08 13:47:58.766 +0200>,<root>,<CZC7378Y5M>,<proc1d>,<TopSpin 4.1.1>,
      <Start of raw data processing
       efp LB = 1 FT_mod = 6 PKNL = 1 PHC0 = -106.5007 PHC1 = -76.39779 SI = 256K 
       data hash MD5: 256K
       90 C6 74 8D 35 2C 8A BF 1F 0C AC 12 07 FE 02 53>)
(  12,<2021-09-08 13:48:00.953 +0200>,<root>,<CZC7378Y5M>,<proc1d>,<TopSpin 4.1.1>,
      <apk0 
       data hash MD5: 256K
       62 9C 20 26 92 88 A2 51 EE 7D 0F 05 E8 2B 56 D6>)
(  13,<2021-09-08 13:48:01.046 +0200>,<root>,<CZC7378Y5M>,<proc1d>,<TopSpin 4.1.1>,
      <abs n ABSG = 5 
       data hash MD5: 256K
       3F A2 02 F3 59 98 3C A3 DD 43 E4 67 FC 5C 8B B3>)
(  14,<2021-09-08 19:21:19.496 +0200>,<root/root>,<CZC7378Y5M>,<proc1d>,<TopSpin 4.1.1>,
      <Start of raw data processing
       ef LB = 1 FT_mod = 6 PKNL = 1 SI = 256K 
       data hash MD5: 256K
       C4 B3 A9 AE D1 79 43 66 4A B0 85 18 CB 10 47 81>)
(  15,<2021-09-08 19:21:20.402 +0200>,<root/root>,<CZC7378Y5M>,<proc1d>,<TopSpin 4.1.1>,
      <apk 
       data hash MD5: 256K
       94 0E D3 79 53 4F 0F B9 C8 9F 83 A7 01 A1 94 A9>)
(  16,<2021-09-08 19:21:20.559 +0200>,<root/root>,<CZC7378Y5M>,<proc1d>,<TopSpin 4.1.1>,
      <abs ABSG = 5 
       data hash MD5: 256K
       AB 1B 53 66 AF 17 C4 5D BF D3 A2 17 58 8B 15 01>)
(  17,<2021-09-08 19:21:21.512 +0200>,<root/root>,<CZC7378Y5M>,<xwish3>,<TopSpin 4.1.1>,
      <ICON-NMR User ID: root
       data hash MD5: 256K
       AB 1B 53 66 AF 17 C4 5D BF D3 A2 17 58 8B 15 01>)
##END=

$$ hash MD5
$$ 86 C8 28 95 2A E2 F0 3F 85 B9 E4 03 9D 6A 93 A3
