# Supplementary material for: Bioinspired Synthesis of Platensimycin from Natural ent-Kaurenoic Acids
Source: Org Lett. 2023 Jun 20;25(29):5401–5. doi: 10.1021/acs.orglett.3c01470 (PMC10391625; doi:10.1021/acs.orglett.3c01470)
Supplement: Supplementary file 2 — ol3c01470_si_002.zip [file ol3c01470_si_002.zip › 13/13C/pdata/1/parm.txt]

Current Data Parameters
NAME     APR-290-HPLC-M              
EXPNO                11              
PROCNO                1              

F2 - Acquisition Parameters
Date_          20210908              
Time              19.21 h            
INSTRUM    AvanceNeo500              
PROBHD   Z119470_0013 (              
PULPROG          zgpg30              
TD                65536              
SOLVENT           CDCl3              
NS                 8000              
DS                    2              
SWH           28901.734 Hz           
FIDRES         0.882011 Hz           
AQ            1.1337729 sec          
RG                  101              
DW               17.300 usec         
DE                 6.50 usec         
TE                298.2 K            
D1           2.00000000 sec          
D11          0.03000000 sec          
TD0                   1              
SFO1        125.7716219 MHz          
NUC1                13C              
P0                 3.33 usec         
P1                10.00 usec         
PLW1       108.76999664 W            
SFO2        500.1320005 MHz          
NUC2                 1H              
CPDPRG[2        waltz16              
PCPD2             80.00 usec         
PLW2        14.96700001 W            
PLW12        0.33676001 W            
PLW13        0.16938999 W            

F2 - Processing parameters
SI               262144              
SF          125.7577885 MHz          
WDW                  EM              
SSB                   0              
LB                 1.00 Hz           
GB                    0              
PC                 1.40              
