# Supplementary material for: Bioinspired Synthesis of Platensimycin from Natural ent-Kaurenoic Acids
Source: Org Lett. 2023 Jun 20;25(29):5401–5. doi: 10.1021/acs.orglett.3c01470 (PMC10391625; doi:10.1021/acs.orglett.3c01470)
Supplement: Supplementary file 2 — ol3c01470_si_002.zip [file ol3c01470_si_002.zip › 13/13C/pdata/1/peaklist.xml]

<?xml version="1.0" encoding="UTF-8"?>
<PeakList>
  <PeakList1D>
    <PeakList1DHeader creator="root" date="2021-09-08T19:21:20.684+02:00" expNo="11" name="APR-290-HPLC-M" owner="" procNo="1" source="C:\CurrentData">
      <PeakPickDetails>F1=224.910294ppm, F2=-4.910336ppm, MI=0.00cm, MAXI=10000.00cm, PC=1.400
      </PeakPickDetails>
    </PeakList1DHeader>
    <Peak1D F1="204.384323" intensity="5.164051e+00" type="0"/>
    <Peak1D F1="174.011841" intensity="6.376890e+00" type="0"/>
    <Peak1D F1="159.030365" intensity="1.131056e+01" type="0"/>
    <Peak1D F1="158.544693" intensity="2.799997e+00" type="0"/>
    <Peak1D F1="126.954353" intensity="2.849151e+00" type="0"/>
    <Peak1D F1="126.690002" intensity="1.223146e+01" type="0"/>
    <Peak1D F1="77.274048" intensity="7.113090e+02" type="0"/>
    <Peak1D F1="77.020058" intensity="7.260291e+02" type="0"/>
    <Peak1D F1="76.766060" intensity="7.148865e+02" type="0"/>
    <Peak1D F1="51.592484" intensity="1.347938e+01" type="0"/>
    <Peak1D F1="50.732323" intensity="3.069746e+00" type="0"/>
    <Peak1D F1="48.730221" intensity="1.126985e+01" type="0"/>
    <Peak1D F1="48.363873" intensity="1.223190e+01" type="0"/>
    <Peak1D F1="46.620792" intensity="2.424176e+00" type="0"/>
    <Peak1D F1="45.545757" intensity="8.453208e+00" type="0"/>
    <Peak1D F1="42.993534" intensity="1.259033e+01" type="0"/>
    <Peak1D F1="42.932617" intensity="3.388615e+00" type="0"/>
    <Peak1D F1="41.621132" intensity="3.626050e+00" type="0"/>
    <Peak1D F1="40.865067" intensity="1.159962e+01" type="0"/>
    <Peak1D F1="39.313313" intensity="1.284656e+01" type="0"/>
    <Peak1D F1="37.304417" intensity="2.656390e+00" type="0"/>
    <Peak1D F1="35.249252" intensity="3.671550e+00" type="0"/>
    <Peak1D F1="35.108692" intensity="1.315251e+01" type="0"/>
    <Peak1D F1="32.078392" intensity="1.242442e+01" type="0"/>
    <Peak1D F1="31.731096" intensity="3.714149e+00" type="0"/>
    <Peak1D F1="30.688828" intensity="3.598979e+00" type="0"/>
    <Peak1D F1="29.699572" intensity="1.500000e+01" type="0"/>
    <Peak1D F1="29.669874" intensity="5.464995e+00" type="0"/>
    <Peak1D F1="25.299189" intensity="1.264474e+01" type="0"/>
    <Peak1D F1="23.928337" intensity="3.172492e+00" type="0"/>
    <Peak1D F1="23.817011" intensity="1.174162e+01" type="0"/>
    <Peak1D F1="23.389072" intensity="3.341066e+00" type="0"/>
    <Peak1D F1="22.703127" intensity="1.518756e+00" type="0"/>
    <Peak1D F1="18.515888" intensity="2.979950e+00" type="0"/>
    <Peak1D F1="18.478670" intensity="1.206510e+01" type="0"/>
    <Peak1D F1="15.555259" intensity="1.271698e+01" type="0"/>
  </PeakList1D>
</PeakList>
