# Supplementary material for: Bioinspired Synthesis of Platensimycin from Natural ent-Kaurenoic Acids
Source: Org Lett. 2023 Jun 20;25(29):5401–5. doi: 10.1021/acs.orglett.3c01470 (PMC10391625; doi:10.1021/acs.orglett.3c01470)
Supplement: Supplementary file 2 — ol3c01470_si_002.zip [file ol3c01470_si_002.zip › 13/13C/pdata/1/peakrng]

P    #regions in PPM
# 2021-09-08 19:21:20 +0200  root@CZC7378Y5M
# low field   high field   mi   maxi
  224.910293579102  -4.9103357656238  0.000  10000.000  # for region 1
