# Supplementary material for: Bioinspired Synthesis of Platensimycin from Natural ent-Kaurenoic Acids
Source: Org Lett. 2023 Jun 20;25(29):5401–5. doi: 10.1021/acs.orglett.3c01470 (PMC10391625; doi:10.1021/acs.orglett.3c01470)
Supplement: Supplementary file 2 — ol3c01470_si_002.zip [file ol3c01470_si_002.zip › 13/13C/shimvalues]

# Wed Sep  8 10:34:40 2021
#$$PROBEIDENTIFIER=Z119470_0013
#$$PROBENAME=PA BBO 500S1 BBF-H-D-05 Z SP
#$$SHIMID=292722
#
# Active Shim Gradients
#
Z           		-6635           
Z2          		2915            
Z3          		-94             
Z4          		-14170          
Z5          		673             
Z6          		2636            
Z7          		-1594           
Z8          		-7484           
X           		-1330           
XZ          		-4269           
XZ2         		-6347           
XZ3         		2521            
XZ4         		-46             
XZ5         		-1878           
Y           		-8              
YZ          		1442            
YZ2         		11312           
YZ3         		837             
YZ4         		1257            
YZ5         		-5954           
XY          		-2420           
XYZ         		-3245           
XYZ2        		-2090           
XYZ3        		-676            
XYZ4        		-1045           
XYZ5        		5628            
(X2-Y2)     		-320            
(X2-Y2)Z    		-884            
(X2-Y2)Z2   		855             
(X2-Y2)Z3   		-692            
(X2-Y2)Z4   		-1153           
(X2-Y2)Z5   		6767            
X3          		-8698           
X3Z         		-1854           
Y3          		617             
Y3Z         		2233            
#
# Lock Parameter
#
FIELD		-2657.422
LOCKPHASE		 132.203
LOCKPOWER		 -33.500
LOCKGAIN		 124.260
LOCKDC		 -75.000
LOCKSHIFT		   7.240
LOOPGAIN		 -18.322
LOOPTIME		   0.685
LOOPFILTER		  19.000
#
IEEE64_VERSION_CODE 1
#
# Shim currents 
#
SHIM_SETTING [ 1]    -3416.80453477
SHIM_SETTING [ 2]     3833.98877553
SHIM_SETTING [ 3]     1034.72236509
SHIM_SETTING [ 4]      169.42570099
SHIM_SETTING [ 5]      181.88110584
SHIM_SETTING [ 6]     -719.68784334
SHIM_SETTING [ 7]   -18252.98019530
SHIM_SETTING [ 8]   -16254.04247982
SHIM_SETTING [ 9]    -3997.95156750
SHIM_SETTING [10]    -4148.61200744
SHIM_SETTING [11]        0.00000000
SHIM_SETTING [12]    -1616.27000000
SHIM_SETTING [13]     2849.52000000
SHIM_SETTING [14]    -3319.15400000
SHIM_SETTING [15]   -10217.58441285
SHIM_SETTING [16]    -4934.18341285
SHIM_SETTING [17]    -2169.98520973
SHIM_SETTING [18]     7799.57820973
SHIM_SETTING [19]      411.27252848
SHIM_SETTING [20]     2117.01166328
SHIM_SETTING [21]      711.79000000
SHIM_SETTING [22]     -485.70500000
SHIM_SETTING [23]     2286.96000000
SHIM_SETTING [24]    -1872.02900000
SHIM_SETTING [25]     4699.37700000
SHIM_SETTING [26]    -7055.14700000
SHIM_SETTING [27]    -5117.84300000
SHIM_SETTING [28]    12200.58641285
SHIM_SETTING [29]     3072.48500000
SHIM_SETTING [30]    -5382.20800000
SHIM_SETTING [31]   -10046.56656557
SHIM_SETTING [32]    11936.96841285
SHIM_SETTING [33]    -6226.49000000
SHIM_SETTING [34]    -2055.06400000
SHIM_SETTING [35]      180.11600000
SHIM_SETTING [36]      132.62100000
SHIM_SETTING [37]     2632.83540735
SHIM_SETTING [38]    -7581.78759912
SHIM_SETTING [39]    -7092.93343443
SHIM_SETTING [40]        0.00000000
